# Supplementary material for: Lipoylation inhibition enhances radiation control of lung cancer by suppressing homologous recombination DNA damage repair
Source: Sci Adv. 2025 Mar 12;11(11):eadt1241. doi: 10.1126/sciadv.adt1241 (PMC11900879; doi:10.1126/sciadv.adt1241)
Supplement: Supplementary file 2 — Data S1 to S4 [file sciadv.adt1241_data_s1_to_s4.zip]

Archive with 4 entries (4 files):
- adt1241_data_s4.xlsx
- adt1241_data_s3.csv
- adt1241_data_s2.xlsx
- adt1241_data_s1.xlsx
