# Supplementary material for: Lipoylation inhibition enhances radiation control of lung cancer by suppressing homologous recombination DNA damage repair
Source: Sci Adv. 2025 Mar 12;11(11):eadt1241. doi: 10.1126/sciadv.adt1241 (PMC11900879; doi:10.1126/sciadv.adt1241)
Supplement: Supplementary file 2 — Data S1 to S4 [file sciadv.adt1241_data_s1_to_s4.zip › adt1241_data_s4.xlsx]

## Sheet: yz135ctrlvsCPI-053024
	1	2	3	4	5	6	7	8	9
	Control	Control	Control	CPI613 50uM	CPI613 50uM	CPI613 50uM	CPI613 high 100uM	CPI613 high 100uM	CPI613 high 100uM
(3ALPHA,5BETA,7ALPHA)-3,7-DIHYDROXY-12-OXOCHOLAN-24-OIC ACID	1.95e-07	0	0	5.9e-07	9.6e-07	7.97e-07	2.17e-08	1.37e-06	1.5e-06
[(3R)-3-Hydroxydodecanoyl]-L-carnitine	3.88e-06	3.9e-06	3.19e-06	2.71e-06	0	0	2.37e-07	0	0
[(3R)-3-Hydroxyhexadecanoyl]-L-carnitine	1.51e-06	2.33e-06	4.71e-06	1.54e-06	1.35e-06	7.69e-07	1.94e-07	4.85e-07	0
10-Undecenoic acid	0	0	0	0	0	0	0	0	0
1-AMINOCYCLOPROPANECARBOXYLATE	2.75e-05	2.93e-05	2.68e-05	1.83e-05	1.63e-05	2.31e-05	1.32e-05	1.45e-05	1.69e-05
1-HYDROXY-2-NAPHTHOATE	0	0	0	1.05e-06	0	0	0	0	0
1-Methyladenosine	1.98e-06	1.87e-06	2.32e-06	1.65e-06	2.35e-06	1.42e-06	2.99e-06	4.6e-06	3.58e-06
1-METHYL-L-HISTIDINE	6.9e-05	8.09e-05	7.05e-05	8.08e-05	4.31e-05	5.45e-05	5.12e-05	0.00014648	5.77e-05
2,3-DIHYDROXYBENZOATE	4.06e-05	4.14e-05	4.79e-05	2.04e-05	1.23e-05	3.19e-05	1.46e-05	1.94e-05	1.45e-05
2',4'-DIHYDROXYACETOPHENONE	1.3e-05	3.04e-06	1.96e-06	5.7e-06	5.45e-06	5.9e-06	1.21e-05	1.25e-05	1.36e-05
2,5-DIHYDROXYBENZOATE	4.11e-05	4.16e-05	4.77e-05	2.07e-05	9.95e-06	3.25e-05	1.15e-05	1.88e-05	1.51e-05
2,6-Dimethoxybenzoic acid	0	2.11e-06	0	1.82e-07	0	0	1.94e-06	1.93e-07	0
2-AMINOPHENOL	1.34e-05	1.33e-05	1.23e-05	7.93e-06	8.04e-06	9.64e-06	5.26e-06	6.42e-06	7.36e-06
2-Ethyl-2-hydroxybutyric acid	3.36e-06	3.69e-06	4.89e-06	4.53e-06	5.51e-06	5.49e-06	1.23e-06	1.29e-06	3.42e-06
2-HYDROXY-4-(METHYLTHIO)BUTANOATE	4.5e-05	4.48e-05	4.51e-05	2.3e-05	2.53e-05	2.87e-05	5.81e-06	9.87e-06	1.14e-05
2-HYDROXYBUTYRATE	2.88e-05	2.44e-05	2.63e-05	1.93e-05	2.33e-05	2.86e-05	2.63e-05	2.6e-05	2.76e-05
2-HYDROXYGLUTARIC	0.000207804	0.000242371	0.000208895	0.000227882	0.000224803	0.000250403	0.000164174	0.000167564	0.000144574
2-Hydroxyhexanoic acid	0.000372478	0.000368759	0.000376463	0.000171216	0.000199151	0.00021816	6.12e-05	6.45e-05	6.97e-05
2-HYDROXYPYRIDINE	0.000157327	0.000155095	0.000167175	0.000385656	0.00034535	0.000381831	0.000598558	0.000600919	0.000690768
2-KETOHEXANOIC	0.00167537	0.00161674	0.00163766	0.00124876	0.00135714	0.00154318	0.000524523	0.000565003	0.000615442
2-PROPENOATE	1.58e-05	1.21e-05	1.36e-05	2.58e-05	2.8e-05	2.78e-05	1.16e-05	1.14e-05	1.22e-05
3-(2-HYDROXYPHENYL)PROPANOATE	9.94e-06	7.08e-06	8.09e-06	7.39e-06	8.62e-06	9.06e-06	5.37e-06	3.11e-06	3.22e-06
3,4-Dihydroxyhydrocinnamic acid	0.000266517	0.000274505	0.000235873	0.000388945	0.000456976	0.000478392	0.000255152	0.000321205	0.000321412
3,4-DIHYDROXYPHENYLACETATE	0.000114906	0.000101281	0.000106415	0.000185424	0.000180573	0.000189538	5.54e-05	5.5e-05	5.46e-05
3-AMINO-4-HYDROXYBENZOATE	0	0	0	3.52e-06	0	7.75e-07	2.08e-06	0	0
3-HYDROXYANTHRANILATE	1.31e-05	9.53e-06	1.19e-05	1.31e-06	1.33e-06	1.29e-06	4.02e-07	7.01e-07	9.26e-07
3-HYDROXYBENZALDEHYDE	3.91e-06	3.58e-06	4.28e-06	5.1e-06	5.99e-06	6.19e-06	2.76e-06	3.4e-06	5e-06
3-HYDROXYMETHYLGLUTARATE	0.00039305	0.000368638	0.000378268	0.00129184	0.0015299	0.00163202	0.000354712	0.000393943	0.000432448
3-METHOXYTYROSINE	9.42e-06	9.24e-06	8.36e-06	4.55e-06	6.64e-06	4.39e-06	4.41e-06	3.07e-06	3.65e-06
3-METHYL-2-OXINDOLE	1.31e-06	2.93e-06	1.83e-06	2.57e-06	3.34e-06	4.85e-06	1.5e-06	1.52e-06	2.29e-06
3-METHYL-2-OXOVALERATE	0.00164905	0.00152856	0.00153649	0.0011715	0.001283	0.00147869	0.000499287	0.000544981	0.000592737
3-METHYLADENINE	0.00011621	0.000111059	0.000117033	0.000119625	0.000126085	0.00012976	0.000145568	0.000160144	0.000168079
3-Methylglutarylcarnitine	4.41e-06	4.15e-06	5.62e-06	3.38e-06	2.81e-06	3.59e-06	6.66e-07	8.19e-07	1.54e-06
3-METHYLHISTAMINE	1.08e-06	1.1e-06	5.53e-07	7.31e-07	4.92e-07	1.21e-06	4.81e-07	1.74e-06	6.74e-07
3-PHOSPHOGLYCERATE	0.000211113	0.000194027	0.000187881	0.000168	0.000146542	0.000172543	0.000107124	0.00012365	0.000137838
3-SULFINOALANINE	0.001122	0.00109787	0.00102639	0.00084781	0.000788169	0.000747557	0.000411064	0.00039807	0.000471129
4-ACETAMIDOBUTANOATE	0.000239283	0.00027016	0.000276732	0.000282723	0.000298659	0.000275198	0.000141699	0.000159863	0.000117381
4-AMINOBENZOATE	0.000242018	0.000223586	0.000155739	0.000217431	0.000199596	0.000182451	0.000287205	0.000124539	0.000341641
4-GUANIDINOBUTANOATE	0.00179169	0.00187505	0.0018558	0.00253837	0.00244059	0.00245125	0.00197919	0.00233427	0.00222355
4-HYDROXYBENZALDEHYDE	6.67e-06	1.08e-05	6.19e-06	1e-05	1.31e-05	1.09e-05	1.8e-05	3.1e-05	3.12e-05
4-HYDROXYBENZOATE	2.73e-05	1.92e-05	2.27e-05	2.48e-05	2.19e-05	2.51e-05	2.24e-06	3.66e-06	2.85e-06
4-HYDROXYPHENYLPYRUVATE	7.31e-06	1.68e-05	1.23e-05	1.46e-05	1.45e-05	1.52e-05	1.99e-05	3.24e-05	3.25e-05
4-IMIDAZOLEACETATE	5.11e-05	4.88e-05	5.41e-05	4.5e-05	4.49e-05	4.44e-05	5.21e-05	6.19e-05	6.16e-05
4-Methoxyphenylacetic acid	2.41e-07	3.56e-07	0	2.33e-06	1.46e-06	2.56e-06	5.4e-06	2.9e-06	4.97e-06
4-PYRIDOXATE	9.58e-06	1.03e-05	1.11e-05	1.14e-05	1.67e-05	1.44e-05	1.17e-05	1.36e-05	1.15e-05
4-QUINOLINECARBOXYLATE	3.14e-05	3.15e-05	3.43e-05	3.83e-05	3.66e-05	3.96e-05	2.16e-05	2.8e-05	2.76e-05
5-AMINOLEVULINATE	0.00117793	0.00120985	0.00120334	0.000824364	0.000648152	0.000768455	0.000608712	0.000776259	0.000697013
5-Aminolevulinic acid	0.000117748	9.37e-05	6.73e-05	9.39e-05	6.11e-05	6.9e-05	4.8e-05	4.17e-05	5.65e-05
5-AMINOPENTANOATE	0.000410295	0.000366632	0.000418068	0.000737572	0.000567097	0.000587728	0.00106458	0.000976337	0.00107788
5-Aminopentanoic acid	7.89e-06	8.9e-06	8.25e-06	6.58e-06	5.64e-06	6.75e-06	5.11e-06	6.33e-06	8.34e-06
5'-DEOXYADENOSINE	4.26e-05	4.43e-05	3.89e-05	1.51e-05	1.95e-05	2.47e-05	3.18e-06	1.6e-05	1.71e-05
5-HYDROXYINDOLEACETATE	0.00119268	0.000749616	0.00108133	0.000751869	0.000719863	0.000677183	0.000180653	0.000169351	0.000184696
5-HYDROXYTRYPTOPHAN	3.32e-05	2.82e-05	2.87e-05	2.91e-05	4.05e-05	4.25e-05	2.44e-05	3.22e-05	3.27e-05
5-methoxytryptophan	1.33e-05	1.19e-05	1.42e-05	3.16e-06	6.9e-06	9.16e-06	7.92e-07	2.25e-06	1.04e-06
5-Methylcytidine	6.88e-05	7.66e-05	7.62e-05	9.9e-05	8.51e-05	8.5e-05	0.000140738	0.000166677	0.000148553
5-METHYLCYTOSINE	7.82e-05	7.33e-05	7.43e-05	4.64e-05	4.24e-05	5.11e-05	6.82e-05	6.67e-05	7.05e-05
5-Methyluridine	2.96e-05	2.7e-05	3.35e-05	7.23e-05	6.02e-05	6.92e-05	9.58e-05	8.69e-05	0.000108132
5-VALEROLACTONE	4.55e-06	4.15e-06	3.86e-06	4.56e-05	5.47e-05	5.89e-05	1.98e-05	2.47e-05	2.74e-05
6-HYDROXYDOPAMINE	5.94e-06	5.88e-06	6.92e-06	6.57e-06	6.39e-06	6.87e-06	4.44e-06	1.76e-06	4.4e-06
6-HYDROXYNICOTINATE	3.33e-07	6.94e-07	1.02e-06	1.63e-06	1.31e-06	1.4e-06	3.94e-06	2.97e-06	5.55e-06
6-PHOSPHOGLUCONATE	4.79e-05	5.1e-05	3.57e-05	4.19e-05	3.45e-05	4.4e-05	1.47e-05	1.9e-05	2.31e-05
6-Phosphonoglucono-D-lactone	2.3e-05	2.34e-05	2.13e-05	3.31e-05	2.7e-05	3.53e-05	1.65e-05	1.47e-05	1.43e-05
7-Hydroxy-3-oxo-Cholest-4-en-26-oic Acid	3.82e-06	4.83e-06	4.78e-06	1.38e-06	6.97e-07	1.26e-06	0	0	1.71e-07
8-HYDROXY-DEOXYGUANOSINE	5.53e-06	4.87e-06	5.72e-06	5.07e-05	5.04e-05	4.62e-05	0.000103855	0.000108367	0.000110868
ACETOACETATE	3.12e-05	2.87e-05	3.31e-05	2.79e-05	1.78e-05	2.72e-05	1.54e-05	4.66e-05	3.18e-05
ACETOIN	1.23e-05	1.38e-05	1.71e-05	2.11e-05	1.9e-05	2e-05	1.21e-05	1.5e-05	1.51e-05
ACETYLCHOLINE	0.000394315	0.000376347	0.000378893	0.000318682	0.000332034	0.000365086	0.000289924	0.000320879	0.00033231
ADENINE	0.000960348	0.00099954	0.000980473	0.00111578	0.00102723	0.0010814	0.000635326	0.000905411	0.000432095
ADENOSINE	6.88e-05	6.92e-05	6.75e-05	9.66e-05	0.000112806	0.000120098	0.000276648	0.000270134	0.000273365
ADENOSINE 3',5'-DIPHOSPHATE	9.7e-06	2.91e-06	3.46e-06	6.26e-06	7.35e-06	4.1e-06	2.15e-06	3.22e-06	2.92e-06
ADENOSINE 5'-DIPHOSPHATE	1.41e-05	7.18e-06	7.8e-06	8.01e-06	1.04e-05	9.15e-06	1.02e-05	7.03e-06	5.7e-06
ADENOSINE-MONOPHOSPHATE	0.00110356	0.001284	0.00110508	0.0020344	0.00183874	0.00163301	0.00142961	0.00151324	0.00129405
ADIPATE	0	3.86e-06	0	0.000134276	0.000147449	0.000155613	7.73e-05	9.92e-05	9.35e-05
Adipoyl-L-carnitine	2.86e-06	1.14e-05	2.22e-06	4.37e-06	3.65e-06	2.58e-06	2.11e-06	2.58e-06	8.12e-07
ADP-GLUCOSE	5.36e-06	4.32e-06	4.11e-06	1.49e-06	1.13e-06	2.48e-06	2.54e-06	4.79e-06	3.64e-06
AGMATINE SULFATE	1.1e-05	1.23e-05	1.02e-05	8.64e-06	5.81e-06	7.52e-06	8.38e-06	1.06e-05	7.6e-06
AICAR	0.0033602	0.00331962	0.00423248	3.19e-05	3.65e-05	4.18e-05	7.19e-06	1.07e-05	8.31e-06
ALLANTOIN	6.82e-05	6.43e-05	5.23e-05	6.17e-05	5.97e-05	6.78e-05	5.68e-05	6.7e-05	7.64e-05
ALPHA-KETOISOVALERATE	7.32e-05	7.65e-05	7.33e-05	7.31e-05	8.03e-05	8.45e-05	4.34e-05	4.25e-05	4.97e-05
AMINOADIPATE	0.000148643	0.000130768	0.000143632	9.58e-05	0.00010728	0.000110887	0.000108535	0.000118214	0.000117347
ANILINE-2-SULFONATE	3.38e-06	8.78e-06	2.66e-06	0	3.09e-06	2.37e-06	2.86e-07	2.72e-06	2.94e-06
ANSERINE	3.22e-07	3.78e-07	4.26e-07	2.97e-07	3e-07	3.89e-07	4.61e-07	3.3e-07	5.55e-07
ANTHRANILATE	0.000151598	0.00015394	0.00015983	0.000123275	9.11e-05	0.000106069	0.000157438	0.000170613	0.000167446
ARABINOSE	5.61e-05	5.27e-05	5.21e-05	5.13e-05	4.6e-05	4.93e-05	2.32e-05	2.99e-05	2.48e-05
ARGININE	0.00759308	0.00869387	0.008113	0.00756974	0.00542018	0.00610491	0.00534445	0.0081448	0.00594259
ARGININOSUCCINATE	0.00117815	0.00133456	0.00120064	0.000974374	0.000664136	0.000744716	0.000469979	0.000698245	0.000499271
ASPARAGINE	0.000417679	0.000426321	0.000416589	0.000299832	0.000218566	0.000293282	0.000261102	0.0002516	0.000285487
ASPARTATE	0.000600538	0.000560108	0.000517803	0.000530845	0.000427316	0.000511646	0.00162995	0.00174065	0.00193274
BENZOATE	5.16e-05	6.35e-05	5.53e-05	5.36e-05	3.93e-05	7.03e-05	7.31e-05	7.29e-05	6.41e-05
BENZYLAMINE	1.86e-05	1.55e-05	2.21e-05	1.86e-05	1.91e-05	1.69e-05	3.38e-05	1.97e-05	3.16e-05
BETAINE	0.00232949	0.00236776	0.00252482	0.00240749	0.00230299	0.00254992	0.00308558	0.00317791	0.00339032
BETAINE ALDEHYDE	0.000116201	0.000122505	0.000114161	0.000111407	0.000104938	0.000115034	0.000106043	0.000109663	0.000119899
BETA-NICOTINAMIDE ADENINE DINUCLEOTIDE	0.0077701	0.00710067	0.00726942	0.00459237	0.00768012	0.00599984	0.00086109	0.00125883	0.001125
BILIVERDIN	1.8e-05	8.68e-06	2.01e-05	1.18e-06	2.98e-06	2.83e-06	2.09e-06	4.89e-06	5.59e-06
BIOTIN	0.00109711	0.00117001	0.0011799	0.0020133	0.00234252	0.00261546	0.00112012	0.00134289	0.00136913
BIS(2-ETHYLHEXYL)PHTHALATE	0	0	0	6.91e-05	0	0	0.00011097	0	0
BUTANOATE	2.85e-05	2.47e-05	2.6e-05	5.24e-05	6.13e-05	6.57e-05	3.65e-05	4.5e-05	4.94e-05
Butyrylcarnitine	0.011249	0.0102387	0.0113585	0.0131082	0.0127729	0.0138668	0.0174531	0.018083	0.019315
CADAVERINE	6.13e-06	5.47e-06	6e-06	3.44e-06	3.23e-06	4.06e-06	5.63e-07	8.52e-07	1.05e-06
CAFFEATE	4.98e-06	2.51e-06	4.41e-06	7.42e-06	6.84e-06	5.4e-06	5.2e-06	4.27e-06	2.95e-06
CARNOSINE	1.35e-05	1.34e-05	1.06e-05	1.34e-05	1.3e-05	1.55e-05	1.19e-05	1.61e-05	1.72e-05
CDP-ETHANOLAMINE	0.00231633	0.00213412	0.00213143	0.000914103	0.000985008	0.00107722	0.00245414	0.00298136	0.0028821
Chenodeoxycholic acid	6.42e-06	7.04e-06	9.63e-06	4.44e-06	2.22e-06	4.63e-06	6.25e-07	2.56e-06	3.88e-07
CIS-4-HYDROXY-D-PROLINE	0.000145128	0.000124942	8.77e-05	0.000110184	6.55e-05	8.41e-05	7.43e-05	4.65e-05	6.07e-05
cis-ACONITATE	0.000462516	0.000418955	0.000418411	0.000241882	0.000331393	0.0003609	4.72e-05	5.06e-05	5.52e-05
CITICOLINE	0.000250571	0.000127956	0.000216845	4.43e-05	4.16e-05	8.43e-05	7.74e-05	0.000174865	0.00015959
CITRAMALATE	0.000218003	0.000233207	0.000196968	0.000176472	0.000190282	0.00019181	3.26e-05	2.7e-05	2.6e-05
CITRATE	0.0603941	0.0608491	0.0592274	0.0464774	0.0516922	0.0504484	0.00774111	0.00877264	0.00962719
CITRULLINE	9.08e-06	7.99e-06	7.92e-06	1.17e-05	6.16e-06	6.32e-06	7.07e-06	6.95e-06	5.85e-06
CREATINE	0.0711826	0.0715997	0.0759928	0.0614094	0.0647996	0.071104	0.0642451	0.068451	0.0753142
CREATININE	0.0210691	0.0211416	0.0219844	0.019189	0.0183018	0.0197626	0.0172182	0.0186695	0.0189703
Cyclic ADP-ribose	0.000177331	0.000149384	0.00013624	0.000141648	0.000170108	0.000176307	9.06e-05	9.33e-05	9.45e-05
CYCLIC AMP	0.000137009	0.000120649	0.000131957	0.000121897	0.000122831	0.000122036	6.15e-05	6.07e-05	6.45e-05
CYCLIC GMP	6.2e-06	3.95e-06	4.2e-06	4.05e-06	2.97e-06	4.08e-06	5.31e-06	5.54e-06	5.41e-06
CYSTATHIONINE	3.19e-05	2.83e-05	2.85e-05	2.5e-05	2.47e-05	2.87e-05	2.43e-05	2.93e-05	2.72e-05
CYSTEINE	2.04e-05	2.24e-05	2.41e-05	1.8e-05	1.79e-05	1.75e-05	1.56e-05	2.06e-05	1.92e-05
CYTIDINE	0.0047012	0.00414048	0.00283799	0.00434051	0.00356386	0.00435129	0.00146974	0.0017198	0.0020526
CYTIDINE 2',3'-CYCLIC PHOSPHATE	1.16e-05	1.05e-05	1.28e-05	4.35e-06	5.78e-06	5.3e-06	8.37e-06	9.22e-06	9.93e-06
CYTIDINE DIPHOSPHATE	9.69e-05	7.77e-05	1.01e-05	1.04e-05	3.47e-05	3.06e-05	2.26e-05	7.24e-05	2.19e-05
CYTIDINE MONOPHOSPHATE	0.000409504	0.000445356	0.000433649	0.000355163	0.000417471	0.000459015	0.000975449	0.00200758	0.00183843
CYTOSINE	0.000454357	0.000467378	0.000449599	0.000217883	0.000169846	0.000201105	0.000418043	0.00053191	0.000432027
decanoylcarnitine	2.77e-05	2.61e-05	2.24e-05	1.03e-05	9.04e-06	9.6e-06	7.76e-06	5.23e-06	4.64e-06
decenoylcarnitine	4.92e-06	2.67e-06	2.42e-06	4.1e-06	4.62e-06	3.88e-06	1.35e-06	5.54e-07	2.41e-07
DEOXYADENOSINE	4.24e-05	4.44e-05	3.87e-05	1.49e-05	1.95e-05	2.45e-05	4.68e-06	1.56e-05	1.75e-05
DEOXYADENOSINE MONOPHOSPHATE	3.56e-05	2.75e-05	4.15e-05	1.43e-05	2.5e-05	2.56e-05	1.26e-05	1.27e-05	1.58e-05
DEOXYCARNITINE	0.00691523	0.00690525	0.00711925	0.00613569	0.00619558	0.00659649	0.00526187	0.00584096	0.00594336
DEOXYCHOLATE	3.42e-06	1.56e-06	2.58e-06	3.87e-06	2.83e-06	2.39e-06	9.88e-07	4.47e-07	0
Deoxycholic acid	3.19e-06	2.36e-06	3.16e-06	2.06e-06	2.87e-06	3.07e-06	1.26e-06	1.36e-06	5.79e-07
DEOXYCYTIDINE	3.1e-06	3.24e-06	4.85e-06	3.38e-06	5e-06	4.69e-06	9.44e-06	1.27e-05	1.18e-05
DEOXYGUANOSINE	2.93e-07	1.25e-06	4.98e-07	1.08e-06	8.05e-07	5.86e-07	0	0	0
DEOXYGUANOSINE-MONOPHOSPHATE	0.00142417	0.00127541	0.00155256	0.00225945	0.00153601	0.00167556	0.000817062	0.00132799	0.000954609
DEOXYINOSINE	1.23e-05	1.15e-05	1.1e-05	1.05e-05	1.06e-05	1.4e-05	5.82e-06	7.36e-06	6.18e-06
DEOXYURIDINE	4.74e-06	8.46e-06	1.12e-05	5.69e-06	6.19e-06	6.47e-06	7.33e-06	8.62e-06	8.81e-06
D-GLUCURONOLACTONE	1.03e-05	1e-05	1.13e-05	1.17e-05	1.38e-05	1.46e-05	1.21e-05	1.07e-05	1.63e-05
DIETHANOLAMINE	2.3e-06	2.22e-06	1.44e-06	3.18e-06	1.73e-06	1.76e-06	1.15e-06	4.58e-06	3.28e-06
DIHYDROBIOPTERIN	2.92e-06	1.56e-06	2.18e-06	2.06e-06	1.4e-06	1.95e-06	1.34e-07	0	7.74e-07
DIHYDROFOLATE	5.43e-06	4.27e-06	5.36e-06	4.69e-06	6.36e-06	6.92e-06	4.94e-06	5.51e-06	5.46e-06
DIHYDROURACIL	6.41e-05	5.76e-05	6.11e-05	5e-05	5.51e-05	6.82e-05	5.49e-05	5.76e-05	6.05e-05
DIMETHYLGLYCINE	7.81e-06	8.03e-06	5.63e-06	1.31e-05	8.68e-06	5.64e-06	5.72e-06	5.87e-06	4.33e-06
DL-2-AMINOCTANOATE	2.42e-06	2.17e-06	1.96e-06	1.22e-06	9.94e-07	7.33e-07	1.11e-06	7.44e-08	0
DOPAMINE	2.2e-05	2.05e-05	1.91e-05	1.93e-05	2.15e-05	2.01e-05	1.16e-05	1.1e-05	1.54e-05
D-RIBOSE 5-PHOSPHATE	4.61e-05	4.32e-05	4.22e-05	4.26e-05	3.45e-05	4.61e-05	4.71e-05	5.25e-05	4.85e-05
EPINEPHRINE	7.44e-07	6.38e-07	7.41e-07	1.04e-06	5.1e-07	2.11e-07	9.8e-07	2.26e-07	3.62e-07
ERYTHROSE-4-PHOSPHATE	1.44e-05	1.35e-05	1.28e-05	2.16e-05	1.33e-05	1.21e-05	2.63e-05	2.54e-05	2.46e-05
ETHANOLAMINE PHOSPHATE	3.61e-05	2.93e-05	2.83e-05	3.43e-05	4.16e-05	5.07e-05	4.32e-05	4.82e-05	5.05e-05
ETHYLMALONATE	4.32e-05	3.54e-05	3.85e-05	4.45e-05	4.26e-05	4.08e-05	2.29e-05	2.17e-05	2.02e-05
FAD	0.0041022	0.00381205	0.00422312	0.00341323	0.00408914	0.0037763	0.00301284	0.00463063	0.00473203
FERULATE	3.78e-05	4.43e-05	4.63e-05	4.8e-05	4.67e-05	5.67e-05	5.43e-05	6.71e-05	6.71e-05
FOLATE	0.000160053	0.000174141	0.000160438	0.000396295	0.00022723	0.000245003	0.000357177	0.000239904	0.000252123
Fructose 1,6-bisphosphate	0.000132362	0.00012808	0.000125015	8.21e-05	0.000108178	0.000119753	6.41e-05	7.06e-05	7.63e-05
FRUCTOSE 6-PHOSPHATE	0.000157072	0.000147076	0.000160385	0.000108092	8.96e-05	0.000103848	9.58e-05	9.54e-05	0.000102034
FUCOSE	1.6e-06	1.05e-06	2.65e-06	1.16e-06	2.16e-06	2.4e-06	1.87e-06	1.53e-06	1.98e-06
FUMARATE	0.000109996	0.000101577	0.000106773	0.000136873	0.000136648	0.000144866	7.5e-05	8.82e-05	8.29e-05
GLUCONATE	0.00264774	0.00248634	0.00251832	0.00159228	0.00176664	0.00199634	0.000441792	0.000585422	0.000573096
GLUCONOLACTONE	0.000285463	0.000264835	0.000289777	0.000117345	0.000170951	0.000191719	0.000141678	0.00021765	0.000227165
GLUCOSAMINE 6-PHOSPHATE	8.61e-07	3.88e-07	2.59e-07	1.7e-07	8.66e-08	2.23e-07	7.19e-08	0	2.02e-07
GLUCURONATE	1.01e-05	9.74e-06	9.58e-06	6.03e-06	6.46e-06	9.87e-06	0	8.61e-08	5.06e-07
GLUTAMATE	0.0286849	0.0299327	0.0266361	0.0198607	0.0204288	0.0208684	0.0150245	0.0150954	0.0168392
GLUTAMINE	0.0147025	0.0132074	0.0105348	0.0093266	0.00773411	0.00951331	0.00914331	0.0102721	0.0123366
GLUTARATE	2.73e-05	2.33e-05	2.35e-05	6.16e-05	3.8e-05	3.33e-05	2.71e-05	1.61e-05	2.23e-05
GLUTARYLCARNITINE	0.000533074	0.000542069	0.000526243	0.000374277	0.000390324	0.000333747	0.000213774	0.000192294	0.000205281
GLUTATHIONE REDUCED	0.0750053	0.0723384	0.0765202	0.0667585	0.0625524	0.0722389	0.0731166	0.0904572	0.0794838
GLYCERALDEHYDE 3-PHOSPHATE	0.000116673	0.000105586	8.98e-05	0.000141046	0.000125558	0.000144167	0.000129358	0.000151608	0.000161104
GLYCERATE	2.3e-05	2e-05	1.74e-05	1.94e-05	1.36e-05	1.54e-05	1.13e-05	1.51e-05	1.78e-05
GLYCEROL 3-PHOSPHATE	0.000156991	0.000148553	0.000133854	0.000127453	9.66e-05	0.000116745	0.000108037	0.000136797	0.000153873
GLYCEROPHOSPHOCHOLINE	0.0195183	0.021715	0.0210885	0.0218032	0.0169177	0.0192504	0.0071516	0.00984745	0.00754618
GLYCINE	7.18e-06	6.21e-06	6.1e-06	2.93e-06	3.76e-06	5.23e-06	2.76e-06	5.11e-06	5.12e-06
GLYCOCHENODEOXYCHOLATE	8.72e-05	8.2e-05	9.39e-05	0.00013715	0.000124877	0.000135998	0.00013915	0.000171737	0.000164415
GLYCOCHOLATE	3.43e-05	3.46e-05	3.59e-05	2.55e-05	4.48e-05	5.14e-05	2.4e-05	4.98e-05	4.92e-05
Glycocholic acid hydrate	3.33e-05	3.19e-05	3.47e-05	2.34e-05	4.49e-05	4.99e-05	2.25e-05	4.82e-05	4.6e-05
Glycodeoxycholic acid	8.64e-05	8.13e-05	9.42e-05	0.000137966	0.000124768	0.000136691	0.000139909	0.000170808	0.000164508
Glycohyodeoxycholic Acid	1.09e-05	8.67e-06	1.03e-05	1.28e-05	8.15e-06	1e-05	4.24e-06	6.48e-06	6.33e-06
GLYCOLATE	9.83e-06	7.9e-06	7.96e-06	7.63e-06	6.17e-06	1e-05	4.84e-06	5.05e-06	4.31e-06
Glycolithocholic Acid	7.85e-06	6.78e-06	1.17e-05	3.38e-05	2.65e-05	3.99e-05	1.99e-05	3.01e-05	2.41e-05
Glycoursodeoxycholic acid	8.03e-06	8.67e-06	9.51e-06	1.27e-05	6.49e-06	8.95e-06	2.61e-06	5.71e-06	5.23e-06
GUANINE-1	7.95e-05	6.87e-05	6.55e-05	8.72e-05	7.86e-05	7.97e-05	6.85e-05	5.57e-05	6.56e-05
GUANINE-2	5.42e-05	4.73e-05	5.15e-05	7.74e-05	4.9e-05	5.52e-05	4.62e-05	2.75e-05	3.59e-05
GUANOSINE	2.35e-06	2.43e-06	1.61e-06	4.3e-05	5e-05	3.95e-05	0.000105272	0.000100718	0.000108207
GUANOSINE MONOPHOSPHATE	7.44e-05	7.47e-05	7.21e-05	7.62e-05	5.12e-05	5.65e-05	9.12e-05	0.000163078	0.000121989
HEPTADECANOATE	0	0	0	0	3.43e-07	0	4.94e-07	0	1.73e-07
hexanoylcarnitine	6.48e-05	1.09e-05	7.08e-05	5.08e-05	4.65e-05	4.47e-05	0.000136103	0.000122602	0.000133614
HEXOSE	1.57e-05	1.77e-05	1.64e-05	1.4e-05	1.36e-05	1.68e-05	1.65e-05	1.74e-05	1.63e-05
HIPPURATE	0.00166265	0.00173188	0.00169678	0.00217816	0.00228142	0.00256071	0.00228497	0.0027479	0.00273103
HISTAMINE	8.3e-06	8.25e-06	6.77e-06	8.72e-06	4.4e-06	6.07e-06	6.5e-06	6.53e-06	5.87e-06
HISTIDINE	6e-05	6.72e-05	6.47e-05	6.63e-05	3.97e-05	4.3e-05	6.03e-05	0.000123441	6.68e-05
HOMOCYSTEINE	0.000124163	0.000128717	0.000134997	4.91e-05	3.65e-05	5.24e-05	8.1e-06	9.45e-06	1.36e-05
HOMOCYSTEINE THIOLACTONE	2e-05	1.89e-05	2.05e-05	6.31e-06	5.81e-06	5.01e-06	1.59e-06	0	1.74e-06
HOMOCYSTINE	1.27e-06	1.44e-06	1.12e-06	1.46e-06	1.37e-06	1.09e-06	1.22e-06	2.21e-06	2.28e-06
HOMOGENTISATE	0	0	0	5.77e-05	2.76e-05	2.82e-05	3.91e-05	1.83e-05	1.47e-05
HOMOSERINE	6.61e-05	5.59e-05	4.89e-05	5.85e-05	5.27e-05	6.68e-05	9.11e-05	9.91e-05	0.000119107
HYDROQUINONE	3.9e-06	2.36e-06	3.77e-06	5.06e-06	3.35e-06	3.49e-06	4.08e-06	8.47e-06	7.15e-06
HYDROXYISOCAPROIC	0.000385284	0.000368298	0.000394016	0.000171749	0.000208483	0.000229031	6.2e-05	7.34e-05	7.1e-05
HYDROXYKYNURENINE	5.95e-07	9.02e-07	6.68e-07	2.23e-06	1.47e-06	1.94e-06	2.03e-07	1.08e-07	3.97e-07
HYDROXYPHENYLLACTATE	0.000337922	0.000343204	0.000309683	0.000444986	0.000520233	0.000551354	0.000322901	0.000404609	0.000407902
HYDROXYPYRUVATE	1.6e-06	9.64e-07	7.7e-07	1.32e-06	1.31e-06	1.39e-06	4.32e-07	5.02e-07	6.98e-07
HYPOTAURINE	8.12e-06	7.38e-06	5.91e-06	7.89e-06	5.9e-06	6.57e-06	1.13e-05	1.54e-05	1.39e-05
HYPOXANTHINE	2.03e-05	1.72e-05	1.86e-05	2.93e-05	3.02e-05	3.4e-05	0.000277574	0.00030169	0.000297817
INDOLE-3-CARBOXYLATE	1.96e-06	1.47e-06	2.23e-06	1.16e-06	1.45e-06	1.97e-06	9.17e-07	1.24e-07	7.68e-07
INDOLEACETALDEHYDE	8.98e-06	7.04e-06	9.46e-06	8.9e-06	9.7e-06	1.21e-05	9.3e-06	1.26e-05	1.27e-05
INOSINE	1.06e-05	8.33e-06	1.03e-05	5.03e-05	5.22e-05	5.23e-05	0.000191727	0.000200263	0.000209698
INOSINE MONOPHOSPHATE	3.79e-05	7.42e-05	3.7e-05	8.19e-05	5.81e-05	0.000141153	3.23e-05	4.53e-05	3.24e-05
ISOCITRATE	0.00183573	0.00174672	0.00175623	0.00121945	0.00135696	0.00151234	0.000126293	0.000113482	0.000115971
ISOLEUCINE	0.00327615	0.00316847	0.00348919	0.0031993	0.00332849	0.0029981	0.00283349	0.00313639	0.00324762
Isovalerylcarnitine	0.00122766	0.00113655	0.00114863	0.000647093	0.000565205	0.000589245	0.000239893	0.00025565	0.000260608
ITACONATE	3.9e-05	4.06e-05	4.39e-05	7.45e-05	6.36e-05	7.68e-05	8.22e-05	7.55e-05	7.85e-05
KYNURENATE	2.06e-05	1.75e-05	1.63e-05	1.55e-05	2.57e-05	2.59e-05	6.92e-06	9.08e-06	8.45e-06
KYNURENINE	0.000281074	0.000245196	0.000276751	0.000256093	0.000250357	0.000263418	0.000209542	0.000201867	0.000215648
LACTATE	0.0104609	0.00897444	0.00936352	0.0129752	0.0114774	0.0142454	0.0152465	0.020188	0.0192027
Lactoylglutathione	0.00210141	0.00421638	0.00206921	0.00251743	0.00540276	0.00259017	0.00129899	0.0015731	0.00160544
L-ALANINE	0.000172046	0.000148482	0.000134827	0.000131087	0.000115637	0.000123245	0.000403257	0.000438075	0.000478405
LAURATE	4.75e-08	0	1.98e-07	0	5.23e-07	5.9e-07	8.57e-08	4.64e-07	0
LAUROYLCARNITINE	5.96e-05	5.67e-05	5.64e-05	2.04e-05	9.54e-06	7.02e-06	2.36e-05	9.24e-06	6.81e-06
L-CARNITINE	0.0251322	0.0255128	0.0263262	0.0235739	0.0232171	0.0256318	0.0249153	0.0264447	0.0279138
LEUCINE	0.00781213	0.00748788	0.00776438	0.00816011	0.00748417	0.00792347	0.00791505	0.00749601	0.00832227
L-GULONOLACTONE	9.06e-06	9.97e-06	8.32e-06	7.07e-06	7.7e-06	7.24e-06	1.63e-06	2.91e-07	7.19e-07
LITHOCHOLYLTAURINE	1.68e-05	9.46e-06	2.51e-05	1.12e-05	1.15e-05	3.73e-05	7.25e-06	3.37e-05	2.22e-05
L-ORNITHINE	0.00147636	0.00134559	0.00101675	0.00136239	0.00100779	0.00114842	0.00120959	0.00112729	0.00131875
LPC(16:0)	0.00125291	0.00128335	0.00123547	0.00759222	0.00791131	0.0198745	0.0100384	0.025701	0.0139553
LPC(18:1)	0.00111769	0.00127919	0.00158115	0.0189494	0.0113924	0.013054	0.00924202	0.00825168	0.0106392
LPE(16:0)	0.000349198	0.000162339	0.000656104	0.00387806	0.00399049	0.00578704	0.00454543	0.0063733	0.00745269
LPE(18:1)	0.00122076	0.0013993	0.00190654	0.0074094	0.00727787	0.00819808	0.00321898	0.00494654	0.00409322
LUMICHROME	2.05e-05	2.15e-05	2.79e-05	2.25e-05	2.92e-05	3.33e-05	2.31e-05	2.93e-05	2.74e-05
LYSINE	1.1e-05	1.28e-05	1.12e-05	9.33e-06	1.23e-05	1.21e-05	2.7e-05	3.15e-05	3.97e-05
MALATE	0.00372963	0.00411401	0.00374503	0.00378892	0.00450986	0.00420566	0.00362063	0.00335164	0.00352973
MALEAMATE	3.06e-06	1.65e-06	2.39e-06	4.97e-06	6.13e-06	6.48e-06	4.5e-06	5.12e-06	6.28e-06
MALEATE	0.000109996	0.000101577	0.000106773	0.000136873	0.000136648	0.000144866	7.5e-05	8.82e-05	8.29e-05
MALEIMIDE	1.83e-05	1.43e-05	2.02e-05	3.13e-05	5.56e-05	4.79e-05	3.66e-05	4e-05	4.27e-05
MALONATE	1.9e-06	1.3e-06	7.01e-07	2.9e-06	1.9e-06	1.94e-06	1.69e-06	2.53e-06	2.12e-06
MANDELATE	7.78e-07	4.6e-07	8.11e-08	7.95e-07	4.44e-07	1.55e-06	1.66e-06	1.22e-06	1.95e-06
MANNITOL	1.55e-05	1.34e-05	2.03e-05	5.59e-06	8.23e-06	7.56e-06	1.66e-07	2.02e-06	3.64e-07
Mesaconic acid	3.91e-05	3.79e-05	3.85e-05	7.6e-05	6.2e-05	7.66e-05	8.32e-05	7.58e-05	7.7e-05
METHIONINE SULFOXIDE	0.000155342	0.00014328	0.000140985	0.000105946	0.000113283	0.000121948	9.81e-05	0.000122719	0.000119301
METHIONINE	0.00286114	0.00296937	0.00296685	0.00345399	0.00337061	0.00356233	0.00451013	0.00484221	0.00504318
METHYL JASMONATE	8.48e-07	0	9.39e-07	4.93e-08	7.92e-08	0	6.64e-07	2.73e-07	1.19e-06
METHYL VANILLATE	2.41e-06	1.06e-06	0	4.11e-06	9.32e-07	5.68e-06	4.94e-06	7.51e-06	6.08e-06
METHYLTHIOADENOSINE	0.0146814	0.0259191	0.0147303	0.0110566	0.0108737	0.0112661	0.00964273	0.0177479	0.0104068
MEVALOLACTONE	0.000119437	0.000125073	0.00011637	0.00011748	9.29e-05	0.000118289	0.000135709	0.000155038	0.000160523
MEVALONATE	3.99e-06	3.71e-06	4.07e-06	5.65e-06	6.87e-06	6.01e-06	5.08e-06	5.63e-06	6.31e-06
Murideoxycholic Acid	1.22e-06	1.98e-06	2.51e-06	8.38e-07	1.87e-06	1.52e-06	0	0	0
N,N,N-TRIMETHYLLYSINE	0.00012085	0.000127866	0.000136118	0.000120883	0.00010597	0.000109208	8.47e-05	9.95e-05	8.86e-05
N,N-DIMETHYLARGININE	0.00132294	0.00124724	0.00129687	0.00116585	0.00114582	0.00126917	0.000888742	0.00071452	0.000844342
N1-ACETYLSPERMINE	5.26e-05	5.93e-05	5.6e-05	0.000371578	0.000253146	0.000289708	0.000975723	0.00141584	0.00108183
N-a-Acetyl-L-arginine	3.96e-05	4.58e-05	4.44e-05	9.52e-05	8.68e-05	8.75e-05	8.58e-05	0.000102734	9.09e-05
N-ACETYLALANINE	0.000299592	0.000250484	0.000250003	0.000413421	0.00033133	0.000374192	0.000184718	0.000185208	0.000179108
N-ACETYLASPARAGINE	4.35e-05	4.12e-05	4.61e-05	3.49e-05	3.49e-05	3.44e-05	3.81e-05	3.07e-05	3.45e-05
N-ACETYLASPARTATE	0.0134584	0.0140037	0.0126139	0.0219332	0.0245905	0.0258463	0.0211708	0.0239419	0.0193842
N-ACETYLASPARTYLGLUTAMATE	0.00200208	0.0018682	0.00198513	0.00317864	0.00279122	0.00337549	0.00260534	0.00257206	0.00271933
N-ACETYLCYSTEINE	2.71e-05	2.81e-05	2.67e-05	3.03e-05	3.3e-05	3.47e-05	2.34e-05	2.87e-05	2.77e-05
N-ACETYLGLUCOSAMINE	2.02e-05	2.02e-05	2.3e-05	2.44e-05	1.71e-05	1.5e-05	1.72e-05	2.84e-05	1.66e-05
N-ACETYLGLUTAMATE	0.0057066	0.0051352	0.00531154	0.00547947	0.00592334	0.0056323	0.00262335	0.00308022	0.00223978
N-ACETYLGLYCINE	3.68e-05	3.26e-05	3.26e-05	3.63e-05	3.78e-05	3.73e-05	1.44e-05	1.43e-05	1.77e-05
N-ACETYLLEUCINE	2.52e-05	2.12e-05	2.68e-05	4.26e-05	3.49e-05	4.25e-05	4.17e-05	4.62e-05	4.33e-05
N-ACETYLMETHIONINE	0.00119417	0.0011925	0.00108497	0.000996502	0.00114549	0.00122577	0.000256245	0.000312849	0.000328703
N-ACETYLNEURAMINATE	0.00100449	0.000929661	0.000855852	0.000646725	0.000610011	0.00063875	0.000856369	0.000961961	0.00100936
N-ACETYLPHENYLALANINE	6.33e-06	4.66e-06	5.09e-06	1.63e-05	1.99e-05	2.41e-05	1.98e-05	2.52e-05	2.46e-05
N-ACETYLPROLINE	0	0	8.33e-08	2.42e-06	2.44e-06	3.34e-06	7.09e-06	8.45e-06	7.99e-06
N-ACETYLPUTRESCINE	7.78e-05	6.6e-05	7.77e-05	9.68e-05	0.000115451	0.000117404	0.000313426	0.000331325	0.000379207
N-ACETYLSERINE	0.000106293	0.000115597	0.000112438	0.000107873	0.000140524	0.000117262	6.99e-05	5.87e-05	9.62e-05
N-ACETYLTRYPTOPHAN	1.65e-06	1.49e-06	2.46e-06	3.81e-06	4.48e-06	4.2e-06	5.16e-06	6.18e-06	8.17e-06
NAD+	0.0229205	0.0237135	0.019592	0.049261	0.022329	0.0232894	0.038898	0.0347888	0.0413052
NADPH	7.49e-05	9.38e-05	7.78e-05	2.92e-05	5.87e-05	5.79e-05	1.08e-05	1.68e-05	2.13e-05
N-ALPHA-ACETYLLYSINE	5.97e-05	6.06e-05	6.62e-05	5e-05	4.78e-05	5.7e-05	3.06e-05	3.14e-05	3.66e-05
N-FORMYLGLYCINE	2.49e-06	3.14e-06	3.02e-06	6.03e-06	6.26e-06	6.14e-06	8.51e-06	9.7e-06	8.93e-06
N-FORMYL-L-METHIONINE	0.000409577	0.000409043	0.000433672	0.000432636	0.000519476	0.000555372	0.000378155	0.000496299	0.000502309
NICOTINAMIDE HYPOXANTHINE DINUCLEOTIDE	0.000937258	0.00136981	0.000994295	0.00235307	0.00134251	0.00153544	0.00182251	0.00200964	0.00158748
NICOTINAMIDE MONONUCLEOTIDE	0.00041207	0.000411793	0.000401224	0.000432626	0.000414249	0.000453746	0.00028462	0.000297614	0.00029688
NICOTINAMIDE	0.000406263	0.000380844	0.000389184	0.00041773	0.000413639	0.000463555	0.000404829	0.000442051	0.000466706
NICOTINATE	3.61e-06	2.51e-06	2.16e-06	6.18e-06	2.03e-06	3.48e-06	3.9e-06	5.94e-06	4.39e-06
N-METHYLGLUTAMATE	0.000170361	0.000173918	0.000188999	0.000125026	0.000122224	0.000121987	0.000123779	0.000137566	0.00013338
N-METHYLTRYPTAMINE	0.000176508	0.000169403	0.000196562	0.000260973	0.000256487	0.000222821	3.57e-05	2.97e-05	4.24e-05
NORADRENALINE	3.52e-05	3.5e-05	4.17e-05	4.18e-05	3.05e-05	3.27e-05	2.3e-05	2.99e-05	2.6e-05
NORMETANEPHRINE	1.57e-05	1.18e-05	1.33e-05	6.31e-06	1.1e-05	1.1e-05	3.57e-06	5.77e-06	4.62e-06
O-ACETYLCARNITINE	0.0126268	0.0123363	0.0142418	0.0130086	0.0158453	0.0144399	0.00867021	0.00765949	0.00982344
O-ACETYLSERINE	0.0065052	0.00684478	0.00694661	0.00624848	0.00416537	0.00463097	0.00307476	0.00404937	0.00361999
octanoylcarnitine	2.99e-05	2.68e-05	2.63e-05	1.88e-05	1.72e-05	1.79e-05	1.97e-05	1.81e-05	1.87e-05
OLEATE	0	3.16e-07	1.56e-07	8.6e-07	1.35e-06	0	5.96e-07	2.71e-07	0
Oleoyl-L-carnitine	4.46e-05	4.06e-05	7.78e-05	5.69e-06	3.64e-06	3.47e-06	1.62e-06	3.44e-06	1.46e-06
OPHTHALMATE-2	1.41e-05	1.14e-05	1.24e-05	9.55e-06	1.37e-05	1.67e-05	7.67e-06	6.86e-06	9.26e-06
O-SUCCINYL-HOMOSERINE	8.33e-05	8.65e-05	8.38e-05	7.16e-05	5.68e-05	5.83e-05	3.21e-05	3.8e-05	3.77e-05
O-Succinyl-L-carnitine	0.000593724	0.000600398	0.000594137	0.000939663	0.00110676	0.00109287	0.00135918	0.00144681	0.00140907
OXIDIZED GLUTATHIONE	0.0321274	0.0303617	0.0314353	0.0345617	0.0226147	0.0183491	0.0850036	0.0568483	0.0538344
OXOADIPATE	8.18e-05	7.93e-05	7.86e-05	6.02e-05	7.25e-05	6.76e-05	7.29e-06	1.28e-05	1.12e-05
OXOGLUTARATE	0.000164111	0.000124476	0.000130753	0.000167158	0.000131641	0.000134417	3.17e-05	4.11e-05	5.35e-05
OXOPROLINE	0.0337544	0.0323349	0.0331345	0.0266073	0.0312705	0.0345613	0.0407209	0.0472591	0.0455187
PALMITATE	5.24e-06	8.71e-06	1.25e-05	5.73e-06	7.6e-06	1.32e-05	3.27e-06	8.46e-06	1.05e-05
PALMITOYLCARNITINE	2.94e-05	3.26e-05	5.84e-05	7.81e-06	9.73e-06	4.68e-06	3.01e-06	8.12e-06	1.02e-05
PANTOTHENATE	0.0211538	0.0208648	0.0214263	0.0166723	0.0187365	0.0189717	0.00806006	0.00988144	0.0102547
Phenylacetic acid	5.48e-07	0	4.59e-08	3.78e-06	0	2.58e-06	3.7e-06	2.3e-06	6.96e-07
PHENYLALANINE	0.0132136	0.0123743	0.0139113	0.0145682	0.0143262	0.0150375	0.0200235	0.0194554	0.0215073
PHENYLETHANOLAMINE	9.01e-06	8e-06	1.5e-05	1.85e-05	1.44e-05	6.18e-06	2.33e-05	8.37e-06	2.01e-05
PHENYLLACTATE	9.1e-06	7.08e-06	7.35e-06	7.19e-06	8.1e-06	9.21e-06	4.35e-06	2.91e-06	3.33e-06
PHOSPHOCREATINE	3.89e-06	4.71e-06	2.35e-06	2.65e-06	1.44e-06	1.58e-06	7.59e-07	7.67e-07	1.31e-06
PHOSPHORYLCHOLINE	0.00201059	0.00204307	0.00202282	0.00175671	0.00140716	0.00167255	0.000560526	0.000792878	0.000602685
PHOSPHOSERINE	6.14e-05	5.34e-05	6.89e-05	2.77e-05	3.36e-05	3.98e-05	1.8e-05	2.24e-05	2.21e-05
PIPECOLATE	8.61e-05	9e-05	9.45e-05	7.39e-05	7.78e-05	7.1e-05	5.93e-05	6.39e-05	6.56e-05
P-OCTOPAMINE	8.14e-07	1.05e-06	9.51e-07	1.13e-06	8.24e-07	2.01e-06	1.85e-07	9.87e-07	1.64e-06
PORPHOBILINOGEN	9.01e-06	8.8e-06	7.69e-06	3.75e-06	7.93e-06	6.68e-06	1.07e-06	3.7e-06	4.5e-06
PREPHENATE	3.15e-06	4.26e-06	1.92e-06	3.56e-06	4.81e-06	6.29e-06	7.97e-06	4.45e-06	4.3e-06
PROLINE	0.0292704	0.0290194	0.0304686	0.0275249	0.0260564	0.0287902	0.0256942	0.0283426	0.0295046
PROPIONYLCARNITINE	0.0151288	0.014571	0.0158528	0.0138942	0.013952	0.0144048	0.0082605	0.00820632	0.00917924
PROPIONYLCHOLINE	5.46e-05	6.19e-05	5.31e-05	1.45e-05	6.61e-05	7.14e-05	7.15e-05	1.69e-06	7.7e-05
PTERIN	1.97e-05	2.25e-05	2.2e-05	2.57e-05	3.18e-05	3.06e-05	2.72e-05	2.91e-05	3.25e-05
PUTRESCINE-NH3	0.00041492	0.000408994	0.000442611	0.000271623	0.00033631	0.000379942	0.000310347	0.000404008	0.000437588
PYRAZOLE	6.97e-07	7.06e-07	1.07e-06	4.1e-07	7.7e-07	6.63e-07	3.47e-07	2.32e-07	3.62e-07
PYRIDOXAL	1.58e-05	1.51e-05	1.69e-05	2.74e-05	2.53e-05	3.16e-05	2.11e-05	2.51e-05	2.39e-05
PYRIDOXAL-PHOSPHATE	1.41e-05	1.11e-05	1.57e-05	2.43e-05	1.68e-05	2.17e-05	2.78e-05	3.26e-05	2.13e-05
PYRIDOXAMINE	3.74e-05	4.06e-05	3.66e-05	2.66e-05	1.96e-05	2.3e-05	1.78e-05	2.8e-05	1.98e-05
PYRIDOXINE	0.000711615	0.000723671	0.000838998	0.000998964	0.000931153	0.00101183	0.000848327	0.000668578	0.000888627
PYROCATECHOL	8.81e-07	3.97e-07	2.22e-07	2.25e-07	6.01e-07	5.71e-07	0	0	0
PYROGLUTAMATE	0.0339808	0.032589	0.0334971	0.0267329	0.0315723	0.0347359	0.0414021	0.0475016	0.0459261
Pyrroline-5-carboxylate	4.71e-05	4.91e-05	5.11e-05	3.42e-05	2.75e-05	3.55e-05	2.6e-05	3.51e-05	2.81e-05
PYRUVATE	7.19e-05	6.23e-05	6.71e-05	0.000125545	0.000118657	0.000116692	0.000243771	0.000230637	0.000234979
QUINATE	5.86e-05	5.41e-05	5.42e-05	3.52e-05	4.07e-05	4.44e-05	2.55e-06	2.21e-06	1.8e-06
RAFFINOSE	4.92e-06	5.08e-06	4.99e-06	7.85e-06	7.87e-06	1.11e-05	1.12e-05	1.16e-05	1.29e-05
RIBOFLAVIN	3.7e-05	3.19e-05	3.54e-05	0.000109138	5.77e-05	6.12e-05	0.000109297	7.57e-05	7.59e-05
SACCHARATE	1.8e-05	2e-05	1.13e-05	4.14e-05	2.96e-05	3.3e-05	2.07e-05	1.83e-05	2.12e-05
S-ADENOSYLHOMOCYSTEINE	0.000213129	0.000194877	0.000201501	0.000101282	0.000123339	0.000125184	5.1e-05	5.78e-05	6.55e-05
S-ADENOSYLMETHIONINE	0.00382382	0.00436647	0.00412534	0.00385275	0.00234687	0.00265675	0.00215657	0.00326696	0.00235329
SALICYLATE	2.74e-05	1.92e-05	2.28e-05	2.48e-05	2.19e-05	2.51e-05	2.27e-06	3.69e-06	2.88e-06
SALSOLINOL	9.61e-06	9.36e-06	1.26e-05	2.38e-05	3.31e-05	2.22e-05	9.22e-05	8.06e-05	8.79e-05
SARCOSINE	0.00124885	0.00125377	0.00130818	0.000812281	0.0010628	0.0012085	0.000860766	0.00112864	0.00118328
S-CARBOXYMETHYLCYSTEINE	3.44e-06	2.69e-06	3.37e-06	2.95e-06	2.65e-06	1.18e-06	1.45e-06	1.94e-06	2.33e-06
SEDOHEPTULOSE-7-PHOSPHATE	0.000150929	0.000130298	0.000115502	0.000210969	0.000177798	0.000213717	9.25e-05	0.000108166	9.29e-05
SERINE	4.62e-06	3.69e-06	3.06e-06	9.22e-06	8.02e-06	9.48e-06	3.05e-05	2.62e-05	2.91e-05
SEROTONIN	7.91e-06	6.91e-06	5.77e-06	9.53e-06	9.87e-06	1.14e-05	1.33e-05	1.37e-05	1.42e-05
S-HEXYL-GLUTATHIONE	4.08e-06	4.21e-06	6.1e-06	3.61e-06	3.25e-06	3.35e-06	2.25e-06	3.12e-06	3.79e-06
SHIKIMATE	7.08e-06	8.03e-06	7.17e-06	5.61e-06	5.63e-06	5.8e-06	3.34e-06	1.5e-06	1.54e-06
Sodium glycochenodeoxycholate	8.59e-05	8.1e-05	9.35e-05	0.000137213	0.000123881	0.000136076	0.000138979	0.000169952	0.000163676
Sodium taurochenodeoxycholate	0.000135775	0.000209718	0.000145922	0.000148439	0.000278437	0.000333769	0.000238382	0.000319551	0.00031325
Sodium tauroursodeoxycholate	0.000140137	0.000218936	0.000149281	0.000155756	0.00029224	0.000348354	0.000250078	0.000334464	0.000330136
SORBITOL	1.38e-06	6.22e-07	7.05e-07	8.31e-07	6.19e-07	3.89e-07	6.32e-07	6.75e-07	2.38e-07
SPERMIDINE	0.0443501	0.0439553	0.0467937	0.0390452	0.039485	0.0410549	0.0402164	0.0427399	0.0468454
SPERMINE	0.0316857	0.0309003	0.0334201	0.0332548	0.0356757	0.0397457	0.0207583	0.0223415	0.0251894
SPHINGANINE	6.47e-06	1.68e-05	4.76e-05	1.2e-05	1.62e-05	1.21e-05	4.67e-06	7.78e-06	1.08e-05
STACHYOSE	2.78e-06	7.77e-07	1.9e-06	1.8e-06	4.34e-06	3.51e-06	5.34e-06	1.07e-05	8.33e-06
STEARATE	7.58e-06	7.54e-06	8.7e-06	3.77e-06	7.56e-06	4.69e-06	7.11e-06	9.9e-06	7.18e-06
STEAROYLCARNITINE	1.84e-05	5.2e-05	4.04e-05	0	0.00104391	1.48e-06	1.04e-05	2.71e-05	2.56e-05
SUCCINATE	0.000377005	0.000323331	0.000358694	0.000265702	0.000273666	0.000266394	0.000144152	0.000160057	0.000159408
TARTRATE	5.52e-06	4.88e-06	5.14e-06	1.05e-05	7.15e-06	6.58e-06	5.03e-06	5.19e-06	7.24e-06
TAURINE	0.00367144	0.00349442	0.00330874	0.00290433	0.00277298	0.0031441	0.00392845	0.00414189	0.00471531
Tauro-?-muricholic acid	4.69e-05	3.95e-05	4.83e-05	3.04e-05	5.73e-05	6.2e-05	4.71e-05	6.66e-05	6.7e-05
TETRADECANOYLCARNITINE	5.52e-05	5.57e-05	0.000188184	2.39e-06	2.09e-05	1.91e-05	2.48e-05	0	1.2e-05
TETRAHYDROBIOPTERIN	3.32e-05	3.34e-05	3.31e-05	3.31e-05	2.77e-05	3.02e-05	1.84e-05	2.24e-05	1.89e-05
THIAMINE	0.000139578	0.000142235	0.000139305	0.000167975	0.000129673	0.000152948	0.000174468	0.000227567	0.000186082
THIAMINE MONOPHOSPHATE	2.29e-05	2.41e-05	2.4e-05	1.28e-05	9.92e-06	1.3e-05	9.34e-06	1.14e-05	9.92e-06
THIAMINE PYROPHOSPHATE	5.04e-05	5.3e-05	4.72e-05	3.7e-05	4.18e-05	5.47e-05	2.83e-05	6.03e-05	4.35e-05
THREONINE	3.77e-05	3.84e-05	3.99e-05	4.29e-05	3.08e-05	3.58e-05	5.28e-05	6.87e-05	6.9e-05
THYMIDINE	1.88e-05	2.02e-05	1.85e-05	8.79e-06	9.1e-06	9.2e-06	3.12e-05	3.7e-05	3.39e-05
THYMIDINE-MONOPHOSPHATE	0.000231279	0.000257725	0.000221792	0.000329927	0.000267156	0.000347916	0.000175975	0.00012429	0.000125936
THYMINE	1.54e-05	1.38e-05	1.45e-05	9.78e-06	1.15e-05	1.26e-05	9.83e-06	1.29e-05	1.05e-05
THYROTROPIN RELEASING HORMONE	3.91e-06	4.52e-06	4.8e-06	1.4e-05	7.02e-06	7.25e-06	7.12e-06	3.46e-06	7.42e-06
THYROXINE	2.52e-08	0	0	7.69e-07	0	2.75e-07	1.36e-06	8.01e-08	0
trans,trans-Muconic acid	0	0	0	1.94e-07	4.05e-07	0	0	2.98e-07	1.31e-06
trans-2-Dodecenoyl-L-carnitine	1.88e-05	1.38e-05	1.68e-05	3.39e-06	1.67e-06	2.61e-06	5.35e-07	2.7e-07	4.56e-07
trans-2-Octenoyl-L-carnitine	2.29e-06	2.09e-06	2.05e-06	3.18e-06	4.15e-06	4.15e-06	7.82e-07	6.12e-07	4.37e-07
trans-2-Tetradecenoyl-L-carnitineï¿½	5.37e-06	5.63e-06	7.45e-06	0	0	0	0	4.29e-07	0
TRANS-ACONITATE	0.00021628	0.000204479	0.000210903	0.000137503	0.000159958	0.000178404	4.03e-05	4.05e-05	3.96e-05
TRANS-CINNAMALDEHYDE	1.28e-05	1.52e-05	1.32e-05	1.51e-05	1.42e-05	1.4e-05	1.28e-05	1.27e-05	1.54e-05
TRIGONELLINE	0.00259273	0.00251285	0.0025542	0.00187775	0.00149101	0.00171111	0.00222761	0.00224103	0.00239433
TRIMETHYLAMINE	1.9e-05	2e-05	2.13e-05	2.31e-05	3.01e-05	3.26e-05	4.41e-05	4.79e-05	5.59e-05
TRYPTOPHAN	0.00186192	0.00177038	0.00184768	0.00189325	0.00232876	0.00254787	0.0030325	0.00379669	0.00393471
TYRAMINE	9.7e-06	5.72e-06	1.34e-05	1.62e-05	1.51e-05	5.13e-06	1.93e-05	7.56e-06	1.77e-05
TYROSINE	0.00693222	0.0063701	0.00622198	0.00605127	0.00564099	0.00624906	0.00849079	0.00925155	0.00854629
UDPglucuronate	0.00448458	0.00847814	0.00404006	0.00457025	0.00882879	0.00828552	0.0109474	0.00950784	0.0132258
URACIL	0.000548814	0.000502803	0.000501841	0.000382663	0.000427641	0.000473096	6.39e-05	9.51e-05	0.000101566
URATE	0.000197132	0.000213716	0.000187444	0.000527628	0.000662805	0.000595183	0.00051729	0.000478721	0.000406425
UREIDOPROPIONATE	0.000224168	0.000236658	0.000230012	0.000307558	0.000248792	0.000250727	0.000307279	0.000325776	0.00032666
URIDINE	0.000244788	0.000247901	0.000254681	0.000265332	0.000342225	0.000351768	0.000284336	0.000336949	0.000297249
URIDINE 5'-DIPHOSPHATE	0.00685155	0.00699948	0.0058382	0.00414274	0.00392566	0.00464063	0.00189941	0.00202557	0.00239995
URIDINE DIPHOSPHATE GLUCOSE	0.0229111	0.0212912	0.0204041	0.0141407	0.0150304	0.0164328	0.00980913	0.0113142	0.010944
URIDINE DIPHOSPHATE-N-ACETYLGLUCOSAMINE	0.104021	0.0991964	0.101863	0.118363	0.147255	0.0838506	0.173227	0.0996447	0.106271
URIDINE MONOPHOSPHATE	0.00012749	0.000126656	0.000149556	9.26e-05	9.72e-05	0.000102946	4.82e-05	6.47e-05	0.000116426
URSODEOXYCHOLATE	1.14e-06	1.86e-06	2.42e-06	9.25e-07	1.88e-06	1.41e-06	0	0	0
VALINE	7.87e-06	8.75e-06	8.09e-06	6.26e-06	5.7e-06	6.57e-06	5.13e-06	6.34e-06	8.27e-06
XANTHINE	0.000131947	0.000125237	0.00013326	0.00012944	0.000151455	0.000155784	0.000236779	0.000322126	0.000373396
XANTHOSINE	9.17e-05	8.8e-05	8.4e-05	8.31e-05	8.57e-05	8.39e-05	8.81e-05	0.00010547	0.000107313
XANTHOSINE-MONOPHOSPHATE	6.76e-05	0.000134337	6.13e-05	9.76e-05	0.000216158	0.000218851	3.58e-05	3.41e-05	3e-05
