# Supplementary material for: Lipoylation inhibition enhances radiation control of lung cancer by suppressing homologous recombination DNA damage repair
Source: Sci Adv. 2025 Mar 12;11(11):eadt1241. doi: 10.1126/sciadv.adt1241 (PMC11900879; doi:10.1126/sciadv.adt1241)
Supplement: Supplementary file 2 — Data S1 to S4 [file sciadv.adt1241_data_s1_to_s4.zip › adt1241_data_s3.csv]

Compound Name	LIPT1-/-	LIPT1-/-	LIPT1-/-	LIPT1-/-	WT	WT	WT	WT
Tag	LIPT1-/-	LIPT1-/-	LIPT1-/-	LIPT1-/-	WT	WT	WT	WT
Glycine	0.001469859	0.001236858	0.001214027	0.00158569	0.001429414	0.001422192	0.001111956	0.0018938
Pyruvate	0.010805494	0.011091915	0.012207848	0.012039052	0.011198795	0.011208014	0.010288295	0.00856834
Acetoin	0.004370932	0.004403652	0.003355572	0.002897885	0.0022236	0.001489396	0.001579052	0.001342494
Butanoate	0.001550026	0.001408351	0.001057242	0.000660008	0.001759479	0.001270638	0.001561306	0.000571389
Alanine	0.005126254	0.004975326	0.006154133	0.005991911	0.009968844	0.011943787	0.008670693	0.015307657
Lactate	1.240321943	1.236848127	1.117680137	1.100494074	1.076091092	1.15258454	0.795489814	0.972995388
Acetoacetate	0.006709668	0.011618002	0.002591929	0.003715187	0.003508744	0.002366499	0.008377089	0.004242767
N-Formylglycine	0.002319802	0.008808859	0.00412838	0.002485755	0.000648599	0.000374522	0.000477522	0.000505483
2-Hydroxybutyrate	0.004748752	0.003331797	0.003247714	0.003108339	0.003332568	0.004057461	0.003865313	0.00412958
Serine	0.003050339	0.003625112	0.006211783	0.007336501	0.003921676	0.008104186	0.004115364	0.008902079
Glycerate	0.001217073	0.001259218	0.000868699	0.000800471	0.001279433	0.000824878	0.000738941	0.001077431
Hydroquinone	0.000442061	0.000409989	0.000616219	0.000222183	0.000474469	0.00042967	1.82E-05	0.000303039
Uracil	0.001384653	0.001915396	0.002040698	0.001243397	0.002663164	0.002627799	0.002169353	0.004712024
Fumarate	0.00647039	0.006861675	0.006335473	0.00875201	0.009574862	0.006379863	0.007612994	0.013307004
alpha-Ketoisovalerate	0.002567889	0.004572631	0.002760289	0.003307212	0.002207569	0.001832893	0.001837236	0.00415624
Valine	0.007938967	0.007018542	0.012301883	0.010492172	0.01026578	0.013554752	0.009455844	0.008296451
5-Aminopentanoate	0.000462607	0.000407224	0.000280193	8.36E-05	0.000284851	0.000246719	0.00024745	0.000148206
Succinate	0.133016003	0.086711466	0.121406937	0.087791124	0.135364705	0.113688982	0.128238261	0.111422366
Homoserine	0.006968893	0.007361877	0.008371247	0.010320794	0.008462512	0.010141688	0.006235043	0.013823151
4-Hydroxybenzaldehyde	3.90E-07	3.21E-07	3.46E-07	3.62E-07	3.49E-07	3.76E-07	2.65E-07	4.22E-07
Benzoate	3.90E-07	0.025276399	0.000319508	0.000397578	0.000737789	0.000788488	0.001229909	0.000147568
Taurine	0.973833384	0.999261354	1.615768877	1.627904369	1.239793139	1.898704845	1.119713264	2.136685012
Valine D8	3.90E-07	3.21E-07	3.46E-07	3.62E-07	3.49E-07	3.76E-07	2.65E-07	4.22E-07
Thymine	0.000839118	0.000803564	0.000631205	0.001038566	0.001263535	0.001514241	0.00108503	0.002201911
Oxoproline	5.568077925	5.016901331	5.297451493	4.067966213	5.188045547	5.025778301	4.080059099	6.173806882
Mesaconate	0.001527647	0.003374147	0.002269193	0.001053028	0.002643342	0.002282842	0.002904937	0.001712983
Itaconate	0.00164301	0.003453798	0.002677713	0.001397572	0.00233034	0.00206708	0.00280982	0.002556076
3-Methyl-2-oxovalerate	0.034117996	0.030250044	0.020238536	0.032621312	0.012306384	0.016777877	0.019654926	0.026657162
2-Ketohexanoic	0.001387067	0.001453082	0.001099173	0.001342552	0.002055621	0.001588127	0.000807353	0.001500043
4-Acetylbutyrate	3.90E-07	0.000255408	3.46E-07	3.62E-07	3.49E-07	3.76E-07	0.000991216	0.000884848
Ketoleucine	0.042552646	0.041663881	0.02753037	0.045096096	0.014799238	0.020790683	0.029695524	0.036854793
cis-4-Hydroxyproline	3.90E-07	3.21E-07	3.46E-07	3.62E-07	3.49E-07	3.76E-07	2.65E-07	4.22E-07
N-Acetylalanine	0.024210976	0.020496921	0.016468899	0.016478951	0.016845888	0.022132412	0.01693743	0.014509415
Ethylmalonate	0.00365964	0.002680391	0.003108306	0.001101625	0.004156373	0.002759473	0.005259339	0.002156
Glutarate	0.015038159	0.015373965	0.012709193	0.009490774	0.00812744	0.004658706	0.005721124	0.005375842
Asparagine	0.018456623	0.02162188	0.030824872	0.026502427	0.028662714	0.038718781	0.025066316	0.026825988
2-Ethyl-2-hydroxybutanoate	0.004727329	0.005507591	0.004852729	0.001538661	0.004141634	0.003044826	0.003284781	0.004517157
Hydroxy-isocaproate	0.001833384	0.003201848	0.002098397	3.36E-06	0.001095141	0.001354026	0.002019175	0.001594561
Ornithine	0.025392077	0.020611389	0.025673779	0.020574399	0.030008326	0.037769179	0.024155802	0.021648506
Aspartate	0.02169589	0.021764996	0.028009511	0.023093911	0.052533557	0.066186631	0.038283829	0.084464747
Malate	0.319809439	0.298425526	0.275388654	0.254340257	0.508034644	0.464143979	0.379115613	0.424876612
Phenylacetate	2.00E-05	7.27E-05	3.46E-07	0.000255897	0.000188495	0.00055734	2.04E-05	4.22E-07
4-Hydroxybenzoate	3.90E-07	0.006721295	3.46E-07	3.62E-07	0.002033457	3.76E-07	2.65E-07	4.22E-07
Salicylate	3.90E-07	0.006522063	3.46E-07	3.62E-07	0.000816076	3.76E-07	2.65E-07	4.22E-07
Phosphoethanolamine	0.007557059	0.008638355	0.011543068	0.010145695	0.017590408	0.023877008	0.014991667	0.026398021
4-Acetamidobutanoate	0.002206662	0.002298791	0.002389673	0.001538679	0.002839474	0.002491652	0.001414073	0.002535582
alpha-Ketoglutarate	0.007897514	0.00821436	0.001974528	0.003986383	0.003458474	0.003125878	0.003691743	0.00406018
Adipate	0.007136421	0.011994432	0.007655446	0.007415732	0.015302469	0.005490344	0.00966426	0.009143414
Glutamine	0.742802655	0.737899172	0.954267276	0.852942044	0.920280259	1.147653167	0.788278617	0.733838384
Lysine	0.017788158	0.016031342	0.016881626	0.017775542	0.02121628	0.021832304	0.016378425	0.026795503
Glutamate	0.834322115	0.798779591	0.960970947	0.766958493	1.149811566	1.246573426	0.919500369	1.483163482
N-Acetylserine	0.031388929	0.030395092	0.036256888	0.028194031	0.03693723	0.039626088	0.025590505	0.047501276
Citramalate	0.009197431	0.008469152	0.008311526	0.007173495	0.01224286	0.010489653	0.006860134	0.006291945
2-Hydroxyglutarate	0.020663278	0.025880574	0.017570994	0.019714258	0.012278	0.01032336	0.012683035	0.01206342
Mevalonate	0.001708717	0.001465195	0.001788619	0.001284447	0.001058095	0.00111578	0.000658343	0.000919913
Xanthine	0.022987138	0.022882536	0.029424337	0.028870447	0.023522952	0.017271808	0.024336658	0.023561519
2',4'-Dihydroxyacetophenone	0.00079959	0.001038253	0.001345771	0.000434183	0.000734252	0.001112113	0.000691182	0.000988782
Mandelate	0.000677019	0.001501669	0.000611697	3.62E-07	0.001227625	0.000216597	0.000155417	0.000772883
3-Sulfinoalanine	0.03138611	0.032383384	0.037425467	0.029200738	0.046281876	0.04570486	0.034718517	0.043196205
2,3-Dihydroxybenzoate	3.90E-07	8.29E-05	3.46E-07	3.62E-07	3.49E-07	3.76E-07	2.65E-07	4.22E-07
3,4-Dihydroxybenzoate	3.90E-07	2.24E-05	3.46E-07	3.62E-07	3.49E-07	3.76E-07	2.65E-07	4.22E-07
Orotate	0.000658693	0.001055128	0.000858211	0.000844488	0.000544432	0.000315951	0.000994347	0.000974933
Uracil 5-carboxylate	0.000172694	0.000584162	0.000190179	0.000128586	0.000392757	0.000335989	0.000121526	0.000155354
Allantoin	0.001249563	0.001444059	0.002092258	0.001713803	0.001261606	0.001902584	0.001662796	0.001418595
Oxoadipate	0.001802382	0.001976327	0.001936088	0.001679098	0.002021588	0.001819662	0.00130598	0.002115116
6-Carboxyhexanoate	0.002178197	0.005214433	0.002065305	0.002170488	0.007265026	0.002222983	0.006645201	0.003240367
3,3-Dimethylglutarate	0.002251847	0.005209806	0.001177119	0.002105046	0.007188215	0.002240193	0.006621665	0.003175297
3-Hydroxyoctanoate	3.90E-07	3.21E-07	3.46E-07	3.62E-07	3.49E-07	3.76E-07	2.65E-07	4.22E-07
7-Hydroxyoctanoate	0.00065016	0.001671125	0.001341541	3.62E-07	0.001350133	0.000774575	0.001598753	4.22E-07
Aminoadipate	0.007686947	0.006169041	0.006430489	0.005517939	0.008944843	0.007950995	0.005829915	0.005945904
3-Hydroxymethylglutarate	0.013465552	0.015440866	0.008955862	0.008664753	0.013253521	0.01150468	0.010738944	0.006429824
N-Acetylcysteine	0.019237003	0.062257574	0.003940942	0.007642923	0.004605085	0.004752864	0.083843538	0.009295153
Pterin	0.000630111	0.001065491	0.000586503	0.000430566	0.000997627	0.000841213	0.001553276	0.001260676
Methionine sulfoxide	0.003440012	0.003593142	0.007047442	0.003808257	0.007117986	0.006109217	0.003764346	0.0074675
3-(2-Hydroxyphenyl)propanoate	8.48E-05	0.000144308	3.46E-07	3.62E-07	0.000271589	3.76E-07	0.000115475	4.22E-07
Phenyllactate	0.000302531	0.000469632	0.000271063	0.000395067	0.000575676	0.000462348	0.000271134	4.22E-07
4-Hydroxyphenyl-2-propionate	0.000394067	0.00035981	0.000121991	0.000220641	0.00023632	0.000222409	0.000114284	6.15E-05
Urate	0.004876816	0.003890219	0.003106271	0.002271862	0.004920412	0.002320811	0.002141224	0.00112018
3,4-Dihydroxyphenylacetate	0.003206171	0.002795617	0.003398423	0.002191542	0.00388333	0.003803244	0.002505498	0.004496074
Glyceraldehyde 3-phosphate	0.008584925	0.01109166	0.009537175	0.008535897	0.009388974	0.009703805	0.008384477	0.012851454
Glycerol 3-phosphate	0.012918809	0.019138264	0.025890086	0.034984143	0.010700849	0.014827661	0.012509497	0.016307573
N-Acetylleucine	0.00948805	0.00898613	0.011895423	0.008253405	0.009909848	0.012185792	0.008261857	0.011705874
cis-Aconitate	0.015634478	0.015150681	0.011170129	0.00912839	0.037581605	0.028889261	0.023487398	0.033200805
N-Acetylasparagine	0.003312839	0.007535322	0.004557661	0.003887961	0.005081344	0.005570763	0.003520455	0.006784559
Suberate	0.011069371	0.020801667	0.007201064	0.004156307	0.029134574	0.006843287	0.013058379	4.22E-07
N-Acetylaspartate	0.357355679	0.426708274	0.317515543	0.261355209	0.890691507	0.819529999	0.925713561	0.449276261
Ascorbate	0.000986505	0.004121971	0.000706074	0.000934242	0.003972093	3.76E-07	0.001940723	0.000210267
N-Formylmethionine	0.011746265	0.010885864	0.008857698	0.009138023	0.004646791	0.005029991	0.004047741	0.005766494
Gluconolactone	0.000201572	0.000590231	0.00016354	0.000198681	0.000373857	0.000351358	0.001131199	0.000226056
Gulonolactone	0.000729532	0.001396007	0.000198407	0.000509699	0.000216738	0.000209881	0.003013389	0.000473826
Hippurate	0.12101575	0.114456025	0.121899986	0.081576883	0.084747749	0.084868587	0.058877334	0.096973581
3-(4-Hydroxyphenyl)pyruvate	3.90E-07	3.21E-07	3.46E-07	3.62E-07	3.49E-07	3.76E-07	2.65E-07	4.22E-07
Hexose	0.001272878	0.00123916	0.001720453	0.001482735	0.001710305	0.002289586	0.001060398	0.001804836
Tyrosine	0.588561523	0.572371731	0.595047234	0.592140073	0.647645131	0.544109845	0.563959625	0.633153306
Dihydrocaffeate	3.84E-05	0.000821065	3.46E-07	3.62E-07	0.000845487	3.76E-07	0.000820254	4.22E-07
Homovanillate	3.90E-07	0.000406456	0.000346813	3.62E-07	3.49E-07	3.76E-07	7.03E-05	4.22E-07
Hydroxyphenyllactate	0.007944526	0.006940346	0.007440728	0.005493587	0.005876099	0.00565344	0.003556501	0.003436935
Mannitol	0.000488689	0.000569718	0.000533328	0.000532091	0.000556042	0.000677537	0.000419822	0.000975858
4-Pyridoxate	0.00083679	0.000595121	0.000836657	0.000811569	0.000799319	0.00081782	0.000542647	0.000970193
Epinephrine	3.90E-07	3.21E-07	3.46E-07	3.62E-07	3.49E-07	3.76E-07	2.65E-07	4.22E-07
10-undecanoate	0.000460759	0.000936113	0.000779544	0.000551667	0.000269467	3.76E-07	0.001453469	0.000770247
Phosphoserine	0.000710727	0.001031278	0.001284298	0.00110944	0.001821146	0.002062479	0.001007186	0.00249656
3-Phosphoglycerate	0.020016741	0.037361432	0.03143236	0.071021104	0.01907237	0.031340721	0.020614382	0.036989835
Azelate	0.093616928	0.121581016	0.082338288	0.029137873	0.154498884	0.040006884	0.130863446	0.059177437
10-Hydroxydecanoate	0.000563728	0.000312104	0.000327069	0.000432961	0.000643293	3.76E-07	0.000326813	4.22E-07
Kynurenate	3.90E-07	0.000371305	1.34E-05	2.05E-05	3.49E-07	5.11E-05	0.001572259	4.22E-07
N-Acetylglutamate	0.196798093	0.190170659	0.203514922	0.137859451	0.152490278	0.151533326	0.122750574	0.19308317
5-Hydroxyindoleacetate	0.057217262	0.053386029	0.051743651	0.023715346	0.046826392	0.058499049	0.044684103	0.018090415
N-Acetylmethionine	0.057262779	0.074819066	0.051817349	0.065589007	0.062899741	0.058433573	0.057490665	0.086174139
Citrate	0.640554158	0.665812325	0.539034464	0.524082972	1.979125314	1.886124868	1.693034107	1.936810627
Glucuronate	0.000183834	0.000902085	0.000968802	0.000939185	3.49E-07	0.000301192	0.000249855	4.22E-07
Gluconate	0.022766414	0.025093378	0.030373169	0.024826066	0.047976341	0.054192917	0.041568756	0.03640902
L-DOPA	0.036782743	0.036952912	0.032358007	0.029587863	0.039581609	0.040755604	0.030742266	0.046416381
Sebacate	0.007450827	0.009078855	0.00490482	0.001785938	0.011368042	0.004278959	0.010197701	0.002538091
Tryptophan	0.262731594	0.242822532	0.251271757	0.225481576	0.263329084	0.277441609	0.211574888	0.24634985
N-Acetylphenylalanine	0.002630274	0.003372178	0.005980963	0.002733557	0.002835646	0.005024848	0.002865971	0.005608326
Tryptophan D5	0.001179748	0.02010972	3.46E-07	0.064456205	0.01176433	3.76E-07	0.056214968	4.22E-07
Undecanedionate	0.006251717	0.009601485	0.00339305	0.004226607	0.022543813	0.002738798	0.010408802	0.005743934
3-Hydroxysebacate	0.000916066	0.001470805	0.000811693	0.000417935	0.002473674	0.000208126	0.001214577	0.000592898
Pantothenate	1.22875708	1.339797137	1.219163308	0.866248889	1.257292077	1.230965956	0.987206076	1.501059279
5-Hydroxytryptophan	0.002878252	0.002823386	0.002269434	0.002124985	0.002116262	0.002420024	0.002357817	0.003273139
Methyl jasmonate	0.014126058	0.010793788	0.008179915	0.00719132	0.012976849	0.008256199	0.006621147	0.008445242
Carnosine	0.00047155	0.0003906	0.00054335	0.000239487	0.000639176	0.000242624	0.000518875	0.000431153
Deoxyuridine	0.001651356	0.001154258	0.001988398	0.001427869	0.00233634	0.002146935	0.001868888	0.00163037
Traumatate	0.0007365	0.001651403	0.001166248	0.000898658	0.000807452	0.000186931	0.002354123	0.000946828
Ribose 5-phosphate	0.020241705	0.022426671	0.021122914	0.024168209	0.013423214	0.012069224	0.009343047	0.02540299
Cystine	3.90E-07	4.63E-05	3.46E-07	0.000225452	5.62E-05	0.000528085	0.000245973	0.000189786
Lumichrome	0.015022726	0.01457771	0.016896124	0.017220944	0.00993345	0.011998133	0.009841793	0.016724673
Thymidine	0.003145047	0.003563305	0.005356989	0.004671565	0.004069621	0.004275942	0.003844668	0.005142788
Cytidine	0.274300232	0.277649465	0.377366963	0.244341228	0.233893135	0.288908892	0.181227183	0.287069645
Uridine	0.010333788	0.024035209	0.020737695	0.027168125	0.01819752	0.006088007	0.015286018	0.012180305
Biotin	0.071231978	0.068704094	0.065155482	0.045602704	0.064303309	0.062529546	0.04340435	0.069231585
2-Hydroxytetradecanoate	0.001009019	0.00010431	0.000455375	0.00133737	0.001662869	3.76E-07	0.001114016	0.000321798
N-Acetyltryptophan	0.000547549	0.000443572	0.000983696	0.000494587	0.000457979	0.000752941	0.000481627	0.000314433
Pyridoxal phosphate	0.002909357	0.002708462	0.002858982	0.002820426	0.005517473	0.005671065	0.00416195	0.006026579
FA (16:0)	0.000222426	0.000448857	0.004145682	0.001913503	3.49E-07	0.001989677	0.003038305	0.004412495
6-Phosphonogluconolactone	0.000358551	0.000481074	0.000610233	0.0006488	0.000446583	0.001009406	0.00068232	0.000969412
Fructose 6-phosphate	0.058409147	0.054239099	0.093897629	0.065539103	0.080406079	0.101971685	0.075652128	0.099489867
Deoxyguanosine	0.063736928	0.054801979	0.065779408	0.058543585	0.02297993	0.015795023	0.024550528	0.011925627
Inosine	0.173808365	0.200542495	0.227928189	0.470497694	0.037635945	0.037234366	0.028941837	0.049105485
2-Hydroxyhexadecanoate	0.009373835	0.006642602	0.013973154	0.007251993	0.015906263	0.008038855	0.000702441	0.012076679
6-Phosphogluconate	0.055697713	0.045045293	0.038220491	0.02678265	0.059481005	0.058683613	0.035831098	0.013352822
Linoleate	3.90E-07	3.21E-07	5.88E-05	3.62E-07	0.00082646	3.76E-07	2.65E-07	4.22E-07
FA (18:1)	3.90E-07	3.21E-07	0.000237505	3.62E-07	3.49E-07	3.76E-07	2.65E-07	4.22E-07
Guanosine	0.191987923	0.16804488	0.226660738	0.173686544	0.071588564	0.064600358	0.090843238	0.035826857
Xanthosine	0.012752283	0.011748184	0.011124749	0.009254764	0.016586975	0.016482575	0.012468227	0.022248669
Stearate	0.003661963	0.001641164	0.006988442	0.006835627	0.003695061	0.001268825	0.004069044	0.005426189
Sedoheptulose 7-phosphate	0.006525396	0.007006448	0.011043552	0.010986861	0.006054224	0.008533244	0.007034772	0.006118917
Deoxycytidine monophosphate	0.006105408	0.0416969	0.002199245	0.005683009	0.00177828	0.002639405	0.080967115	0.005979007
Deoxyuridine monophosphate	0.016123625	0.023367877	0.02074373	0.01858415	0.012324905	0.014621037	0.034112922	0.008174315
N-Acetylneuraminate	0.016348328	0.016490536	0.022702811	0.018872394	0.023297092	0.023568154	0.017555987	0.021426411
Thymidine monophosphate	0.018527456	0.032029531	0.027007721	0.03692927	0.025808221	0.030944311	0.028668195	0.028555942
Cytidine monophosphate	0.204455612	0.173269924	0.256141623	0.192124762	0.136202608	0.134418301	0.119721163	0.144910582
Uridine monophosphate	0.557171287	0.571904814	0.97928143	0.792129097	0.319590459	0.344097797	0.438362179	0.302522914
Docosahexaenoate	0.001176294	0.001407245	0.002555407	0.002979625	0.001745681	0.001511814	0.001196076	0.002852163
Cyclic AMP	0.00618262	0.007635684	0.003942627	0.002844388	0.007529977	0.010070859	0.006291506	0.013764938
Deoxyadenosine monophosphate	0.017529817	0.040601268	0.007930551	0.009975653	0.003121507	0.003403747	0.048492662	0.009891875
Aicar	0.02153577	0.022209618	0.022499777	0.013887527	0.002843381	0.00277515	0.001506374	0.003304696
Fructose 1,6-bisphophate	4.886775586	3.354969268	5.316420579	3.899788141	2.168498892	2.026600047	3.008045287	2.334592569
Lactose	3.90E-07	3.21E-07	0.00030071	0.002067642	3.49E-07	3.76E-07	2.65E-07	4.22E-07
Cyclic GMP	0.002588337	0.002165436	0.002054449	0.001670409	0.002437749	0.003157085	0.001519425	0.002626503
Deoxyguanosine monophosphate	0.867163557	0.421711322	0.944451917	0.61385335	0.191014065	0.049202227	0.045818702	4.22E-07
Inosine monophosphate	0.196105968	0.123210534	0.169970089	0.369080822	0.037987318	0.060514458	0.035787535	0.042013457
Guanosine monophosphate	0.146334417	0.107233994	0.215006072	0.185156027	0.040607065	0.021021893	0.048256494	4.22E-07
Xanthosine monophosphate	0.012758365	0.011530044	0.009332729	0.008929603	0.00882714	0.008177506	0.006858522	0.00369575
Riboflavin	0.002270669	0.001552459	0.002139521	0.003071496	0.001685489	0.001854818	0.002890403	0.002804546
S-adenosylhomocysteine	0.015249206	0.023636234	0.016943232	0.012825331	0.01376939	0.017524846	0.045923355	0.028884213
Deoxycholate	0.001118064	0.011486022	3.46E-07	3.62E-07	3.49E-07	0.000285569	2.65E-07	4.22E-07
Uridine diphosphate	0.038109919	0.046765859	0.028796612	0.060145432	0.041988968	0.006779231	0.021332008	0.033730869
Hyocholate	3.90E-07	3.21E-07	3.46E-07	3.62E-07	3.49E-07	3.76E-07	2.65E-07	4.22E-07
Folate	0.039087155	0.033839718	0.031883374	0.028654716	0.030590299	0.027994172	0.025110162	0.025663902
CDP-ethanolamine	0.063689573	0.073300562	0.084145409	0.145716778	0.1085081	0.114333237	0.080595993	0.147868636
Glycodeoxycholate	0.007299187	0.006219054	0.008754499	0.011431453	0.008042309	0.005274539	0.010013054	0.006721231
Citicoline	0.000677803	0.002023556	0.001191496	0.002255216	0.001112007	0.001289378	0.002169252	0.001083957
Raffinose	0.000933207	0.001114098	0.001013468	0.000383182	0.001388143	0.001129461	0.000589083	0.000372814
Cyclic ADP-ribose	0.444894223	0.243458119	0.330097634	0.158231338	0.422302761	0.317069989	0.165672244	0.281407674
UDP-Glucose	0.246176422	0.094043915	0.132174206	0.014007576	0.167107064	0.097626389	0.04057086	0.078875627
UDP-Glucuronate	3.90E-07	0.485632494	3.46E-07	3.62E-07	0.429233448	3.76E-07	2.65E-07	4.22E-07
ADP-glucose	0.140115237	0.122990656	0.11841552	0.190784075	0.134977049	0.11235749	0.178310889	0.111176485
UDP-N-acetylglucosamine	0.686219462	0.240378765	0.4031141	0.046042858	0.232182302	0.225004316	0.121715866	0.172767231
NADH	0.421325387	0.384450046	0.488755158	0.224542382	0.313578351	0.773644782	0.178553776	0.753629769
Stachyose	0.003985153	0.001883438	0.004177769	0.001646384	0.003820637	0.004247093	0.003234875	0.002291554
FAD	0.198592666	0.123789918	0.15718072	0.085319201	0.210119374	0.163056227	0.070437011	0.201268154
Glutathione	1.638633126	11.21131406	0.119203095	0.699242509	0.153041315	0.398483174	23.45474897	0.5965493
Glutathione disulfide	48.6157993	37.90835741	46.86446637	57.83356661	53.23190011	49.46937446	36.23642426	47.13565471
Lactoylglutathione	0.551299676	1.06021428	0.156988535	0.432504264	0.427163575	0.64831146	0.874737914	0.686006016
Trimethylamine	0.002242354	0.002062643	0.002273103	0.002429796	0.0014087	0.001497878	0.001334866	0.002943027
Putrescine-NH3	0.017210266	0.013847652	0.012905745	0.013241078	0.013334796	0.012576564	0.010559014	0.014704666
Putrescine	0.002836642	0.002379698	0.003886988	0.0029178	0.002569757	0.003381383	0.002018732	0.003272883
Sarcosine	0.078267557	0.074212268	0.068343246	0.067750019	0.07294079	0.082251616	0.061686182	0.096259349
2-Hydroxypyridine	0.006622891	0.0049262	0.003663523	0.004108042	0.007989587	0.004360408	0.002756996	0.007878424
Betaine aldehyde	0.006472985	0.00596866	0.006816906	0.00572395	0.00532081	0.004706456	0.004168392	0.005764783
Cadaverine	0.000456485	0.000389644	0.000403712	0.000267212	0.001342783	0.00030175	0.000435791	0.00021768
Dimethylglycine	3.90E-07	3.21E-07	3.46E-07	3.62E-07	3.49E-07	3.76E-07	2.65E-07	4.22E-07
Diethanolamine	0.000799546	3.21E-07	0.000797217	0.000803179	0.001176883	0.000409897	0.000333775	8.90E-05
Benzylamine	0.0011535	0.001994549	0.000540537	0.004000263	0.00221824	0.002371463	0.001530775	0.003634929
Hypotaurine	0.002552545	0.002732666	0.002930781	0.003881887	0.002598599	0.004748459	0.00416468	0.005455369
Cytosine	0.004625081	0.004713719	0.006783621	0.006120523	0.005565888	0.009185694	0.004629566	0.007979167
Pyrroline-5-carboxylate	0.000785518	0.001087335	0.00144387	0.001371348	0.001436234	0.001501746	0.001094559	0.001997812
Creatinine	0.688633745	0.606669711	0.58481508	0.569571729	0.754513814	0.761348195	0.558651452	0.868922528
Dihydrouracil	0.001443604	0.001357402	0.001000484	0.001165255	0.001017491	0.001419299	0.001072217	0.001372583
Proline	0.266808033	0.228170243	0.305488388	0.267935658	0.351229272	0.432663876	0.285547432	0.460573869
Betaine	0.357275515	0.057734326	0.465395834	0.239242444	3.49E-07	0.497352111	0.334670104	0.536032972
Threonine	0.004264603	0.004067842	0.007106217	0.00627278	0.004847572	0.00608722	0.004172997	0.006914939
Phenylacetaldehyde	3.90E-07	3.21E-07	3.46E-07	3.62E-07	3.49E-07	3.76E-07	2.65E-07	4.22E-07
Phenethylamine	3.90E-07	3.21E-07	3.46E-07	3.62E-07	3.49E-07	0.001763411	2.65E-07	4.22E-07
Nicotinamide	0.228248128	0.194079564	0.220474046	0.190432478	0.213173544	0.256475367	0.162938251	0.291469186
Nicotinate	0.006180893	0.005082854	0.004820573	0.004951433	0.004821138	0.006237604	0.004984283	0.007981544
5-Methylcytosine	0.001433723	0.001465536	0.001982212	0.001479491	4.56E-05	0.000145368	2.70E-05	0.000226303
Pipecolate	0.001719975	0.001367793	0.001713354	0.001512552	0.001493957	0.001656441	0.001874718	0.002463971
N-Acetylputrescine	0.008662247	0.009477596	0.009995348	0.007963443	0.005445257	0.006425491	0.005029096	0.008387806
5-Aminolevulinate	0.031901878	0.029724069	0.047197388	0.03523283	0.040548288	0.066238564	0.039162213	0.061074259
Creatine	0.458501057	5.046745116	0.42906104	0.361208554	0.445767925	0.527638145	0.255069253	0.61020222
Isoleucine	2.445997228	2.180008775	2.562423525	2.095351732	2.466710104	3.021852178	2.15153712	2.900202177
Leucine	2.497453251	2.212474273	2.645594862	2.160399626	2.604086178	3.130120784	2.21375406	3.049422352
Ureidopropionate	0.002393391	0.003028315	9.94E-05	3.62E-07	3.49E-07	3.76E-07	2.65E-07	4.22E-07
trans-Cinnamaldehyde	0.010492661	0.00218574	0.003592288	0.007293878	0.023154579	0.002515159	0.00273715	0.002900475
Adenine	0.024203687	0.021593059	0.073744051	0.059698282	0.008854036	0.04913882	0.035311512	0.060461556
Hypoxanthine	0.02772909	0.026018685	0.048905594	0.090037207	0.009973724	0.010789644	0.007820285	0.018649106
Aspartate D3	3.90E-07	3.21E-07	3.46E-07	3.62E-07	3.49E-07	3.76E-07	2.65E-07	4.22E-07
Anthranilate	0.000850677	0.001704812	0.001696064	0.001913969	0.001782817	0.002020555	0.001817108	0.002322447
Trigonelline	0.00923245	0.009161846	0.009633697	0.008696333	0.010117743	0.010910887	0.008539827	0.012101057
4-Aminobenzoate	0.001879703	3.21E-07	3.46E-07	3.62E-07	0.001349465	3.76E-07	2.65E-07	4.22E-07
Phenylethanolamine	0.000632296	0.00095709	0.001013325	0.000554802	0.001615644	0.000993121	0.000669014	0.000496791
Urocanate	0.002620388	0.003604825	0.002309129	0.002929032	0.003317055	0.003807335	0.001737656	0.003814661
4-Guanidinobutanoate	0.061460196	0.064661729	0.061631177	0.056917243	0.045508808	0.06363509	0.044950197	0.073964094
Deoxycarnitine	0.118626297	0.104616851	0.114390587	0.098745149	0.10980349	0.128671859	0.090356607	0.14675621
Spermidine	3.080490844	2.395709584	2.054116938	2.080203634	2.238583022	1.776412963	1.602491916	2.326092372
Acetylcholine	0.00359429	0.003631603	0.003617865	0.003008917	0.003457983	0.004357364	0.003008758	0.004698102
O-Acetylserine	0.025562043	0.029581581	0.13781875	0.11992373	0.14827312	0.200127872	0.132601296	0.024156876
Methionine	0.075937665	0.052893384	0.074392983	0.068981405	0.067135951	0.078589945	0.061266471	0.104097041
3-Methyladenine	0.000660436	0.000703937	0.000798507	0.000693395	0.001044515	0.000949995	0.000395305	0.001227224
Glutamate D3	3.90E-07	3.21E-07	3.46E-07	3.62E-07	3.49E-07	3.76E-07	2.65E-07	4.22E-07
Guanine	3.90E-07	0.000396146	0.001031141	0.000376961	3.49E-07	0.002009292	0.000654887	0.002034242
Histidine	0.004546142	0.003917407	0.004954396	0.005089869	0.005057347	0.006986186	0.004568362	0.006837041
Propionylcholine	0.000363668	0.000485427	0.000416184	0.000454697	0.000180496	0.000558095	0.000200965	0.000750227
N-Methylglutamate	0.001325302	0.00087931	0.001451382	0.001110542	0.001493544	0.001969055	0.001293402	0.002189364
Carnitine	2.048820172	1.5891781	1.746478829	1.615444093	1.452902866	1.487290357	1.089814092	1.758666341
Phenylalanine	1.321230215	1.129129421	1.347866135	1.196709482	1.332655652	1.620922177	1.096864364	1.800284378
Pyridoxal	0.002211688	0.002757802	0.002500765	0.004275401	0.002965481	0.00163776	0.001295773	0.003565187
Pyridoxamine	0.001862441	0.001933425	0.003373529	0.002913425	0.002423221	0.004359606	0.002408113	0.00347034
6-Hydroxydopamine	0.050301777	0.030263726	0.042732782	0.032508053	0.047437078	0.048496887	0.03186848	0.053734708
Noradrenaline	0.000366171	0.000280877	0.001278643	0.000356733	0.000276054	0.000150616	0.000157388	0.000380368
Pyridoxine	0.110333859	0.083180462	0.094602607	0.072849469	0.115882816	0.11506781	0.077273658	0.106831979
1-Methylhistidine	0.001229827	0.000957066	0.001360284	0.001209686	0.001848493	0.002104406	0.00135776	0.002222839
N-Acetylornithine	0.002690138	0.002340777	0.002834555	0.002360503	0.002847919	0.002734632	0.002056827	0.003105738
Arginine	0.147499877	0.136385888	0.202268445	0.193432582	0.237695973	0.387479745	0.229307539	0.340894979
Glucuronolactone	0.001149188	0.000823832	0.000803785	0.000636836	0.001131031	0.000974488	0.000613569	0.00095675
Cys-Gly	0.000787857	0.003805387	0.000216491	0.000595431	8.43E-05	0.000297811	0.0125889	0.001214194
Hexosamines	0.000385783	0.000560256	0.000342911	0.000338368	0.000584397	0.000614451	0.00043639	0.000610597
Salsolinol	0.000585158	0.002843953	0.000963519	0.002182153	0.000588309	0.001042894	0.000591922	0.00057849
Phosphorylcholine	0.691597105	0.69946152	0.661687072	0.539516789	0.959208875	1.02218499	0.75282228	1.118544937
N-alpha-Acetyllysine	0.002326012	0.002101527	0.002564209	0.001640584	0.003224635	0.003612731	0.003583069	0.004820671
N,N,N-Trimethyllysine	0.00189178	0.00156673	0.00190909	0.001898811	0.002336269	0.00256104	0.001658858	0.002731793
Caffeine	0.000368823	0.00093228	0.00028586	0.000379884	0.000872391	0.00032346	0.000434669	0.000410986
Capryloyglycine	3.90E-07	3.21E-07	3.46E-07	3.62E-07	3.49E-07	3.76E-07	2.65E-07	4.22E-07
N,N-Dimethylarginine	0.001675034	0.001377607	0.001423369	0.000946039	0.002100908	0.002073201	0.001271965	0.002014663
Spermine	0.087506271	0.072491685	0.051417594	0.070364737	0.077113166	0.061897001	0.078002052	0.100687539
Acetylcarnitine	0.127942808	0.12140367	0.143280412	0.122367721	0.604238624	0.761196647	0.532954102	0.803640913
Kynurenine	0.005010113	0.004395821	0.006466497	0.006236682	0.00443734	0.00599463	0.004356149	0.008212489
Porphobilinogen	0.000908849	0.000463026	0.002598758	0.001320191	0.002401898	0.001656651	0.000254434	0.001611746
N-Acetylarginine	0.003712281	0.00384387	0.003552723	0.002523509	0.005186943	0.004636654	0.003939154	0.004498096
O-Succinyl homoserine	0.001561853	0.004929024	0.000448754	0.001626945	0.000704056	0.001546449	0.002196229	0.003148459
N-Acetylglucosamine	0.000442512	0.000953098	0.000967034	0.000706066	0.000369869	0.000620725	0.000504282	0.000652032
N1-Acetylspermine	0.00180654	0.001580486	0.002479792	0.002933153	0.001341541	0.001699715	0.001423531	0.002239921
Isovalerylcarnitine	0.003487756	0.002990809	0.003302053	0.002525469	0.027892822	0.035049598	0.021920472	0.034172197
5-Deoxyadenosine	0.011203425	0.012848609	0.016672389	0.021232846	0.009815458	0.01516627	0.010234926	0.016959061
Deoxyadenosine	0.011039458	0.012728467	0.016489608	0.020999304	0.009601845	0.014409919	0.010168264	0.01679156
5-Methylcytidine	0.009877404	0.008436276	0.00980123	0.008587391	0.01017466	0.010751722	0.0063972	0.012351109
Glycerophosphocholine	2.713040678	2.172624192	2.468797796	2.047256824	2.395919165	2.526233359	1.689772241	2.665833874
5-Methyluridine	0.001738037	0.001352928	0.001421324	0.001341413	0.001499112	0.001436503	0.001075807	0.001619029
Adenosine	0.978388084	3.655026898	4.451500143	0.947729403	0.282215799	0.328754118	1.840372661	0.322652073
Carnitine (glutaryl)	0.102533168	0.07557293	0.105937064	0.065134978	0.111213635	0.123051055	0.07391212	0.11108218
1-Methyladenosine	0.008772429	0.008968703	0.00863587	0.007337158	0.002267237	0.002180323	0.001533905	0.002931173
8-Hydroxydeoxyguanosine	0.087642189	0.074876042	0.100446403	0.095867484	0.031190675	0.035423186	0.041959979	0.041375665
O-Adipoylcarnitine	5.14E-05	0.000103067	0.000114752	3.62E-07	3.49E-07	3.76E-07	2.65E-07	0.000127668
3-Methylglutarylcarnitine	0.003919665	0.002263696	0.00286222	0.000351159	0.003221984	0.000826728	0.001326149	0.001845122
Argininosuccinate	0.000867856	0.000675185	0.000713595	0.000950208	0.00171028	0.00196675	0.001423064	0.002044705
S-Methylthioadenosine	0.50073592	0.435299136	0.526590892	0.400434846	0.565086252	0.646898781	0.456285155	0.69245955
N-Acetylaspartylglutamate	0.071455394	0.064099775	0.060596292	0.053574215	0.035644787	0.036804601	0.026082796	0.039431637
Decanoylcarnitine	0.000418859	0.000318034	0.000569104	0.00112477	0.000438877	0.000376741	0.000269837	0.001455253
Nicotinamide mononucleotide	0.011093897	0.010206929	0.012340414	0.011723418	0.009743259	0.010657325	0.007652208	0.011292119
Thiamine monophosphate	0.000218633	0.000387297	0.001181531	0.002644122	0.000530245	0.00130534	0.000772476	0.001362294
Adenosine monophosphate	0.598087049	0.290175726	0.738785793	0.498254414	0.126619766	0.035613676	0.024776956	0.028663209
Bis(2-ethylhexyl)phthalate	0.002339453	3.21E-07	0.000654654	0.00086945	0.007963067	3.76E-07	2.65E-07	4.22E-07
S-Adenosylmethionine	0.008561297	0.009423763	0.019179465	0.038057429	0.013521704	0.030510812	0.01203322	0.027238618
Stearoylcarnitine	3.90E-07	3.21E-07	3.46E-07	0.000385021	0.00023795	3.76E-07	2.65E-07	4.22E-07
Lyso-PE (16:0)	0.003821185	0.002138744	0.008452666	0.00406837	0.008994277	0.00260925	0.000870885	0.005783558
Lyso-PE (18:1)	0.012250244	0.008560514	0.028088628	0.017309351	0.018811082	0.017256256	0.007692574	0.019104608
Lyso-PC (16:0)	0.073604097	0.041801783	0.170972989	0.082954534	0.209323342	0.062801544	0.022346409	0.128001091
Lyso-PC (18:1)	0.101401428	0.069007819	0.339259676	0.165246962	0.199113012	0.283676719	0.065318729	0.159173799
NAD+	1.322973662	1.028656741	1.104737949	0.921287107	1.372696905	1.994752162	0.829238738	1.324979031
