# Supplementary material for: Lipoylation inhibition enhances radiation control of lung cancer by suppressing homologous recombination DNA damage repair
Source: Sci Adv. 2025 Mar 12;11(11):eadt1241. doi: 10.1126/sciadv.adt1241 (PMC11900879; doi:10.1126/sciadv.adt1241)
Supplement: Supplementary file 2 — Data S1 to S4 [file sciadv.adt1241_data_s1_to_s4.zip › adt1241_data_s2.xlsx]

## Sheet: Fig. 10B
	WT										WT 10Gy										Lipt1-/-										Lipt1 -/- 10Gy
0	120.2	194.5	157.6	196	115.3	141.5	138.9	63	202	137.7	116.1	173.8	272	185	123	199.6	169.1	81.8			139.5	108	78.4	107.6	177.3	107.6	92.6	128.8	82.9	117	131.4	72.8	72.9	144.2	109.8	77.1	109.7	163.8	271.5	75
3	356.2	670.7	372	381	281.6	364.5	251.9	137.3	302.7	367.8	211.9	278.8	406.6	456.3	225.5	363.3	297.5	191.6			177.3	78.7	89.9	166.5	215.6	92.6	90.8	121.8	102.3	126	143.3	52.7	111.9	150.6	127.8	73.8	114.4	225	335.2	41.6
6	388.8	864	550.4	474	445.5	500	356.4	256	369.8	483.8	233.3	332.4	319.4	329.3	277.2	348.2	288.8	144			296.5	168.3	124.5	199.8	227.9	166.1	118.6	220.3	154.8	258.6	120.2	38.4	116.1	50.3	104.4	75.4	102.1	230.6	316	36.8
10	600	1470	1080	1183	786.5	1015.6	1687.5	500	650.5	870.3	369.8	456.2	320	288	275.6	380.2	304.2	153.8			339.6	217.7	171.5	232.8	352.8	127	136.8	295.2	227.8	321.5	110.4	48.4	141.3	55.7	94.1	78.4	116.6	176.2	301.8	29.4
14	900	1516.7	1352	1267.5	1420.1	1040.4	1800	750	1070.3	1046.9	561.8	584.1	482.8	405	352	380.7	353	675			864	995.744	332.35	550.16	648.96	303.116	254.947	491.863	320	401.157	185.9	80.0565	254.144	98.696	128.375	84.27	135.759	255.528	309.304	47.2
18											600	695.75	641.52	646.07	554.85	465.745	600	580.608			953.312	1198.15	364.5	386.63	877.982	292.783	376.65	548.352	431.664	320	230.3	91.854	299.218	139.24	178.85	122.786	162.662	261.612	335.962	48
23											828.85	766.14	826.562	766.14	550	765	653.072	1113.92			1080		364.5	600	944.541	288	550	610	362.404	310.4	204.912	52.038	281.25	144.462	148.838	94.08	141.398	249.444	280.845	49.392
28											1009.2	921.6	991.875	683.65	599.409	937.75	707.472				1296	1666	786.5	750	1883.74	584.064	781.488	889.785	506.88	320	375.45	122.793	503.608	169.136	188.538	173.225	230.688	341.005	423.2	114.376
35											1439.45	1407.67	972	898.098	813.337	1028.5	883.3	1707.49									1470.3	1161	733.8	411.8	559.6	186.3	588.1	221.4	245.1	336	323.8	364	595.5	178.6
42																															660	504.21	861.908	308.93	321.489	572.886	450.636	518.938	767.05	167.445

## Sheet: Fig. 10D
	Ctrl				CPI613
Lipoyl-DLAT	1.21553	1.18683	0.732264	0.865381	0.219766	0.223838	0.24813	0.367468
Lipoyl-DLST	0.925759	0.890491	1.158	1.02575	0.641238	0.64365	0.744129	0.833159

## Sheet: Fig. 10H
	Vehicle										CPI613										10Gy										Combined
Ki67	79.6405	65.9019	82.8244	88.1695	70.4807	76.9765	80.0034	82.2321	78.1578		49.3793	69.9136	62.3356	76.988	80.5104						41.2375	23.8169	43.5597	55.3316	69.9871	47.0716	47.428	50.2065	46.8831		18.9894	25.8399	12.3174	21.8538	22.7811
γH2AX	1.85411	2.86208	4.32835	2.75466	1.80069						2.4464	3.58794	5.664	4.04694	4.89686	3.81387					14.9502	16.3112	7.70056	13.215	9.6676	10.047	5.02766	7.65156			17.3633	9.52601	12.6911	12.145	14.5486	22.6563	19.5952

## Sheet: Fig. 10J
	Vehicle																		CPI-613																		10Gy
0	92.74	111.59	223.37	172.1	158.26	191.73	130.01	40.24	32.28	46.15	36.96	63.56	15.13	60.75	43.27				57.75	16.09	99.65	170.75	60.13	80.8	26.82	34.27	102.66	112.72	92.26	87.83	184.61	161.19					21	19	18	19	22	20	18	20
2	260.05	390.41	388.43	42.4	437.73	289.6	47.11	284.04	87.8	241.56	111.95	116.68	88.85	52.08	52.12	32.39	67.76	60.78	134.08	31.67	89.58	302.58	47.48	103.09	142.94	48.34	245.21	44.05	4.98	389.59	262.74	128.23	17.62	306.91	450.55	94.27	349.98	45.55	57.17	57.22	63.98	75.59	167.24	380.51	96.23	207.83	281.64	137.7	140.48
6	686.94	856.33	651.69	285.89	500	541.06	320	1253.38	393.35	1091.26	496.38	396.05	550	261.56	272.21	257.37	396.05	255.79	342.4	296.45	515	600	334.62	555.04	336.2	221.15	771.75	326.11	141.57	670	1210.94	482.84	227.85	630	847	325.13	445.5	166.46	194.08	225.26	202.61	197.17	237.28	451.25	271.47	256	402.19	338.69	266.45
10	1664	1521	2048	445.5	1372	1008	726	1008	862.9	1199.33	585	838.24	1000	221.95	352.8	684.66	541.02	468.31	529.83	368	574.34	1666	611.59	1666	510.91	322.45	1555.85	376.25	97.69	1065.6	1861.84	1058.22	294.4	1568	1376.5	417.15	510.3	215.02	106.03	256	108	171.09	364.37	734.22	321.41	501	525.84	640.45	202.75
16	1099.91	1365.3	2138.22	1035.84	1462.97	1218.13	1659.55	1424.34											1526.68	1310.81	1721.26	1123.98	388.992	2286.49	671.058	2798.11											746.724	378.27	326.191	213.411	243.648	439.858	612.164	1054.88	535.82	851.085	897.742	521.017	492.288
19																																					1030.91	369.633	169.183	378.458	262.461	397.574	827.845	1517.91	749.183	1158.65	1106.84	1155.63	520.169
22																																					1808.5	715.11	384.71	579.197	535.968	690.208	1683.7	2299.84	1067.69	1672.94	2648.74	1768.46	1074.43
[truncated: 21 more columns]
