# Supplementary material for: Lipoylation inhibition enhances radiation control of lung cancer by suppressing homologous recombination DNA damage repair
Source: Sci Adv. 2025 Mar 12;11(11):eadt1241. doi: 10.1126/sciadv.adt1241 (PMC11900879; doi:10.1126/sciadv.adt1241)
Supplement: Supplementary file 2 — Data S1 to S4 [file sciadv.adt1241_data_s1_to_s4.zip › adt1241_data_s1.xlsx]

## Sheet: CRISPR library
Source	Gene	sgRNA Sequence	Full-context sequence (including PAM)	Full-length sgRNA scaffold oligo for synthesis	sgRNA ID
GUIDES	A1CF	AAATCCGGGGATGGATTGAG	ATCAAATCACAAATCCGGGGATGGATTGAGCGGCGGCACTCAG	GGAAAGGACGAAACACCGAAATCCGGGGATGGATTGAGGTTTTAGAGCTAGAAATAGCAAGTTAAAATAAGGC	CRISPRko_sgRNA_1
GUIDES	A1CF	CTGTGCGCTGGACCAGTGCG	AAGCTATATCCTGTGCGCTGGACCAGTGCGCGGCGGAGGGCTG	GGAAAGGACGAAACACCGCTGTGCGCTGGACCAGTGCGGTTTTAGAGCTAGAAATAGCAAGTTAAAATAAGGC	CRISPRko_sgRNA_2
GUIDES	A1CF	GCAGAGTGCAGCTGGTACAC	TTGTCCAATAGCAGAGTGCAGCTGGTACACTGGTGGCTGTCCC	GGAAAGGACGAAACACCGGCAGAGTGCAGCTGGTACACGTTTTAGAGCTAGAAATAGCAAGTTAAAATAAGGC	CRISPRko_sgRNA_3
GUIDES	A1CF	AGTGCCGCTCAATCCATCCC	CTTCCTTCTGAGTGCCGCTCAATCCATCCCCGGCGGATTTGTG	GGAAAGGACGAAACACCGAGTGCCGCTCAATCCATCCCGTTTTAGAGCTAGAAATAGCAAGTTAAAATAAGGC	CRISPRko_sgRNA_4
GUIDES	A1CF	CCAGCGCACAGGATATAGCT	GCGCACTGGTCCAGCGCACAGGATATAGCTTGGTGGTCCAGGT	GGAAAGGACGAAACACCGCCAGCGCACAGGATATAGCTGTTTTAGAGCTAGAAATAGCAAGTTAAAATAAGGC	CRISPRko_sgRNA_5
GUIDES	A1CF	GGATTCTGGCTGGCTAGAGC	GCACATTGCAGGATTCTGGCTGGCTAGAGCAGGAGGAATAGTT	GGAAAGGACGAAACACCGGGATTCTGGCTGGCTAGAGCGTTTTAGAGCTAGAAATAGCAAGTTAAAATAAGGC	CRISPRko_sgRNA_6
GUIDES	A1CF	GTCCAATAGCAGAGTGCAGC	CTTTGGTCTTGTCCAATAGCAGAGTGCAGCTGGTGGTACACTG	GGAAAGGACGAAACACCGGTCCAATAGCAGAGTGCAGCGTTTTAGAGCTAGAAATAGCAAGTTAAAATAAGGC	CRISPRko_sgRNA_7
GUIDES	A1CF	TACCAGCTGCACTCTGCTAT	ACAGCCAGTGTACCAGCTGCACTCTGCTATTGGTGGACAAGAC	GGAAAGGACGAAACACCGTACCAGCTGCACTCTGCTATGTTTTAGAGCTAGAAATAGCAAGTTAAAATAAGGC	CRISPRko_sgRNA_8
GUIDES	A4GALT	CTTTGAGGACATCAACCCCG	GGAAGAAGTACTTTGAGGACATCAACCCCGAGGAGGAGCTGCC	GGAAAGGACGAAACACCGCTTTGAGGACATCAACCCCGGTTTTAGAGCTAGAAATAGCAAGTTAAAATAAGGC	CRISPRko_sgRNA_9
GUIDES	A4GALT	TCATTGTTCTCAAGAACCTG	GACACGGACTTCATTGTTCTCAAGAACCTGCGGCGGAACCTGA	GGAAAGGACGAAACACCGTCATTGTTCTCAAGAACCTGGTTTTAGAGCTAGAAATAGCAAGTTAAAATAAGGC	CRISPRko_sgRNA_10
GUIDES	A4GALT	CCACCTATGCTGTCCACGTG	CTGCTCAGTGCCACCTATGCTGTCCACGTGTGGTGGAACAAGA	GGAAAGGACGAAACACCGCCACCTATGCTGTCCACGTGGTTTTAGAGCTAGAAATAGCAAGTTAAAATAAGGC	CRISPRko_sgRNA_11
GUIDES	A4GALT	CCACATGAGTGCGATCCTGG	CGCCGAACTTCCACATGAGTGCGATCCTGGAGGAGGCGTCGGA	GGAAAGGACGAAACACCGCCACATGAGTGCGATCCTGGGTTTTAGAGCTAGAAATAGCAAGTTAAAATAAGGC	CRISPRko_sgRNA_12
GUIDES	A4GALT	GCACTCATGTGGAAGTTCGG	CTCCAGGATCGCACTCATGTGGAAGTTCGGCGGCGGCATCTAC	GGAAAGGACGAAACACCGGCACTCATGTGGAAGTTCGGGTTTTAGAGCTAGAAATAGCAAGTTAAAATAAGGC	CRISPRko_sgRNA_13
GUIDES	A4GALT	ACGCGCCGTTGAGGACGTAG	AAGGCCAGGAACGCGCCGTTGAGGACGTAGCGGCGGGACTGGG	GGAAAGGACGAAACACCGACGCGCCGTTGAGGACGTAGGTTTTAGAGCTAGAAATAGCAAGTTAAAATAAGGC	CRISPRko_sgRNA_14
GUIDES	A4GALT	CCACACGTGGACAGCATAGG	TCTTCTTGTTCCACACGTGGACAGCATAGGTGGTGGCACTGAG	GGAAAGGACGAAACACCGCCACACGTGGACAGCATAGGGTTTTAGAGCTAGAAATAGCAAGTTAAAATAAGGC	CRISPRko_sgRNA_15
GUIDES	A4GALT	ACAAGAAGAGCCAGGGCACG	CACGTGTGGAACAAGAAGAGCCAGGGCACGCGGCGGTTCGAGG	GGAAAGGACGAAACACCGACAAGAAGAGCCAGGGCACGGTTTTAGAGCTAGAAATAGCAAGTTAAAATAAGGC	CRISPRko_sgRNA_16
GUIDES	A4GNT	AGGATATGTTCAGACACCTG	GGGTGTAAGAAGGATATGTTCAGACACCTGAGGAGGTCGCTCA	GGAAAGGACGAAACACCGAGGATATGTTCAGACACCTGGTTTTAGAGCTAGAAATAGCAAGTTAAAATAAGGC	CRISPRko_sgRNA_17
GUIDES	A4GNT	GCCATCATCTGGAAATACGG	ATCCCGCCTGGCCATCATCTGGAAATACGGTGGTGGCATCTAC	GGAAAGGACGAAACACCGGCCATCATCTGGAAATACGGGTTTTAGAGCTAGAAATAGCAAGTTAAAATAAGGC	CRISPRko_sgRNA_18
GUIDES	A4GNT	AGATGGGGTAAAATCTTTGG	TCTCGATAGGAGATGGGGTAAAATCTTTGGGGGGGGTGTAAGA	GGAAAGGACGAAACACCGAGATGGGGTAAAATCTTTGGGTTTTAGAGCTAGAAATAGCAAGTTAAAATAAGGC	CRISPRko_sgRNA_19
GUIDES	A4GNT	GGACCTGATTAAAGGCCCAG	GGACTTACAGGGACCTGATTAAAGGCCCAGAGGAGGGGTCAGT	GGAAAGGACGAAACACCGGGACCTGATTAAAGGCCCAGGTTTTAGAGCTAGAAATAGCAAGTTAAAATAAGGC	CRISPRko_sgRNA_20
GUIDES	A4GNT	GAAGCCACAGACAAGCAGCA	ACTGGTAGAGGAAGCCACAGACAAGCAGCAAGGAGGTGACTGA	GGAAAGGACGAAACACCGGAAGCCACAGACAAGCAGCAGTTTTAGAGCTAGAAATAGCAAGTTAAAATAAGGC	CRISPRko_sgRNA_21
GUIDES	A4GNT	AGCAGCCTTTTCATATCCAA	TGTGTCTTCAAGCAGCCTTTTCATATCCAAAGGAGGGAAGAGG	GGAAAGGACGAAACACCGAGCAGCCTTTTCATATCCAAGTTTTAGAGCTAGAAATAGCAAGTTAAAATAAGGC	CRISPRko_sgRNA_22
GUIDES	A4GNT	CAACGTTTTCCTCTTCCCTT	CAGCAATAGACAACGTTTTCCTCTTCCCTTTGGTGGATATGAA	GGAAAGGACGAAACACCGCAACGTTTTCCTCTTCCCTTGTTTTAGAGCTAGAAATAGCAAGTTAAAATAAGGC	CRISPRko_sgRNA_23
GUIDES	A4GNT	AAGACACACCATTGTTTTCA	AGGCTGCTTGAAGACACACCATTGTTTTCATGGTGGTACAATC	GGAAAGGACGAAACACCGAAGACACACCATTGTTTTCAGTTTTAGAGCTAGAAATAGCAAGTTAAAATAAGGC	CRISPRko_sgRNA_24
GUIDES	AACS	CCAGTATAACAAGTACAGGG	TGTGTGTCCCCCAGTATAACAAGTACAGGGAGGAGGAGAGGGT	GGAAAGGACGAAACACCGCCAGTATAACAAGTACAGGGGTTTTAGAGCTAGAAATAGCAAGTTAAAATAAGGC	CRISPRko_sgRNA_25
GUIDES	AACS	AGAATCAACCCCAAGACCGG	CGACTACTGCAGAATCAACCCCAAGACCGGGGGGGGCATCGTC	GGAAAGGACGAAACACCGAGAATCAACCCCAAGACCGGGTTTTAGAGCTAGAAATAGCAAGTTAAAATAAGGC	CRISPRko_sgRNA_26
GUIDES	AACS	AGGCTGGAAGGCGTGCCCGG	TAACCAAGTCAGGCTGGAAGGCGTGCCCGGAGGAGGCCATCTT	GGAAAGGACGAAACACCGAGGCTGGAAGGCGTGCCCGGGTTTTAGAGCTAGAAATAGCAAGTTAAAATAAGGC	CRISPRko_sgRNA_27
GUIDES	AACS	GTCGCGCAGACAAGCCCATG	CTGGGCACGTGTCGCGCAGACAAGCCCATGCGGCGGATGGCGT	GGAAAGGACGAAACACCGGTCGCGCAGACAAGCCCATGGTTTTAGAGCTAGAAATAGCAAGTTAAAATAAGGC	CRISPRko_sgRNA_28
GUIDES	AACS	AGGTGACTTTTGAAGAGCTG	GAAATTGTGAAGGTGACTTTTGAAGAGCTGAGGAGGCAAGAAG	GGAAAGGACGAAACACCGAGGTGACTTTTGAAGAGCTGGTTTTAGAGCTAGAAATAGCAAGTTAAAATAAGGC	CRISPRko_sgRNA_29
GUIDES	AACS	ATAACAAGTACAGGGAGGAG	GTCCCCCAGTATAACAAGTACAGGGAGGAGAGGAGGGTGATCC	GGAAAGGACGAAACACCGATAACAAGTACAGGGAGGAGGTTTTAGAGCTAGAAATAGCAAGTTAAAATAAGGC	CRISPRko_sgRNA_30
GUIDES	AACS	TGCAGAATCAACCCCAAGAC	TGGCGACTACTGCAGAATCAACCCCAAGACCGGCGGGGGCATC	GGAAAGGACGAAACACCGTGCAGAATCAACCCCAAGACGTTTTAGAGCTAGAAATAGCAAGTTAAAATAAGGC	CRISPRko_sgRNA_31
GUIDES	AACS	AGGAAAATGGGTGTGAAGAA	AGCAGCAATGAGGAAAATGGGTGTGAAGAAAGGAGGAGATCGG	GGAAAGGACGAAACACCGAGGAAAATGGGTGTGAAGAAGTTTTAGAGCTAGAAATAGCAAGTTAAAATAAGGC	CRISPRko_sgRNA_32
GUIDES	AADAC	GGGTTGTTTTACATCCATGG	ACTAAGAAGGGGGTTGTTTTACATCCATGGTGGTGGAGGCTGG	GGAAAGGACGAAACACCGGGGTTGTTTTACATCCATGGGTTTTAGAGCTAGAAATAGCAAGTTAAAATAAGGC	CRISPRko_sgRNA_33
GUIDES	AADAC	CCACGCACCAGCCTCCACCA	CCAGCACTTCCCACGCACCAGCCTCCACCATGGTGGATGTAAA	GGAAAGGACGAAACACCGCCACGCACCAGCCTCCACCAGTTTTAGAGCTAGAAATAGCAAGTTAAAATAAGGC	CRISPRko_sgRNA_34
GUIDES	AADAC	ATGTATATAATGCCTTAAGG	CAATTTGAAGATGTATATAATGCCTTAAGGTGGTGGTTCTTAC	GGAAAGGACGAAACACCGATGTATATAATGCCTTAAGGGTTTTAGAGCTAGAAATAGCAAGTTAAAATAAGGC	CRISPRko_sgRNA_35
GUIDES	AADAC	GGTATTTCTGGAGATAGTGC	TGAGAGAATCGGTATTTCTGGAGATAGTGCAGGAGGAGGGAAT	GGAAAGGACGAAACACCGGGTATTTCTGGAGATAGTGCGTTTTAGAGCTAGAAATAGCAAGTTAAAATAAGGC	CRISPRko_sgRNA_36
GUIDES	AADAC	GTTATGACTTGCTGTCAAGA	GCTCTAAGTGGTTATGACTTGCTGTCAAGATGGTGGACAGCAG	GGAAAGGACGAAACACCGGTTATGACTTGCTGTCAAGAGTTTTAGAGCTAGAAATAGCAAGTTAAAATAAGGC	CRISPRko_sgRNA_37
GUIDES	AADAC	CCATGGTGGAGGCTGGTGCG	TGTTTTACATCCATGGTGGAGGCTGGTGCGTGGTGGGAAGTGC	GGAAAGGACGAAACACCGCCATGGTGGAGGCTGGTGCGGTTTTAGAGCTAGAAATAGCAAGTTAAAATAAGGC	CRISPRko_sgRNA_38
GUIDES	AADAC	TTGTTTTACATCCATGGTGG	AAGAAGGGGGTTGTTTTACATCCATGGTGGAGGAGGCTGGTGC	GGAAAGGACGAAACACCGTTGTTTTACATCCATGGTGGGTTTTAGAGCTAGAAATAGCAAGTTAAAATAAGGC	CRISPRko_sgRNA_39
GUIDES	AADAC	GGTGTGAACCCTGAGAGAAT	TGCAAAATATGGTGTGAACCCTGAGAGAATCGGCGGTATTTCT	GGAAAGGACGAAACACCGGGTGTGAACCCTGAGAGAATGTTTTAGAGCTAGAAATAGCAAGTTAAAATAAGGC	CRISPRko_sgRNA_40
GUIDES	AADACL2	TGGGGGCAATTTAGCAACAG	GAGACAGTTCTGGGGGCAATTTAGCAACAGCGGCGGTCACTCA	GGAAAGGACGAAACACCGTGGGGGCAATTTAGCAACAGGTTTTAGAGCTAGAAATAGCAAGTTAAAATAAGGC	CRISPRko_sgRNA_41
GUIDES	AADACL2	ATTGCGGGAGACAGTTCTGG	CCGAATCTGCATTGCGGGAGACAGTTCTGGGGGGGGCAATTTA	GGAAAGGACGAAACACCGATTGCGGGAGACAGTTCTGGGTTTTAGAGCTAGAAATAGCAAGTTAAAATAAGGC	CRISPRko_sgRNA_42
GUIDES	AADACL2	GCTGTGATATATTTTCATGG	CCGAAGGCGAGCTGTGATATATTTTCATGGTGGTGGTGGTTTT	GGAAAGGACGAAACACCGGCTGTGATATATTTTCATGGGTTTTAGAGCTAGAAATAGCAAGTTAAAATAAGGC	CRISPRko_sgRNA_43
GUIDES	AADACL2	AATTCTTACAAAATATGGAG	TTTTGGAAAAAATTCTTACAAAATATGGAGTGGTGGATCCCAC	GGAAAGGACGAAACACCGAATTCTTACAAAATATGGAGGTTTTAGAGCTAGAAATAGCAAGTTAAAATAAGGC	CRISPRko_sgRNA_44
GUIDES	AADACL2	TCCCACCCGAATCTGCATTG	ATGGAGTGGATCCCACCCGAATCTGCATTGCGGCGGGAGACAG	GGAAAGGACGAAACACCGTCCCACCCGAATCTGCATTGGTTTTAGAGCTAGAAATAGCAAGTTAAAATAAGGC	CRISPRko_sgRNA_45
GUIDES	AADACL2	TGACTTCCTGAATAGATGGA	AGAGGGCTTTTGACTTCCTGAATAGATGGACGGCGGCAAACAC	GGAAAGGACGAAACACCGTGACTTCCTGAATAGATGGAGTTTTAGAGCTAGAAATAGCAAGTTAAAATAAGGC	CRISPRko_sgRNA_46
GUIDES	AADACL2	ACGCTTGATGCTGTTGTTGT	GACGGCAAACACGCTTGATGCTGTTGTTGTAGGAGGCGTGGAG	GGAAAGGACGAAACACCGACGCTTGATGCTGTTGTTGTGTTTTAGAGCTAGAAATAGCAAGTTAAAATAAGGC	CRISPRko_sgRNA_47
GUIDES	AADACL2	GTGATATATTTTCATGGTGG	AAGGCGAGCTGTGATATATTTTCATGGTGGTGGTGGTTTTTGT	GGAAAGGACGAAACACCGGTGATATATTTTCATGGTGGGTTTTAGAGCTAGAAATAGCAAGTTAAAATAAGGC	CRISPRko_sgRNA_48
GUIDES	AADACL3	GGCATCGTGTACTACCACGG	CCTGAAGCCTGGCATCGTGTACTACCACGGTGGTGGCGGGGGC	GGAAAGGACGAAACACCGGGCATCGTGTACTACCACGGGTTTTAGAGCTAGAAATAGCAAGTTAAAATAAGGC	CRISPRko_sgRNA_49
GUIDES	AADACL3	GTGCAAGGAGAGTGACTCCG	GCTCTCGTTTGTGCAAGGAGAGTGACTCCGTGGTGGTTCTGGC	GGAAAGGACGAAACACCGGTGCAAGGAGAGTGACTCCGGTTTTAGAGCTAGAAATAGCAAGTTAAAATAAGGC	CRISPRko_sgRNA_50
GUIDES	AADACL3	ACAAACGAGAGCATATGCCA	CTCTCCTTGCACAAACGAGAGCATATGCCATGGTGGTGGGTTT	GGAAAGGACGAAACACCGACAAACGAGAGCATATGCCAGTTTTAGAGCTAGAAATAGCAAGTTAAAATAAGGC	CRISPRko_sgRNA_51
GUIDES	AADACL3	CCTGGCATCGTGTACTACCA	CACCCTGAAGCCTGGCATCGTGTACTACCACGGCGGTGGCGGG	GGAAAGGACGAAACACCGCCTGGCATCGTGTACTACCAGTTTTAGAGCTAGAAATAGCAAGTTAAAATAAGGC	CRISPRko_sgRNA_52
GUIDES	AADACL3	AACGAGAGCATATGCCATGG	TCCTTGCACAAACGAGAGCATATGCCATGGTGGTGGGTTTCTA	GGAAAGGACGAAACACCGAACGAGAGCATATGCCATGGGTTTTAGAGCTAGAAATAGCAAGTTAAAATAAGGC	CRISPRko_sgRNA_53
GUIDES	AADACL3	CATATGCTCTCGTTTGTGCA	CCCACCATGGCATATGCTCTCGTTTGTGCAAGGAGGAGAGTGA	GGAAAGGACGAAACACCGCATATGCTCTCGTTTGTGCAGTTTTAGAGCTAGAAATAGCAAGTTAAAATAAGGC	CRISPRko_sgRNA_54
GUIDES	AADACL3	ATCGTGTACTACCACGGTGG	GAAGCCTGGCATCGTGTACTACCACGGTGGCGGCGGGGGCGTC	GGAAAGGACGAAACACCGATCGTGTACTACCACGGTGGGTTTTAGAGCTAGAAATAGCAAGTTAAAATAAGGC	CRISPRko_sgRNA_55
GUIDES	AADACL3	GTGTACTACCACGGTGGCGG	GCCTGGCATCGTGTACTACCACGGTGGCGGGGGGGGCGTCATG	GGAAAGGACGAAACACCGGTGTACTACCACGGTGGCGGGTTTTAGAGCTAGAAATAGCAAGTTAAAATAAGGC	CRISPRko_sgRNA_56
GUIDES	AADACL4	GGCATCATCTTCTACCATGG	ACCCCGGCGAGGCATCATCTTCTACCATGGAGGAGGGGCCACA	GGAAAGGACGAAACACCGGGCATCATCTTCTACCATGGGTTTTAGAGCTAGAAATAGCAAGTTAAAATAAGGC	CRISPRko_sgRNA_57
GUIDES	AADACL4	CGAGGCATCATCTTCTACCA	CAGACCCCGGCGAGGCATCATCTTCTACCATGGTGGAGGGGCC	GGAAAGGACGAAACACCGCGAGGCATCATCTTCTACCAGTTTTAGAGCTAGAAATAGCAAGTTAAAATAAGGC	CRISPRko_sgRNA_58
GUIDES	AADACL4	CCCGGGCCAGATAATTGCAC	GATTCAGTCTCCCGGGCCAGATAATTGCACAGGAGGCCATGGT	GGAAAGGACGAAACACCGCCCGGGCCAGATAATTGCACGTTTTAGAGCTAGAAATAGCAAGTTAAAATAAGGC	CRISPRko_sgRNA_59
GUIDES	AADACL4	GAAGTACAGATTCAGTCTCC	CCAATCATCAGAAGTACAGATTCAGTCTCCCGGCGGGCCAGAT	GGAAAGGACGAAACACCGGAAGTACAGATTCAGTCTCCGTTTTAGAGCTAGAAATAGCAAGTTAAAATAAGGC	CRISPRko_sgRNA_60
GUIDES	AADACL4	CCAGATAATTGCACAGGCCA	GTCTCCCGGGCCAGATAATTGCACAGGCCATGGTGGTAACAAT	GGAAAGGACGAAACACCGCCAGATAATTGCACAGGCCAGTTTTAGAGCTAGAAATAGCAAGTTAAAATAAGGC	CRISPRko_sgRNA_61
GUIDES	AADACL4	CAAATACTGTGGCCCCTCCA	CCCAGGCTCCCAAATACTGTGGCCCCTCCATGGTGGTAGAAGA	GGAAAGGACGAAACACCGCAAATACTGTGGCCCCTCCAGTTTTAGAGCTAGAAATAGCAAGTTAAAATAAGGC	CRISPRko_sgRNA_62
GUIDES	AADACL4	GCCTGTGCAATTATCTGGCC	TGTTACCATGGCCTGTGCAATTATCTGGCCCGGCGGGAGACTG	GGAAAGGACGAAACACCGGCCTGTGCAATTATCTGGCCGTTTTAGAGCTAGAAATAGCAAGTTAAAATAAGGC	CRISPRko_sgRNA_63
GUIDES	AADACL4	CATGGAGGGGCCACAGTATT	CATCTTCTACCATGGAGGGGCCACAGTATTTGGTGGGAGCCTG	GGAAAGGACGAAACACCGCATGGAGGGGCCACAGTATTGTTTTAGAGCTAGAAATAGCAAGTTAAAATAAGGC	CRISPRko_sgRNA_64
GUIDES	AADAT	GATGCTCTCAAGTAAGGGCT	TGAAGAGAAGGATGCTCTCAAGTAAGGGCTAGGAGGAGCTGAG	GGAAAGGACGAAACACCGGATGCTCTCAAGTAAGGGCTGTTTTAGAGCTAGAAATAGCAAGTTAAAATAAGGC	CRISPRko_sgRNA_65
GUIDES	AADAT	TGATTTCTATAGTAACCAGA	CTAGGGTTATTGATTTCTATAGTAACCAGAAGGAGGATGCAAT	GGAAAGGACGAAACACCGTGATTTCTATAGTAACCAGAGTTTTAGAGCTAGAAATAGCAAGTTAAAATAAGGC	CRISPRko_sgRNA_66
GUIDES	AADAT	CTACACGAATGGGGAGAAGA	ATCACAGCTTCTACACGAATGGGGAGAAGAAGGAGGTTTCATG	GGAAAGGACGAAACACCGCTACACGAATGGGGAGAAGAGTTTTAGAGCTAGAAATAGCAAGTTAAAATAAGGC	CRISPRko_sgRNA_67
GUIDES	AADAT	TATCACAGCTTCTACACGAA	TAGCTCATGATATCACAGCTTCTACACGAATGGTGGGGAGAAG	GGAAAGGACGAAACACCGTATCACAGCTTCTACACGAAGTTTTAGAGCTAGAAATAGCAAGTTAAAATAAGGC	CRISPRko_sgRNA_68
GUIDES	AADAT	TCGACGTAGAAAGCATTTCC	AGCTGAGCTATCGACGTAGAAAGCATTTCCAGGAGGGAGCATT	GGAAAGGACGAAACACCGTCGACGTAGAAAGCATTTCCGTTTTAGAGCTAGAAATAGCAAGTTAAAATAAGGC	CRISPRko_sgRNA_69
GUIDES	AADAT	TAACCAGAAGGATGCAATAC	ATTTCTATAGTAACCAGAAGGATGCAATACTGGTGGCAGCTGC	GGAAAGGACGAAACACCGTAACCAGAAGGATGCAATACGTTTTAGAGCTAGAAATAGCAAGTTAAAATAAGGC	CRISPRko_sgRNA_70
GUIDES	AADAT	GAGAAGGATGCTCTCAAGTA	AGAAGCTGAAGAGAAGGATGCTCTCAAGTAAGGAGGGCTAGGA	GGAAAGGACGAAACACCGGAGAAGGATGCTCTCAAGTAGTTTTAGAGCTAGAAATAGCAAGTTAAAATAAGGC	CRISPRko_sgRNA_71
GUIDES	AADAT	ATGGGGAGAAGAAGGTTTCA	TTCTACACGAATGGGGAGAAGAAGGTTTCATGGTGGCTCATGT	GGAAAGGACGAAACACCGATGGGGAGAAGAAGGTTTCAGTTTTAGAGCTAGAAATAGCAAGTTAAAATAAGGC	CRISPRko_sgRNA_72
GUIDES	AANAT	CACCCACCCCCTGAAACCTG	CCACGCAGAGCACCCACCCCCTGAAACCTGAGGAGGCCCCACG	GGAAAGGACGAAACACCGCACCCACCCCCTGAAACCTGGTTTTAGAGCTAGAAATAGCAAGTTAAAATAAGGC	CRISPRko_sgRNA_73
GUIDES	AANAT	GGACAGAAGAGGCCTTTTGG	GTCTATGAAGGGACAGAAGAGGCCTTTTGGGGGGGGACCCTGG	GGAAAGGACGAAACACCGGGACAGAAGAGGCCTTTTGGGTTTTAGAGCTAGAAATAGCAAGTTAAAATAAGGC	CRISPRko_sgRNA_74
GUIDES	AANAT	AGTGTCCTCCTAAGCCAAGG	CAGCTTTGGAAGTGTCCTCCTAAGCCAAGGAGGAGGGCCTCCC	GGAAAGGACGAAACACCGAGTGTCCTCCTAAGCCAAGGGTTTTAGAGCTAGAAATAGCAAGTTAAAATAAGGC	CRISPRko_sgRNA_75
GUIDES	AANAT	GTTTCGCTGCCTCACCCCGG	CTGCCAGTGAGTTTCGCTGCCTCACCCCGGAGGAGGACGCTGT	GGAAAGGACGAAACACCGGTTTCGCTGCCTCACCCCGGGTTTTAGAGCTAGAAATAGCAAGTTAAAATAAGGC	CRISPRko_sgRNA_76
GUIDES	AANAT	GTTCGAGGAGGGCTGCCTTG	CCCTGGGCTGGTTCGAGGAGGGCTGCCTTGTGGTGGCCTTCAT	GGAAAGGACGAAACACCGGTTCGAGGAGGGCTGCCTTGGTTTTAGAGCTAGAAATAGCAAGTTAAAATAAGGC	CRISPRko_sgRNA_77
GUIDES	AANAT	CCAGAGCGAGCCGATGATGA	TCTCCTTGTCCCAGAGCGAGCCGATGATGAAGGAGGCCACAAG	GGAAAGGACGAAACACCGCCAGAGCGAGCCGATGATGAGTTTTAGAGCTAGAAATAGCAAGTTAAAATAAGGC	CRISPRko_sgRNA_78
GUIDES	AANAT	CATCGGCTCGCTCTGGGACA	TGGCCTTCATCATCGGCTCGCTCTGGGACAAGGAGGAGAGACT	GGAAAGGACGAAACACCGCATCGGCTCGCTCTGGGACAGTTTTAGAGCTAGAAATAGCAAGTTAAAATAAGGC	CRISPRko_sgRNA_79
GUIDES	AANAT	GCTGTCCCTGGGCTGGTTCG	TATGTCCAGAGCTGTCCCTGGGCTGGTTCGAGGAGGAGGGCTG	GGAAAGGACGAAACACCGGCTGTCCCTGGGCTGGTTCGGTTTTAGAGCTAGAAATAGCAAGTTAAAATAAGGC	CRISPRko_sgRNA_80
GUIDES	AASDH	CAAGTTTTTCAATCTCACTG	GATGTACCAACAAGTTTTTCAATCTCACTGAGGAGGAGCCGGA	GGAAAGGACGAAACACCGCAAGTTTTTCAATCTCACTGGTTTTAGAGCTAGAAATAGCAAGTTAAAATAAGGC	CRISPRko_sgRNA_81
GUIDES	AASDH	TCACTCTTCTTAAATAGTGG	TCCTGATGAGTCACTCTTCTTAAATAGTGGTGGTGGAGATTCC	GGAAAGGACGAAACACCGTCACTCTTCTTAAATAGTGGGTTTTAGAGCTAGAAATAGCAAGTTAAAATAAGGC	CRISPRko_sgRNA_82
GUIDES	AASDH	TGTCAAAAGCTCGGCAACCA	CTGAAGATGCTGTCAAAAGCTCGGCAACCATGGTGGATCCAAC	GGAAAGGACGAAACACCGTGTCAAAAGCTCGGCAACCAGTTTTAGAGCTAGAAATAGCAAGTTAAAATAAGGC	CRISPRko_sgRNA_83
GUIDES	AASDH	GAGATTCCTTAAAGTCCATC	AATAGTGGTGGAGATTCCTTAAAGTCCATCCGGCGGCTCCTCA	GGAAAGGACGAAACACCGGAGATTCCTTAAAGTCCATCGTTTTAGAGCTAGAAATAGCAAGTTAAAATAAGGC	CRISPRko_sgRNA_84
GUIDES	AASDH	TAAGTGTGGAAACTTTATTG	CATGTGTATCTAAGTGTGGAAACTTTATTGTGGTGGTGGGTAA	GGAAAGGACGAAACACCGTAAGTGTGGAAACTTTATTGGTTTTAGAGCTAGAAATAGCAAGTTAAAATAAGGC	CRISPRko_sgRNA_85
GUIDES	AASDH	TATGTTCTGAAAAGTAATAG	TGGATTAGTTTATGTTCTGAAAAGTAATAGTGGTGGAGAAAAA	GGAAAGGACGAAACACCGTATGTTCTGAAAAGTAATAGGTTTTAGAGCTAGAAATAGCAAGTTAAAATAAGGC	CRISPRko_sgRNA_86
GUIDES	AASDH	GTAATAGTGGAGAAAAATAC	GTTCTGAAAAGTAATAGTGGAGAAAAATACTGGTGGATGTTTA	GGAAAGGACGAAACACCGGTAATAGTGGAGAAAAATACGTTTTAGAGCTAGAAATAGCAAGTTAAAATAAGGC	CRISPRko_sgRNA_87
GUIDES	AASDH	GAGTCCTGTGGTTGGATCCA	CAATGTAAATGAGTCCTGTGGTTGGATCCATGGTGGTTGCCGA	GGAAAGGACGAAACACCGGAGTCCTGTGGTTGGATCCAGTTTTAGAGCTAGAAATAGCAAGTTAAAATAAGGC	CRISPRko_sgRNA_88
GUIDES	AASDHPPT	GTTGCTCTTAGGAAACCCGA	TTTTGTTGCAGTTGCTCTTAGGAAACCCGATGGTGGATCTAGA	GGAAAGGACGAAACACCGGTTGCTCTTAGGAAACCCGAGTTTTAGAGCTAGAAATAGCAAGTTAAAATAAGGC	CRISPRko_sgRNA_89
GUIDES	AASDHPPT	TCAGAAGCTTTAAGGATGAG	TGGGAAACAATCAGAAGCTTTAAGGATGAGTGGTGGACTCAGC	GGAAAGGACGAAACACCGTCAGAAGCTTTAAGGATGAGGTTTTAGAGCTAGAAATAGCAAGTTAAAATAAGGC	CRISPRko_sgRNA_90
GUIDES	AASDHPPT	GACTAGGATTTGAATTGCAG	ATTGGTGTTGGACTAGGATTTGAATTGCAGCGGCGGCTTGAAT	GGAAAGGACGAAACACCGGACTAGGATTTGAATTGCAGGTTTTAGAGCTAGAAATAGCAAGTTAAAATAAGGC	CRISPRko_sgRNA_91
GUIDES	AASDHPPT	GAAAGCTTCATAAAAGCCAT	GGCACTTAAGGAAAGCTTCATAAAAGCCATTGGTGGTGTTGGA	GGAAAGGACGAAACACCGGAAAGCTTCATAAAAGCCATGTTTTAGAGCTAGAAATAGCAAGTTAAAATAAGGC	CRISPRko_sgRNA_92
GUIDES	AASDHPPT	TAAGGATGAGTGGACTCAGC	TCAGAAGCTTTAAGGATGAGTGGACTCAGCTGGTGGATATGTT	GGAAAGGACGAAACACCGTAAGGATGAGTGGACTCAGCGTTTTAGAGCTAGAAATAGCAAGTTAAAATAAGGC	CRISPRko_sgRNA_93
GUIDES	AASDHPPT	TTCATAAAAGCCATTGGTGT	TAAGGAAAGCTTCATAAAAGCCATTGGTGTTGGTGGACTAGGA	GGAAAGGACGAAACACCGTTCATAAAAGCCATTGGTGTGTTTTAGAGCTAGAAATAGCAAGTTAAAATAAGGC	CRISPRko_sgRNA_94
GUIDES	AASDHPPT	GATTGTTTCCCATTCTTTGT	TAAAGCTTCTGATTGTTTCCCATTCTTTGTTGGTGGTAAACTT	GGAAAGGACGAAACACCGGATTGTTTCCCATTCTTTGTGTTTTAGAGCTAGAAATAGCAAGTTAAAATAAGGC	CRISPRko_sgRNA_95
GUIDES	AASDHPPT	CTCAGCTGGATATGTTTTAT	GATGAGTGGACTCAGCTGGATATGTTTTATAGGAGGAATTGGG	GGAAAGGACGAAACACCGCTCAGCTGGATATGTTTTATGTTTTAGAGCTAGAAATAGCAAGTTAAAATAAGGC	CRISPRko_sgRNA_96
GUIDES	AASS	AAATCCCAACTAGGTCACAG	GAGGAGGGTGAAATCCCAACTAGGTCACAGAGGAGGAGTTGTT	GGAAAGGACGAAACACCGAAATCCCAACTAGGTCACAGGTTTTAGAGCTAGAAATAGCAAGTTAAAATAAGGC	CRISPRko_sgRNA_97
GUIDES	AASS	GCTGTTCTTAAGAAACTAGG	GTTGAAGGAAGCTGTTCTTAAGAAACTAGGAGGAGGAGACAAT	GGAAAGGACGAAACACCGGCTGTTCTTAAGAAACTAGGGTTTTAGAGCTAGAAATAGCAAGTTAAAATAAGGC	CRISPRko_sgRNA_98
GUIDES	AASS	CTTCAACACATCATGCTCAG	GAACAGCTTCCTTCAACACATCATGCTCAGAGGAGGAGGGTGA	GGAAAGGACGAAACACCGCTTCAACACATCATGCTCAGGTTTTAGAGCTAGAAATAGCAAGTTAAAATAAGGC	CRISPRko_sgRNA_99
GUIDES	AASS	AGGAGACAATACCCAGTTGG	AGAAACTAGGAGGAGACAATACCCAGTTGGAGGAGGCTGCTGA	GGAAAGGACGAAACACCGAGGAGACAATACCCAGTTGGGTTTTAGAGCTAGAAATAGCAAGTTAAAATAAGGC	CRISPRko_sgRNA_100
GUIDES	AASS	CATGGCGGTGGGTAACCCCA	TTTTGGCTGCCATGGCGGTGGGTAACCCCACGGCGGTTTTAGC	GGAAAGGACGAAACACCGCATGGCGGTGGGTAACCCCAGTTTTAGAGCTAGAAATAGCAAGTTAAAATAAGGC	CRISPRko_sgRNA_101
GUIDES	AASS	TCCAGAATGGACTCTGCCTG	GGAGAGGGCATCCAGAATGGACTCTGCCTGAGGAGGAACTTGT	GGAAAGGACGAAACACCGTCCAGAATGGACTCTGCCTGGTTTTAGAGCTAGAAATAGCAAGTTAAAATAAGGC	CRISPRko_sgRNA_102
GUIDES	AASS	TTCAGCCATGGCTAAAACCG	TCAATGGCTTTTCAGCCATGGCTAAAACCGTGGTGGGGTTACC	GGAAAGGACGAAACACCGTTCAGCCATGGCTAAAACCGGTTTTAGAGCTAGAAATAGCAAGTTAAAATAAGGC	CRISPRko_sgRNA_103
GUIDES	AASS	TCATGACCAAATGCTTGGAG	TAGGAAAGCTTCATGACCAAATGCTTGGAGAGGAGGGCATCCA	GGAAAGGACGAAACACCGTCATGACCAAATGCTTGGAGGTTTTAGAGCTAGAAATAGCAAGTTAAAATAAGGC	CRISPRko_sgRNA_104
GUIDES	ABAT	TCGGAAAAAGAAGAAGACGG	TTGTGAAATATCGGAAAAAGAAGAAGACGGTGGTGGCCGGGAT	GGAAAGGACGAAACACCGTCGGAAAAAGAAGAAGACGGGTTTTAGAGCTAGAAATAGCAAGTTAAAATAAGGC	CRISPRko_sgRNA_105
GUIDES	ABAT	TGTGAAAGAGAACCAACAGG	TGGAAGAGTTTGTGAAAGAGAACCAACAGGAGGAGGAGGCCCG	GGAAAGGACGAAACACCGTGTGAAAGAGAACCAACAGGGTTTTAGAGCTAGAAATAGCAAGTTAAAATAAGGC	CRISPRko_sgRNA_106
GUIDES	ABAT	CCAGGTGTTGAAGATCCGGT	GGTCCCCCAGCCAGGTGTTGAAGATCCGGTAGGAGGGCTGGA	GGAAAGGACGAAACACCGCCAGGTGTTGAAGATCCGGTGTTTTAGAGCTAGAAATAGCAAGTTAAAATAAGGC	CRISPRko_sgRNA_107
GUIDES	ABAT	GAAAGAAGTCATCGGATGCG	CTCAGCTTCCGAAAGAAGTCATCGGATGCGTGGTGGTTGTCTC	GGAAAGGACGAAACACCGGAAAGAAGTCATCGGATGCGGTTTTAGAGCTAGAAATAGCAAGTTAAAATAAGGC	CRISPRko_sgRNA_108
GUIDES	ABAT	ATATCGGAAAAAGAAGAAGA	TGATTGTGAAATATCGGAAAAAGAAGAAGACGGCGGTGGCCGG	GGAAAGGACGAAACACCGATATCGGAAAAAGAAGAAGAGTTTTAGAGCTAGAAATAGCAAGTTAAAATAAGGC	CRISPRko_sgRNA_109
GUIDES	ABAT	GAGCCCATCCAGTCCGAGGG	GATCATCGTGGAGCCCATCCAGTCCGAGGGTGGTGGAGACAAC	GGAAAGGACGAAACACCGGAGCCCATCCAGTCCGAGGGGTTTTAGAGCTAGAAATAGCAAGTTAAAATAAGGC	CRISPRko_sgRNA_110
GUIDES	ABAT	GGGTATTTCAGCCGTGGGAA	CTCTTCCAGAGGGTATTTCAGCCGTGGGAACGGCGGTGCGATG	GGAAAGGACGAAACACCGGGGTATTTCAGCCGTGGGAAGTTTTAGAGCTAGAAATAGCAAGTTAAAATAAGGC	CRISPRko_sgRNA_111
GUIDES	ABAT	CCCACGGCTGAAATACCCTC	TCGCACCGTTCCCACGGCTGAAATACCCTCTGGTGGAAGAGTT	GGAAAGGACGAAACACCGCCCACGGCTGAAATACCCTCGTTTTAGAGCTAGAAATAGCAAGTTAAAATAAGGC	CRISPRko_sgRNA_112
GUIDES	ABCA1	GTTGACTGGGAGAGAACACG	TCACAGAGCTGTTGACTGGGAGAGAACACGTGGTGGAGTTCTT	GGAAAGGACGAAACACCGGTTGACTGGGAGAGAACACGGTTTTAGAGCTAGAAATAGCAAGTTAAAATAAGGC	CRISPRko_sgRNA_113
GUIDES	ABCA1	GTGTTCTAAAAGAGAAACAC	TTTCCTGGAAGTGTTCTAAAAGAGAAACACCGGCGGAACATGC	GGAAAGGACGAAACACCGGTGTTCTAAAAGAGAAACACGTTTTAGAGCTAGAAATAGCAAGTTAAAATAAGGC	CRISPRko_sgRNA_114
GUIDES	ABCA1	AAACAGAGTAGTCTTCTATG	GTTGTCTGAGAAACAGAGTAGTCTTCTATGTGGTGGAGTCGCT	GGAAAGGACGAAACACCGAAACAGAGTAGTCTTCTATGGTTTTAGAGCTAGAAATAGCAAGTTAAAATAAGGC	CRISPRko_sgRNA_115
GUIDES	ABCA1	ACGAATAGCAGGGTCCAACC	CAATAGTTGTACGAATAGCAGGGTCCAACCCGGCGGACCTGAA	GGAAAGGACGAAACACCGACGAATAGCAGGGTCCAACCGTTTTAGAGCTAGAAATAGCAAGTTAAAATAAGGC	CRISPRko_sgRNA_116
GUIDES	ABCA1	ACTGGATCAGAACAGTAATG	AAGAATCTGTACTGGATCAGAACAGTAATGAGGAGGAAGAACA	GGAAAGGACGAAACACCGACTGGATCAGAACAGTAATGGTTTTAGAGCTAGAAATAGCAAGTTAAAATAAGGC	CRISPRko_sgRNA_117
GUIDES	ABCA1	GAGTTCTTTGCCCTTTTGAG	AGAACACGTGGAGTTCTTTGCCCTTTTGAGAGGAGGAGTCCCA	GGAAAGGACGAAACACCGGAGTTCTTTGCCCTTTTGAGGTTTTAGAGCTAGAAATAGCAAGTTAAAATAAGGC	CRISPRko_sgRNA_118
GUIDES	ABCA1	CCATGAAGTACATCAGAACA	TATCAAACATCCATGAAGTACATCAGAACATGGTGGGCTACTG	GGAAAGGACGAAACACCGCCATGAAGTACATCAGAACAGTTTTAGAGCTAGAAATAGCAAGTTAAAATAAGGC	CRISPRko_sgRNA_119
GUIDES	ABCA1	GGAGTCCCAGAGAAAGAAGT	CCTTTTGAGAGGAGTCCCAGAGAAAGAAGTTGGTGGCAAGGTA	GGAAAGGACGAAACACCGGGAGTCCCAGAGAAAGAAGTGTTTTAGAGCTAGAAATAGCAAGTTAAAATAAGGC	CRISPRko_sgRNA_120
GUIDES	ABCA10	AAAAGGCCCGAGATAGAGGG	TCTAACTTGAAAAAGGCCCGAGATAGAGGGTGGTGGACATCCT	GGAAAGGACGAAACACCGAAAAGGCCCGAGATAGAGGGGTTTTAGAGCTAGAAATAGCAAGTTAAAATAAGGC	CRISPRko_sgRNA_121
GUIDES	ABCA10	AATGAAAGAACCTACCCAGG	TAGAAATAAAAATGAAAGAACCTACCCAGGTGGTGGAAGCTCT	GGAAAGGACGAAACACCGAATGAAAGAACCTACCCAGGGTTTTAGAGCTAGAAATAGCAAGTTAAAATAAGGC	CRISPRko_sgRNA_122
GUIDES	ABCA10	AATGGCGTATAAGTTACCTG	ATTCCTCTTTAATGGCGTATAAGTTACCTGTGGTGGAGGATGT	GGAAAGGACGAAACACCGAATGGCGTATAAGTTACCTGGTTTTAGAGCTAGAAATAGCAAGTTAAAATAAGGC	CRISPRko_sgRNA_123
GUIDES	ABCA10	TCAGGCTACCGTTAAAAACA	GGCAGATACTTCAGGCTACCGTTAAAAACAAGGAGGAGAGGGG	GGAAAGGACGAAACACCGTCAGGCTACCGTTAAAAACAGTTTTAGAGCTAGAAATAGCAAGTTAAAATAAGGC	CRISPRko_sgRNA_124
GUIDES	ABCA10	CTACCGTTAAAAACAAGGAG	ATACTTCAGGCTACCGTTAAAAACAAGGAGAGGAGGGGCACCC	GGAAAGGACGAAACACCGCTACCGTTAAAAACAAGGAGGTTTTAGAGCTAGAAATAGCAAGTTAAAATAAGGC	CRISPRko_sgRNA_125
GUIDES	ABCA10	AAAAATGAAAGAACCTACCC	TACTAGAAATAAAAATGAAAGAACCTACCCAGGAGGTGGAAGC	GGAAAGGACGAAACACCGAAAAATGAAAGAACCTACCCGTTTTAGAGCTAGAAATAGCAAGTTAAAATAAGGC	CRISPRko_sgRNA_126
GUIDES	ABCA10	GGCGTATAAGTTACCTGTGG	CCTCTTTAATGGCGTATAAGTTACCTGTGGAGGAGGATGTCCA	GGAAAGGACGAAACACCGGGCGTATAAGTTACCTGTGGGTTTTAGAGCTAGAAATAGCAAGTTAAAATAAGGC	CRISPRko_sgRNA_127
GUIDES	ABCA10	AGAGGGTGGACATCCTCCAC	GGCCCGAGATAGAGGGTGGACATCCTCCACAGGAGGTAACTTA	GGAAAGGACGAAACACCGAGAGGGTGGACATCCTCCACGTTTTAGAGCTAGAAATAGCAAGTTAAAATAAGGC	CRISPRko_sgRNA_128
GUIDES	ABCA12	ATGGTGCTAAATGATCCTTG	TGCTTGGGAGATGGTGCTAAATGATCCTTGTGGTGGTGTGTTC	GGAAAGGACGAAACACCGATGGTGCTAAATGATCCTTGGTTTTAGAGCTAGAAATAGCAAGTTAAAATAAGGC	CRISPRko_sgRNA_129
GUIDES	ABCA12	ACCATATAACCCAGTCACAA	TTTTGTATGCACCATATAACCCAGTCACAAAGGAGGCAATAAT	GGAAAGGACGAAACACCGACCATATAACCCAGTCACAAGTTTTAGAGCTAGAAATAGCAAGTTAAAATAAGGC	CRISPRko_sgRNA_130
GUIDES	ABCA12	CATGGCAGTTAAATATTCAG	AAGAGGGCAGCATGGCAGTTAAATATTCAGTGGTGGTAATTCC	GGAAAGGACGAAACACCGCATGGCAGTTAAATATTCAGGTTTTAGAGCTAGAAATAGCAAGTTAAAATAAGGC	CRISPRko_sgRNA_131
GUIDES	ABCA12	GCCAAAAGGCAACCACACCA	CTTCCCAGAGGCCAAAAGGCAACCACACCAAGGAGGATTTTTT	GGAAAGGACGAAACACCGGCCAAAAGGCAACCACACCAGTTTTAGAGCTAGAAATAGCAAGTTAAAATAAGGC	CRISPRko_sgRNA_132
GUIDES	ABCA12	AGCCCAAATCACAGGTCCAG	GTTTCAAGAAAGCCCAAATCACAGGTCCAGCGGCGGGCATGTT	GGAAAGGACGAAACACCGAGCCCAAATCACAGGTCCAGGTTTTAGAGCTAGAAATAGCAAGTTAAAATAAGGC	CRISPRko_sgRNA_133
GUIDES	ABCA12	GATCTCATTTTGTCTAGCAG	TTGCTTCAGGGATCTCATTTTGTCTAGCAGCGGCGGATGTGTG	GGAAAGGACGAAACACCGGATCTCATTTTGTCTAGCAGGTTTTAGAGCTAGAAATAGCAAGTTAAAATAAGGC	CRISPRko_sgRNA_134
GUIDES	ABCA12	AACCGAATGAACACACCACA	GTACAGAAGCAACCGAATGAACACACCACAAGGAGGATCATTT	GGAAAGGACGAAACACCGAACCGAATGAACACACCACAGTTTTAGAGCTAGAAATAGCAAGTTAAAATAAGGC	CRISPRko_sgRNA_135
GUIDES	ABCA12	CCTTCGTTAGTTGCAAAACG	GGTTCTGAAACCTTCGTTAGTTGCAAAACGTGGTGGATAAACC	GGAAAGGACGAAACACCGCCTTCGTTAGTTGCAAAACGGTTTTAGAGCTAGAAATAGCAAGTTAAAATAAGGC	CRISPRko_sgRNA_136
GUIDES	ABCA13	CAGCCTCCCATCTCTCACAG	CCAGTTTCCACAGCCTCCCATCTCTCACAGAGGAGGATATTCT	GGAAAGGACGAAACACCGCAGCCTCCCATCTCTCACAGGTTTTAGAGCTAGAAATAGCAAGTTAAAATAAGGC	CRISPRko_sgRNA_137
GUIDES	ABCA13	TGAAGCTGTAGACATCCTTG	TGAAGGAGTGTGAAGCTGTAGACATCCTTGAGGAGGCCTTCAG	GGAAAGGACGAAACACCGTGAAGCTGTAGACATCCTTGGTTTTAGAGCTAGAAATAGCAAGTTAAAATAAGGC	CRISPRko_sgRNA_138
GUIDES	ABCA13	AAGACAGCAGAGGTTCTTGG	ATTTTTATTTAAGACAGCAGAGGTTCTTGGGGGGGGAATTTCT	GGAAAGGACGAAACACCGAAGACAGCAGAGGTTCTTGGGTTTTAGAGCTAGAAATAGCAAGTTAAAATAAGGC	CRISPRko_sgRNA_139
GUIDES	ABCA13	TATCCTCTGTGAGAGATGGG	ATATTCAGAATATCCTCTGTGAGAGATGGGAGGAGGCTGTGGA	GGAAAGGACGAAACACCGTATCCTCTGTGAGAGATGGGGTTTTAGAGCTAGAAATAGCAAGTTAAAATAAGGC	CRISPRko_sgRNA_140
GUIDES	ABCA13	CTGGAGAGCATCCGTCAGTG	CTGGAGAGCATCCGTCAGTGTGGTGGAGTGGCC	GGAAAGGACGAAACACCGCTGGAGAGCATCCGTCAGTGGTTTTAGAGCTAGAAATAGCAAGTTAAAATAAGGC	CRISPRko_sgRNA_141
GUIDES	ABCA13	GGATCTCAATAAGACCGAGG	GGATCTCAATAAGACCGAGGAGGAGGTAATATT	GGAAAGGACGAAACACCGGGATCTCAATAAGACCGAGGGTTTTAGAGCTAGAAATAGCAAGTTAAAATAAGGC	CRISPRko_sgRNA_142
GUIDES	ABCA13	TGCATCCATCGGCAGCTCTG	CCATCCTGTCTGCATCCATCGGCAGCTCTGTGGTGGTGAGGGA	GGAAAGGACGAAACACCGTGCATCCATCGGCAGCTCTGGTTTTAGAGCTAGAAATAGCAAGTTAAAATAAGGC	CRISPRko_sgRNA_143
GUIDES	ABCA13	GCAAGGCCCCTCCATATGGG	TCCTTGTTCAGCAAGGCCCCTCCATATGGGTGGTGGCTGTAGA	GGAAAGGACGAAACACCGGCAAGGCCCCTCCATATGGGGTTTTAGAGCTAGAAATAGCAAGTTAAAATAAGGC	CRISPRko_sgRNA_144
GUIDES	ABCA2	ATGGCTACATGATCACGGTG	AGGTTTGGAGATGGCTACATGATCACGGTGCGGCGGACCAAGA	GGAAAGGACGAAACACCGATGGCTACATGATCACGGTGGTTTTAGAGCTAGAAATAGCAAGTTAAAATAAGGC	CRISPRko_sgRNA_145
GUIDES	ABCA2	GCTGGTACTGCACCTTTGTG	TCCGACTTGAGCTGGTACTGCACCTTTGTGTGGTGGTGCCGCT	GGAAAGGACGAAACACCGGCTGGTACTGCACCTTTGTGGTTTTAGAGCTAGAAATAGCAAGTTAAAATAAGGC	CRISPRko_sgRNA_146
GUIDES	ABCA2	CATCAAGACAGGGCGTTCAG	TCCTTGACCTCATCAAGACAGGGCGTTCAGTGGTGGTGCTGAC	GGAAAGGACGAAACACCGCATCAAGACAGGGCGTTCAGGTTTTAGAGCTAGAAATAGCAAGTTAAAATAAGGC	CRISPRko_sgRNA_147
GUIDES	ABCA2	CTGAACGCCCTGTCTTGATG	GTCAGCACCACTGAACGCCCTGTCTTGATGAGGAGGTCAAGGA	GGAAAGGACGAAACACCGCTGAACGCCCTGTCTTGATGGTTTTAGAGCTAGAAATAGCAAGTTAAAATAAGGC	CRISPRko_sgRNA_148
GUIDES	ABCA2	GCACCACGTCCTTCACACTC	TTGAAGAACCGCACCACGTCCTTCACACTCTGGTGGCTGCTCT	GGAAAGGACGAAACACCGGCACCACGTCCTTCACACTCGTTTTAGAGCTAGAAATAGCAAGTTAAAATAAGGC	CRISPRko_sgRNA_149
GUIDES	ABCA2	TGGAGATGGCTACATGATCA	TGGAGATGGCTACATGATCACGGCGGTGCGGAC	GGAAAGGACGAAACACCGTGGAGATGGCTACATGATCAGTTTTAGAGCTAGAAATAGCAAGTTAAAATAAGGC	CRISPRko_sgRNA_150
GUIDES	ABCA2	CAGCCAGAGTGTGAAGGACG	GGACCAAGAGCAGCCAGAGTGTGAAGGACGTGGTGGTGCGGTT	GGAAAGGACGAAACACCGCAGCCAGAGTGTGAAGGACGGTTTTAGAGCTAGAAATAGCAAGTTAAAATAAGGC	CRISPRko_sgRNA_151
GUIDES	ABCA2	CAAGTCGGAGCACATCTCGC	AGTACCAGCTCAAGTCGGAGCACATCTCGCTGGTGGCCCAGGT	GGAAAGGACGAAACACCGCAAGTCGGAGCACATCTCGCGTTTTAGAGCTAGAAATAGCAAGTTAAAATAAGGC	CRISPRko_sgRNA_152
GUIDES	ABCA3	TCCAGCAAGGCATCAAACTG	TGTCATGTGGTCCAGCAAGGCATCAAACTGCGGCGGGCAGTAG	GGAAAGGACGAAACACCGTCCAGCAAGGCATCAAACTGGTTTTAGAGCTAGAAATAGCAAGTTAAAATAAGGC	CRISPRko_sgRNA_153
GUIDES	ABCA3	CAAAGGCATCCCCAGAAGTG	TGACCCCCGACAAAGGCATCCCCAGAAGTGAGGAGGCTCTCCT	GGAAAGGACGAAACACCGCAAAGGCATCCCCAGAAGTGGTTTTAGAGCTAGAAATAGCAAGTTAAAATAAGGC	CRISPRko_sgRNA_154
GUIDES	ABCA3	TTTCAAAATGCTGACCGGGG	AGACCACGACTTTCAAAATGCTGACCGGGGAGGAGGAGAGCCT	GGAAAGGACGAAACACCGTTTCAAAATGCTGACCGGGGGTTTTAGAGCTAGAAATAGCAAGTTAAAATAAGGC	CRISPRko_sgRNA_155
GUIDES	ABCA3	CTGACCAGCTTGTTGGCATG	CCTGTACGTCCTGACCAGCTTGTTGGCATGTGGTGGCTCCAGC	GGAAAGGACGAAACACCGCTGACCAGCTTGTTGGCATGGTTTTAGAGCTAGAAATAGCAAGTTAAAATAAGGC	CRISPRko_sgRNA_156
GUIDES	ABCA3	GCGCCACATCGGGGCCTGCG	GCATCCCTGAGCGCCACATCGGGGCCTGCGTGGTGGAGAACAC	GGAAAGGACGAAACACCGGCGCCACATCGGGGCCTGCGGTTTTAGAGCTAGAAATAGCAAGTTAAAATAAGGC	CRISPRko_sgRNA_157
GUIDES	ABCA3	CCTGCGTGGAGAACACTCTG	CACATCGGGGCCTGCGTGGAGAACACTCTGCGGCGGGGCCTGC	GGAAAGGACGAAACACCGCCTGCGTGGAGAACACTCTGGTTTTAGAGCTAGAAATAGCAAGTTAAAATAAGGC	CRISPRko_sgRNA_158
GUIDES	ABCA3	CACAGAATCAGCTCTGATGT	TGTCGGGGGTCACAGAATCAGCTCTGATGTCGGCGGAAAGGTG	GGAAAGGACGAAACACCGCACAGAATCAGCTCTGATGTGTTTTAGAGCTAGAAATAGCAAGTTAAAATAAGGC	CRISPRko_sgRNA_159
GUIDES	ABCA3	GGTCAGCATTTTGAAAGTCG	TCTCCTCCCCGGTCAGCATTTTGAAAGTCGTGGTGGTCTTCCC	GGAAAGGACGAAACACCGGGTCAGCATTTTGAAAGTCGGTTTTAGAGCTAGAAATAGCAAGTTAAAATAAGGC	CRISPRko_sgRNA_160
GUIDES	ABCA4	GCTTCCTGACCTGAACCCTG	AGGACGACCTGCTTCCTGACCTGAACCCTGTGGTGGAGCAGTT	GGAAAGGACGAAACACCGGCTTCCTGACCTGAACCCTGGTTTTAGAGCTAGAAATAGCAAGTTAAAATAAGGC	CRISPRko_sgRNA_161
GUIDES	ABCA4	TGAGCATCATCAGAGAAGGG	AACGTCATCGTGAGCATCATCAGAGAAGGGAGGAGGGCTGTGG	GGAAAGGACGAAACACCGTGAGCATCATCAGAGAAGGGGTTTTAGAGCTAGAAATAGCAAGTTAAAATAAGGC	CRISPRko_sgRNA_162
GUIDES	ABCA4	CGATGACGTTCCACAGCATG	ATGATGCTCACGATGACGTTCCACAGCATGCGGCGGCGTGCCT	GGAAAGGACGAAACACCGCGATGACGTTCCACAGCATGGTTTTAGAGCTAGAAATAGCAAGTTAAAATAAGGC	CRISPRko_sgRNA_163
GUIDES	ABCA4	CAGCTCGAGGGTGCAGAGGG	CTGGCTCCAGCAGCTCGAGGGTGCAGAGGGAGGAGGTCATGAC	GGAAAGGACGAAACACCGCAGCTCGAGGGTGCAGAGGGGTTTTAGAGCTAGAAATAGCAAGTTAAAATAAGGC	CRISPRko_sgRNA_164
GUIDES	ABCA4	ACAGCATGCGGCGTGCCTGG	ATGACGTTCCACAGCATGCGGCGTGCCTGGGGGGGGTCCATCC	GGAAAGGACGAAACACCGACAGCATGCGGCGTGCCTGGGTTTTAGAGCTAGAAATAGCAAGTTAAAATAAGGC	CRISPRko_sgRNA_165
GUIDES	ABCA4	ACTTCCCAGGCAGTGTGCAG	TTCCAGGGGAACTTCCCAGGCAGTGTGCAGAGGAGGGAGAGGC	GGAAAGGACGAAACACCGACTTCCCAGGCAGTGTGCAGGTTTTAGAGCTAGAAATAGCAAGTTAAAATAAGGC	CRISPRko_sgRNA_166
GUIDES	ABCA4	CCCAGGCACGCCGCATGCTG	GGGATGGACCCCCAGGCACGCCGCATGCTGTGGTGGAACGTCA	GGAAAGGACGAAACACCGCCCAGGCACGCCGCATGCTGGTTTTAGAGCTAGAAATAGCAAGTTAAAATAAGGC	CRISPRko_sgRNA_167
GUIDES	ABCA4	CCAATCAGGTCCCAGTGGAA	CAGGTTCTTCCCAATCAGGTCCCAGTGGAACGGCGGATTTGCA	GGAAAGGACGAAACACCGCCAATCAGGTCCCAGTGGAAGTTTTAGAGCTAGAAATAGCAAGTTAAAATAAGGC	CRISPRko_sgRNA_168
GUIDES	ABCA5	GGCCACAAAGGGTTTATCTG	TGTAGTATCTGGCCACAAAGGGTTTATCTGAGGAGGACAGTAA	GGAAAGGACGAAACACCGGGCCACAAAGGGTTTATCTGGTTTTAGAGCTAGAAATAGCAAGTTAAAATAAGGC	CRISPRko_sgRNA_169
GUIDES	ABCA5	ACTGAATTTCTCTTTGAAGG	GGGAAAATATACTGAATTTCTCTTTGAAGGCGGCGGTCTACTT	GGAAAGGACGAAACACCGACTGAATTTCTCTTTGAAGGGTTTTAGAGCTAGAAATAGCAAGTTAAAATAAGGC	CRISPRko_sgRNA_170
GUIDES	ABCA5	AATGTAGTATCTGGCCACAA	ATGTTCCTGCAATGTAGTATCTGGCCACAAAGGAGGGTTTATC	GGAAAGGACGAAACACCGAATGTAGTATCTGGCCACAAGTTTTAGAGCTAGAAATAGCAAGTTAAAATAAGGC	CRISPRko_sgRNA_171
GUIDES	ABCA5	GAAATTTATGGAGCTGTCAA	GGAACATTTTGAAATTTATGGAGCTGTCAAAGGAGGAATGAGT	GGAAAGGACGAAACACCGGAAATTTATGGAGCTGTCAAGTTTTAGAGCTAGAAATAGCAAGTTAAAATAAGGC	CRISPRko_sgRNA_172
GUIDES	ABCA5	TTTCCCAAATGCAAGCCGTC	TTCAGTATATTTTCCCAAATGCAAGCCGTCAGGAGGAAAGGTA	GGAAAGGACGAAACACCGTTTCCCAAATGCAAGCCGTCGTTTTAGAGCTAGAAATAGCAAGTTAAAATAAGGC	CRISPRko_sgRNA_173
GUIDES	ABCA5	GTCCTCAGATAAACCCTTTG	ATGGGTTACTGTCCTCAGATAAACCCTTTGTGGTGGCCAGATA	GGAAAGGACGAAACACCGGTCCTCAGATAAACCCTTTGGTTTTAGAGCTAGAAATAGCAAGTTAAAATAAGGC	CRISPRko_sgRNA_174
GUIDES	ABCA5	CTAAAGAGTAAATTTGGAAA	AGTACAACATCTAAAGAGTAAATTTGGAAAAGGAGGCTACTTT	GGAAAGGACGAAACACCGCTAAAGAGTAAATTTGGAAAGTTTTAGAGCTAGAAATAGCAAGTTAAAATAAGGC	CRISPRko_sgRNA_175
GUIDES	ABCA5	GCTTAAAAAAAGATTGTGAA	CCTTCTTCCAGCTTAAAAAAAGATTGTGAAAGGAGGGACTGAA	GGAAAGGACGAAACACCGGCTTAAAAAAAGATTGTGAAGTTTTAGAGCTAGAAATAGCAAGTTAAAATAAGGC	CRISPRko_sgRNA_176
GUIDES	ABCA6	GGAAGCCTTGTGTGACCGTG	TGGCTGAGGCGGAAGCCTTGTGTGACCGTGTGGTGGCCATCAT	GGAAAGGACGAAACACCGGGAAGCCTTGTGTGACCGTGGTTTTAGAGCTAGAAATAGCAAGTTAAAATAAGGC	CRISPRko_sgRNA_177
GUIDES	ABCA6	GTCGTTAAAAACACAGAGAG	AATCCAGGCAGTCGTTAAAAACACAGAGAGAGGAGGTGTCCTC	GGAAAGGACGAAACACCGGTCGTTAAAAACACAGAGAGGTTTTAGAGCTAGAAATAGCAAGTTAAAATAAGGC	CRISPRko_sgRNA_178
GUIDES	ABCA6	CAGCCTTTCTCAGTGCACAC	TGGAAGAATACAGCCTTTCTCAGTGCACACTGGTGGAGAAGGT	GGAAAGGACGAAACACCGCAGCCTTTCTCAGTGCACACGTTTTAGAGCTAGAAATAGCAAGTTAAAATAAGGC	CRISPRko_sgRNA_179
GUIDES	ABCA6	CGCCTCAGCCAGGTTATGGG	ACAAGGCTTCCGCCTCAGCCAGGTTATGGGTGGTGGTCAGGAG	GGAAAGGACGAAACACCGCGCCTCAGCCAGGTTATGGGGTTTTAGAGCTAGAAATAGCAAGTTAAAATAAGGC	CRISPRko_sgRNA_180
GUIDES	ABCA6	GACCACCCATAACCTGGCTG	GTGTCCTCCTGACCACCCATAACCTGGCTGAGGAGGCGGAAGC	GGAAAGGACGAAACACCGGACCACCCATAACCTGGCTGGTTTTAGAGCTAGAAATAGCAAGTTAAAATAAGGC	CRISPRko_sgRNA_181
GUIDES	ABCA6	CCTGAAAAACAAACTTGGCA	CCATCCAACACCTGAAAAACAAACTTGGCAAGGAGGATTACAT	GGAAAGGACGAAACACCGCCTGAAAAACAAACTTGGCAGTTTTAGAGCTAGAAATAGCAAGTTAAAATAAGGC	CRISPRko_sgRNA_182
GUIDES	ABCA6	CCTGTGCAGAAATTAACAGC	GCTGAATGTTCCTGTGCAGAAATTAACAGCAGGAGGAATCACG	GGAAAGGACGAAACACCGCCTGTGCAGAAATTAACAGCGTTTTAGAGCTAGAAATAGCAAGTTAAAATAAGGC	CRISPRko_sgRNA_183
GUIDES	ABCA6	CCTGCTGTTAATTTCTGCAC	TCTCGTGATTCCTGCTGTTAATTTCTGCACAGGAGGAACATTC	GGAAAGGACGAAACACCGCCTGCTGTTAATTTCTGCACGTTTTAGAGCTAGAAATAGCAAGTTAAAATAAGGC	CRISPRko_sgRNA_184
GUIDES	ABCA7	GAGTGGCAGAGACCTCACCC	CCTCTCCCAGGAGTGGCAGAGACCTCACCCTGGTGGGCCTGGG	GGAAAGGACGAAACACCGGAGTGGCAGAGACCTCACCCGTTTTAGAGCTAGAAATAGCAAGTTAAAATAAGGC	CRISPRko_sgRNA_185
GUIDES	ABCA7	CACCAACACATCCCCCTGGG	AGTTCCTCAGCACCAACACATCCCCCTGGGTGGTGGCTCCTTG	GGAAAGGACGAAACACCGCACCAACACATCCCCCTGGGGTTTTAGAGCTAGAAATAGCAAGTTAAAATAAGGC	CRISPRko_sgRNA_186
GUIDES	ABCA7	CCCCGTCACCATGCGAAACG	CCAATGTGTCCCCCGTCACCATGCGAAACGTGGTGGACGTCTT	GGAAAGGACGAAACACCGCCCCGTCACCATGCGAAACGGTTTTAGAGCTAGAAATAGCAAGTTAAAATAAGGC	CRISPRko_sgRNA_187
GUIDES	ABCA7	CACGTTTCGCATGGTGACGG	GGAAGACGTCCACGTTTCGCATGGTGACGGGGGGGGACACATT	GGAAAGGACGAAACACCGCACGTTTCGCATGGTGACGGGTTTTAGAGCTAGAAATAGCAAGTTAAAATAAGGC	CRISPRko_sgRNA_188
GUIDES	ABCA7	CAGCTGGCATCCTCTGCCCA	AAGCGGTCAACAGCTGGCATCCTCTGCCCACGGCGGTATACCT	GGAAAGGACGAAACACCGCAGCTGGCATCCTCTGCCCAGTTTTAGAGCTAGAAATAGCAAGTTAAAATAAGGC	CRISPRko_sgRNA_189
GUIDES	ABCA7	GAAGACGTCCACGTTTCGCA	ATGGAGCAGGGAAGACGTCCACGTTTCGCATGGTGGTGACGGG	GGAAAGGACGAAACACCGGAAGACGTCCACGTTTCGCAGTTTTAGAGCTAGAAATAGCAAGTTAAAATAAGGC	CRISPRko_sgRNA_190
GUIDES	ABCA7	GGGGGCTCATTGACATGGTG	TGCTTGGGCCGGGGGCTCATTGACATGGTGCGGCGGAACCAGG	GGAAAGGACGAAACACCGGGGGGCTCATTGACATGGTGGTTTTAGAGCTAGAAATAGCAAGTTAAAATAAGGC	CRISPRko_sgRNA_191
GUIDES	ABCA7	CATGGTGACGGGGGACACAT	CCACGTTTCGCATGGTGACGGGGGACACATTGGTGGCCAGCAG	GGAAAGGACGAAACACCGCATGGTGACGGGGGACACATGTTTTAGAGCTAGAAATAGCAAGTTAAAATAAGGC	CRISPRko_sgRNA_192
GUIDES	ABCA8	CAACCTCCCAGATACCATGA	CAACCTCCCAGATACCATGATGGTGGCCACTCG	GGAAAGGACGAAACACCGCAACCTCCCAGATACCATGAGTTTTAGAGCTAGAAATAGCAAGTTAAAATAAGGC	CRISPRko_sgRNA_193
GUIDES	ABCA8	GTGAGAGGCTGTACTCCTCT	AGGGTAGACTGTGAGAGGCTGTACTCCTCTAGGAGGTCAAAGC	GGAAAGGACGAAACACCGGTGAGAGGCTGTACTCCTCTGTTTTAGAGCTAGAAATAGCAAGTTAAAATAAGGC	CRISPRko_sgRNA_194
GUIDES	ABCA8	TCTTCACGGGAGACTTCAGC	TCTGACAAGGTCTTCACGGGAGACTTCAGCTGGTGGTCCTGCA	GGAAAGGACGAAACACCGTCTTCACGGGAGACTTCAGCGTTTTAGAGCTAGAAATAGCAAGTTAAAATAAGGC	CRISPRko_sgRNA_195
GUIDES	ABCA8	CCGTGTTTCTAAAGGTGGCC	GCACCCCTTTCCGTGTTTCTAAAGGTGGCCCGGCGGATGGCCT	GGAAAGGACGAAACACCGCCGTGTTTCTAAAGGTGGCCGTTTTAGAGCTAGAAATAGCAAGTTAAAATAAGGC	CRISPRko_sgRNA_196
GUIDES	ABCA8	GTTTCTAAAGGTGGCCCGGA	CCCTTTCCGTGTTTCTAAAGGTGGCCCGGATGGTGGCCTGCCT	GGAAAGGACGAAACACCGGTTTCTAAAGGTGGCCCGGAGTTTTAGAGCTAGAAATAGCAAGTTAAAATAAGGC	CRISPRko_sgRNA_197
GUIDES	ABCA8	TCTCTTTATTCCCTCTGACA	TCTCTTTATTCCCTCTGACAAGGAGGTCTTCAC	GGAAAGGACGAAACACCGTCTCTTTATTCCCTCTGACAGTTTTAGAGCTAGAAATAGCAAGTTAAAATAAGGC	CRISPRko_sgRNA_198
GUIDES	ABCA8	AGATTACCTGCTGGAGATGA	AATTTGGCAAAGATTACCTGCTGGAGATGAAGGAGGTGAAGAA	GGAAAGGACGAAACACCGAGATTACCTGCTGGAGATGAGTTTTAGAGCTAGAAATAGCAAGTTAAAATAAGGC	CRISPRko_sgRNA_199
GUIDES	ABCA8	CTGCCATGTAGTGGGTGGTT	GCCTCAGCCTCTGCCATGTAGTGGGTGGTTAGGAGGAGGGCAC	GGAAAGGACGAAACACCGCTGCCATGTAGTGGGTGGTTGTTTTAGAGCTAGAAATAGCAAGTTAAAATAAGGC	CRISPRko_sgRNA_200
GUIDES	ABCA9	TAAACAGAGTTTCGACCTGG	TAAACAGAGTTTCGACCTGGAGGAGGAGTACAG	GGAAAGGACGAAACACCGTAAACAGAGTTTCGACCTGGGTTTTAGAGCTAGAAATAGCAAGTTAAAATAAGGC	CRISPRko_sgRNA_201
GUIDES	ABCA9	CTACATGGCAGAGGCTGAGG	TGACCACCCACTACATGGCAGAGGCTGAGGCGGCGGTGTGTGA	GGAAAGGACGAAACACCGCTACATGGCAGAGGCTGAGGGTTTTAGAGCTAGAAATAGCAAGTTAAAATAAGGC	CRISPRko_sgRNA_202
GUIDES	ABCA9	GGTCTATAAGTTGCCTGTTG	CCTCCCTGATGGTCTATAAGTTGCCTGTTGAGGAGGATGTGCG	GGAAAGGACGAAACACCGGGTCTATAAGTTGCCTGTTGGTTTTAGAGCTAGAAATAGCAAGTTAAAATAAGGC	CRISPRko_sgRNA_203
GUIDES	ABCA9	TGGCCATCATGGTGTCAGGA	TGTGACCGAGTGGCCATCATGGTGTCAGGAAGGAGGCTGAGGT	GGAAAGGACGAAACACCGTGGCCATCATGGTGTCAGGAGTTTTAGAGCTAGAAATAGCAAGTTAAAATAAGGC	CRISPRko_sgRNA_204
GUIDES	ABCA9	GGATGTGCGACCTTTATCAC	TGCCTGTTGAGGATGTGCGACCTTTATCACAGGAGGCTTTCTT	GGAAAGGACGAAACACCGGGATGTGCGACCTTTATCACGTTTTAGAGCTAGAAATAGCAAGTTAAAATAAGGC	CRISPRko_sgRNA_205
GUIDES	ABCA9	CTGCCATGTAGTGGGTGGTC	GCCTCAGCCTCTGCCATGTAGTGGGTGGTCAGGAGGAGGGCGC	GGAAAGGACGAAACACCGCTGCCATGTAGTGGGTGGTCGTTTTAGAGCTAGAAATAGCAAGTTAAAATAAGGC	CRISPRko_sgRNA_206
GUIDES	ABCA9	CAGGCAACTTATAGACCATC	ACATCCTCAACAGGCAACTTATAGACCATCAGGAGGGAGGAGA	GGAAAGGACGAAACACCGCAGGCAACTTATAGACCATCGTTTTAGAGCTAGAAATAGCAAGTTAAAATAAGGC	CRISPRko_sgRNA_207
GUIDES	ABCA9	TTGAAGAAAGCCTGTGATAA	TATCTCTAATTTGAAGAAAGCCTGTGATAAAGGAGGTCGCACA	GGAAAGGACGAAACACCGTTGAAGAAAGCCTGTGATAAGTTTTAGAGCTAGAAATAGCAAGTTAAAATAAGGC	CRISPRko_sgRNA_208
GUIDES	ABCB1	TAAAGCGACTGAATGTTCAG	GGCAAAGAAATAAAGCGACTGAATGTTCAGTGGTGGCTCCGAG	GGAAAGGACGAAACACCGTAAAGCGACTGAATGTTCAGGTTTTAGAGCTAGAAATAGCAAGTTAAAATAAGGC	CRISPRko_sgRNA_209
GUIDES	ABCB1	AAATGAACTGACTTGCCCCA	AGTCAGGAGCAAATGAACTGACTTGCCCCACGGCGGCCATGGC	GGAAAGGACGAAACACCGAAATGAACTGACTTGCCCCAGTTTTAGAGCTAGAAATAGCAAGTTAAAATAAGGC	CRISPRko_sgRNA_210
GUIDES	ABCB1	TGTCACAGGAAGAGATTGTG	AGCCGGGTGGTGTCACAGGAAGAGATTGTGAGGAGGGCAGCAA	GGAAAGGACGAAACACCGTGTCACAGGAAGAGATTGTGGTTTTAGAGCTAGAAATAGCAAGTTAAAATAAGGC	CRISPRko_sgRNA_211
GUIDES	ABCB1	TCATCCAAAAGCAAAATATG	TGACGTGGCTTCATCCAAAAGCAAAATATGAGGAGGCTGTCTA	GGAAAGGACGAAACACCGTCATCCAAAAGCAAAATATGGTTTTAGAGCTAGAAATAGCAAGTTAAAATAAGGC	CRISPRko_sgRNA_212
GUIDES	ABCB1	TCTCTTCCTGTGACACCACC	GCCCTCACAATCTCTTCCTGTGACACCACCCGGCGGCTGTTGT	GGAAAGGACGAAACACCGTCTCTTCCTGTGACACCACCGTTTTAGAGCTAGAAATAGCAAGTTAAAATAAGGC	CRISPRko_sgRNA_213
GUIDES	ABCB1	ATTAGGCAGTGACTCGATGA	ATTAGGCAGTGACTCGATGAAGGAGGCATGTAT	GGAAAGGACGAAACACCGATTAGGCAGTGACTCGATGAGTTTTAGAGCTAGAAATAGCAAGTTAAAATAAGGC	CRISPRko_sgRNA_214
GUIDES	ABCB1	AGCACTAAAGTAGGAGACAA	ACAGAAATATAGCACTAAAGTAGGAGACAAAGGAGGAACTCAG	GGAAAGGACGAAACACCGAGCACTAAAGTAGGAGACAAGTTTTAGAGCTAGAAATAGCAAGTTAAAATAAGGC	CRISPRko_sgRNA_215
GUIDES	ABCB1	ACTGACTTGCCCCACGGCCA	GAGCAAATGAACTGACTTGCCCCACGGCCATGGTGGCACCAAA	GGAAAGGACGAAACACCGACTGACTTGCCCCACGGCCAGTTTTAGAGCTAGAAATAGCAAGTTAAAATAAGGC	CRISPRko_sgRNA_216
GUIDES	ABCB10	GATTTCCTCAGCGGTCACAG	CCACTCTCTGGATTTCCTCAGCGGTCACAGAGGAGGAAGGGTC	GGAAAGGACGAAACACCGGATTTCCTCAGCGGTCACAGGTTTTAGAGCTAGAAATAGCAAGTTAAAATAAGGC	CRISPRko_sgRNA_217
GUIDES	ABCB10	CCACAGTGTTGAACCCTTGG	TTTTCTCCAACCACAGTGTTGAACCCTTGGGGGGGGAAATTCC	GGAAAGGACGAAACACCGCCACAGTGTTGAACCCTTGGGTTTTAGAGCTAGAAATAGCAAGTTAAAATAAGGC	CRISPRko_sgRNA_218
GUIDES	ABCB10	TCCGTCAGCTAAACCCAGTG	GGCCATGACATCCGTCAGCTAAACCCAGTGTGGTGGCTGAGAT	GGAAAGGACGAAACACCGTCCGTCAGCTAAACCCAGTGGTTTTAGAGCTAGAAATAGCAAGTTAAAATAAGGC	CRISPRko_sgRNA_219
GUIDES	ABCB10	CGCTGAGGAAATCCAGAGAG	CCTCTGTGACCGCTGAGGAAATCCAGAGAGTGGTGGCTGAAGT	GGAAAGGACGAAACACCGCGCTGAGGAAATCCAGAGAGGTTTTAGAGCTAGAAATAGCAAGTTAAAATAAGGC	CRISPRko_sgRNA_220
GUIDES	ABCB10	CATTCCGTCAGGATCTGTCA	TCAGCCTTTCCATTCCGTCAGGATCTGTCACGGCGGCACTGGT	GGAAAGGACGAAACACCGCATTCCGTCAGGATCTGTCAGTTTTAGAGCTAGAAATAGCAAGTTAAAATAAGGC	CRISPRko_sgRNA_221
GUIDES	ABCB10	CACTCTCTGGATTTCCTCAG	CCACTTCAGCCACTCTCTGGATTTCCTCAGCGGCGGTCACAGA	GGAAAGGACGAAACACCGCACTCTCTGGATTTCCTCAGGTTTTAGAGCTAGAAATAGCAAGTTAAAATAAGGC	CRISPRko_sgRNA_222
GUIDES	ABCB10	GCCACACTGGGTTTAGCTGA	TTGGATCTCAGCCACACTGGGTTTAGCTGACGGCGGATGTCAT	GGAAAGGACGAAACACCGGCCACACTGGGTTTAGCTGAGTTTTAGAGCTAGAAATAGCAAGTTAAAATAAGGC	CRISPRko_sgRNA_223
GUIDES	ABCB10	GGTTTAGCTGACGGATGTCA	AGCCACACTGGGTTTAGCTGACGGATGTCATGGTGGCCATCAA	GGAAAGGACGAAACACCGGGTTTAGCTGACGGATGTCAGTTTTAGAGCTAGAAATAGCAAGTTAAAATAAGGC	CRISPRko_sgRNA_224
GUIDES	ABCB11	TTCCTTCACTAACGTCACTG	TGATAGTCAATTCCTTCACTAACGTCACTGTGGTGGCCATGAT	GGAAAGGACGAAACACCGTTCCTTCACTAACGTCACTGGTTTTAGAGCTAGAAATAGCAAGTTAAAATAAGGC	CRISPRko_sgRNA_225
GUIDES	ABCB11	CAGGGCCTGCTTATCTCGAG	CCACCATCTCCAGGGCCTGCTTATCTCGAGAGGAGGCAAATCC	GGAAAGGACGAAACACCGCAGGGCCTGCTTATCTCGAGGTTTTAGAGCTAGAAATAGCAAGTTAAAATAAGGC	CRISPRko_sgRNA_226
GUIDES	ABCB11	TGTCAACATCCTGGTCTGTG	AGGCAAATCCTGTCAACATCCTGGTCTGTGTGGTGGCTCCTGA	GGAAAGGACGAAACACCGTGTCAACATCCTGGTCTGTGGTTTTAGAGCTAGAAATAGCAAGTTAAAATAAGGC	CRISPRko_sgRNA_227
GUIDES	ABCB11	GAGCTCCCCAGATTTAGCAA	TTTTTGTTAGGAGCTCCCCAGATTTAGCAAAGGAGGCATATCC	GGAAAGGACGAAACACCGGAGCTCCCCAGATTTAGCAAGTTTTAGAGCTAGAAATAGCAAGTTAAAATAAGGC	CRISPRko_sgRNA_228
GUIDES	ABCB11	AGCCCATTGCTACAAAAAGT	AGAGATACACAGCCCATTGCTACAAAAAGTAGGAGGCACACAC	GGAAAGGACGAAACACCGAGCCCATTGCTACAAAAAGTGTTTTAGAGCTAGAAATAGCAAGTTAAAATAAGGC	CRISPRko_sgRNA_229
GUIDES	ABCB11	TATCATCCCGATCTGAGAGC	AGGAATTGACTATCATCCCGATCTGAGAGCCGGCGGCAGCCTG	GGAAAGGACGAAACACCGTATCATCCCGATCTGAGAGCGTTTTAGAGCTAGAAATAGCAAGTTAAAATAAGGC	CRISPRko_sgRNA_230
GUIDES	ABCB11	CAGGGGTCTCAACTCTCTAG	CGTTGGGTCCCAGGGGTCTCAACTCTCTAGAGGAGGGGAGAAA	GGAAAGGACGAAACACCGCAGGGGTCTCAACTCTCTAGGTTTTAGAGCTAGAAATAGCAAGTTAAAATAAGGC	CRISPRko_sgRNA_231
GUIDES	ABCB11	GATTTTAGGATCTCGTACAA	CTAGTAGCAAGATTTTAGGATCTCGTACAATGGTGGCCCGAGC	GGAAAGGACGAAACACCGGATTTTAGGATCTCGTACAAGTTTTAGAGCTAGAAATAGCAAGTTAAAATAAGGC	CRISPRko_sgRNA_232
GUIDES	ABCB4	TCTCAGGAGGTCAAAAACAG	GGGACTCAGCTCTCAGGAGGTCAAAAACAGAGGAGGATTGCTA	GGAAAGGACGAAACACCGTCTCAGGAGGTCAAAAACAGGTTTTAGAGCTAGAAATAGCAAGTTAAAATAAGGC	CRISPRko_sgRNA_233
GUIDES	ABCB4	CAAAGAAACTCAATGTCCAG	GGTCAAGAAGCAAAGAAACTCAATGTCCAGTGGTGGCTCAGAG	GGAAAGGACGAAACACCGCAAAGAAACTCAATGTCCAGGTTTTAGAGCTAGAAATAGCAAGTTAAAATAAGGC	CRISPRko_sgRNA_234
GUIDES	ABCB4	ATGTAGCTTCATCCAACAGG	TCCAGAGCTGATGTAGCTTCATCCAACAGGAGGAGGATTTGAG	GGAAAGGACGAAACACCGATGTAGCTTCATCCAACAGGGTTTTAGAGCTAGAAATAGCAAGTTAAAATAAGGC	CRISPRko_sgRNA_235
GUIDES	ABCB4	TTTCATCCTGTGATACAACC	GCACTCACAATTTCATCCTGTGATACAACCCGGCGGCTGTTGT	GGAAAGGACGAAACACCGTTTCATCCTGTGATACAACCGTTTTAGAGCTAGAAATAGCAAGTTAAAATAAGGC	CRISPRko_sgRNA_236
GUIDES	ABCB4	GAAAGGCCAGACACTAGCCC	TGGAGGTGAAGAAAGGCCAGACACTAGCCCTGGTGGTGGGCAG	GGAAAGGACGAAACACCGGAAAGGCCAGACACTAGCCCGTTTTAGAGCTAGAAATAGCAAGTTAAAATAAGGC	CRISPRko_sgRNA_237
GUIDES	ABCB4	GCGGTTCTACGACCCCTTGG	AGCTCCTGGAGCGGTTCTACGACCCCTTGGCGGCGGGGACAGT	GGAAAGGACGAAACACCGGCGGTTCTACGACCCCTTGGGTTTTAGAGCTAGAAATAGCAAGTTAAAATAAGGC	CRISPRko_sgRNA_238
GUIDES	ABCB4	TTTGGTTTTCAGCTTCTCGA	GTTTGTGGACTTTGGTTTTCAGCTTCTCGATGGTGGTCAAGAA	GGAAAGGACGAAACACCGTTTGGTTTTCAGCTTCTCGAGTTTTAGAGCTAGAAATAGCAAGTTAAAATAAGGC	CRISPRko_sgRNA_239
GUIDES	ABCB4	TGGGGTAACGTCTCGATGAA	TGGGGTAACGTCTCGATGAAAGGAGGATGTATG	GGAAAGGACGAAACACCGTGGGGTAACGTCTCGATGAAGTTTTAGAGCTAGAAATAGCAAGTTAAAATAAGGC	CRISPRko_sgRNA_240
GUIDES	ABCB5	GACGGGAAGGACATGCCTAG	ATAAAGCCAGGACGGGAAGGACATGCCTAGTGGTGGTCACTCA	GGAAAGGACGAAACACCGGACGGGAAGGACATGCCTAGGTTTTAGAGCTAGAAATAGCAAGTTAAAATAAGGC	CRISPRko_sgRNA_241
GUIDES	ABCB5	TTCTCCATTAAGAATCAAGG	TATATCCAGGTTCTCCATTAAGAATCAAGGAGGAGGTTCCATA	GGAAAGGACGAAACACCGTTCTCCATTAAGAATCAAGGGTTTTAGAGCTAGAAATAGCAAGTTAAAATAAGGC	CRISPRko_sgRNA_242
GUIDES	ABCB5	GGAGAACCTGGATATACCAT	GATTCTTAATGGAGAACCTGGATATACCATCGGCGGGACTGTT	GGAAAGGACGAAACACCGGGAGAACCTGGATATACCATGTTTTAGAGCTAGAAATAGCAAGTTAAAATAAGGC	CRISPRko_sgRNA_243
GUIDES	ABCB5	ATACCAAAAAGCAAGTCCAT	AGGAGGTTCCATACCAAAAAGCAAGTCCATAGGAGGTTCCATT	GGAAAGGACGAAACACCGATACCAAAAAGCAAGTCCATGTTTTAGAGCTAGAAATAGCAAGTTAAAATAAGGC	CRISPRko_sgRNA_244
GUIDES	ABCB5	TTGATAAAGCCAGGACGGGA	CAGCATGCCCTTGATAAAGCCAGGACGGGAAGGAGGACATGCC	GGAAAGGACGAAACACCGTTGATAAAGCCAGGACGGGAGTTTTAGAGCTAGAAATAGCAAGTTAAAATAAGGC	CRISPRko_sgRNA_245
GUIDES	ABCB5	TTGATAGTGGTTCTGCACAA	GAACGCAGATTTGATAGTGGTTCTGCACAATGGTGGAAAGATA	GGAAAGGACGAAACACCGTTGATAGTGGTTCTGCACAAGTTTTAGAGCTAGAAATAGCAAGTTAAAATAAGGC	CRISPRko_sgRNA_246
GUIDES	ABCB5	TCAGAACGCAGATTTGATAG	TCTCTGCAATTCAGAACGCAGATTTGATAGTGGTGGTTCTGCA	GGAAAGGACGAAACACCGTCAGAACGCAGATTTGATAGGTTTTAGAGCTAGAAATAGCAAGTTAAAATAAGGC	CRISPRko_sgRNA_247
GUIDES	ABCB5	AGGTTCTCCATTAAGAATCA	TGGTATATCCAGGTTCTCCATTAAGAATCAAGGAGGAGGTTCC	GGAAAGGACGAAACACCGAGGTTCTCCATTAAGAATCAGTTTTAGAGCTAGAAATAGCAAGTTAAAATAAGGC	CRISPRko_sgRNA_248
GUIDES	ABCB6	TCCAATGTGAGACCGGAGAG	GGGGCACAACTCCAATGTGAGACCGGAGAGAGGAGGCCTGGGT	GGAAAGGACGAAACACCGTCCAATGTGAGACCGGAGAGGTTTTAGAGCTAGAAATAGCAAGTTAAAATAAGGC	CRISPRko_sgRNA_249
GUIDES	ABCB6	TGTCACAGCTGGGAATGATG	GTTACGGCCGTGTCACAGCTGGGAATGATGAGGAGGTGGAGGC	GGAAAGGACGAAACACCGTGTCACAGCTGGGAATGATGGTTTTAGAGCTAGAAATAGCAAGTTAAAATAAGGC	CRISPRko_sgRNA_250
GUIDES	ABCB6	CATCATTCCCAGCTGTGACA	GCCTCCACCTCATCATTCCCAGCTGTGACACGGCGGCCGTAAC	GGAAAGGACGAAACACCGCATCATTCCCAGCTGTGACAGTTTTAGAGCTAGAAATAGCAAGTTAAAATAAGGC	CRISPRko_sgRNA_251
GUIDES	ABCB6	CAGCTGTGACACGGCCGTAA	TCATCATTCCCAGCTGTGACACGGCCGTAACGGCGGATATTGT	GGAAAGGACGAAACACCGCAGCTGTGACACGGCCGTAAGTTTTAGAGCTAGAAATAGCAAGTTAAAATAAGGC	CRISPRko_sgRNA_252
GUIDES	ABCB6	GCACAACTCCAATGTGAGAC	GTGTCTTGGGGCACAACTCCAATGTGAGACCGGCGGAGAGAGG	GGAAAGGACGAAACACCGGCACAACTCCAATGTGAGACGTTTTAGAGCTAGAAATAGCAAGTTAAAATAAGGC	CRISPRko_sgRNA_253
GUIDES	ABCB6	CGGCGATGGTGTCATTAAAG	CGGATATTGTCGGCGATGGTGTCATTAAAGAGGAGGACAGTGT	GGAAAGGACGAAACACCGCGGCGATGGTGTCATTAAAGGTTTTAGAGCTAGAAATAGCAAGTTAAAATAAGGC	CRISPRko_sgRNA_254
GUIDES	ABCB6	GCCTCTCTCCGGTCTCACAT	GGTGACCCAGGCCTCTCTCCGGTCTCACATTGGTGGAGTTGTG	GGAAAGGACGAAACACCGGCCTCTCTCCGGTCTCACATGTTTTAGAGCTAGAAATAGCAAGTTAAAATAAGGC	CRISPRko_sgRNA_255
GUIDES	ABCB6	GGAAAGCCATAATGGCATCA	TCACCTTCAGGGAAAGCCATAATGGCATCATGGTGGATGCCTG	GGAAAGGACGAAACACCGGGAAAGCCATAATGGCATCAGTTTTAGAGCTAGAAATAGCAAGTTAAAATAAGGC	CRISPRko_sgRNA_256
GUIDES	ABCB7	TCACAGTTGCAGTCACACGG	TACACAGCATTCACAGTTGCAGTCACACGGTGGTGGAGGTAAT	GGAAAGGACGAAACACCGTCACAGTTGCAGTCACACGGGTTTTAGAGCTAGAAATAGCAAGTTAAAATAAGGC	CRISPRko_sgRNA_257
GUIDES	ABCB7	AAACATCAGTGCTTCACCTG	TCTTATATGGAAACATCAGTGCTTCACCTGAGGAGGAAGTGTA	GGAAAGGACGAAACACCGAAACATCAGTGCTTCACCTGGTTTTAGAGCTAGAAATAGCAAGTTAAAATAAGGC	CRISPRko_sgRNA_258
GUIDES	ABCB7	ACTTGGGTGTCATATCCATG	TCGTTCCCCTACTTGGGTGTCATATCCATGTGGTGGCATTCGA	GGAAAGGACGAAACACCGACTTGGGTGTCATATCCATGGTTTTAGAGCTAGAAATAGCAAGTTAAAATAAGGC	CRISPRko_sgRNA_259
GUIDES	ABCB7	TGCACACAGATTGTCAACAG	CTATTTTCATTGCACACAGATTGTCAACAGTGGTGGTTGATGC	GGAAAGGACGAAACACCGTGCACACAGATTGTCAACAGGTTTTAGAGCTAGAAATAGCAAGTTAAAATAAGGC	CRISPRko_sgRNA_260
GUIDES	ABCB7	CATTCACAGTTGCAGTCACA	ACATACACAGCATTCACAGTTGCAGTCACACGGCGGTGGAGGT	GGAAAGGACGAAACACCGCATTCACAGTTGCAGTCACAGTTTTAGAGCTAGAAATAGCAAGTTAAAATAAGGC	CRISPRko_sgRNA_261
GUIDES	ABCB7	GACACCCAAGTAGGGGAACG	ACATGGATATGACACCCAAGTAGGGGAACGAGGAGGACTCAAG	GGAAAGGACGAAACACCGGACACCCAAGTAGGGGAACGGTTTTAGAGCTAGAAATAGCAAGTTAAAATAAGGC	CRISPRko_sgRNA_262
GUIDES	ABCB7	TCTTGGTGCCATGAAGGATG	TGCAGACTATTCTTGGTGCCATGAAGGATGTGGTGGTCAAACA	GGAAAGGACGAAACACCGTCTTGGTGCCATGAAGGATGGTTTTAGAGCTAGAAATAGCAAGTTAAAATAAGGC	CRISPRko_sgRNA_263
GUIDES	ABCB7	GCAATTCTTCGAATGCCACA	ACTTCATGATGCAATTCTTCGAATGCCACATGGTGGATATGAC	GGAAAGGACGAAACACCGGCAATTCTTCGAATGCCACAGTTTTAGAGCTAGAAATAGCAAGTTAAAATAAGGC	CRISPRko_sgRNA_264
GUIDES	ABCB8	GGGCAATTACCAGCACCGTG	CTGAGCCGGTGGGCAATTACCAGCACCGTGCGGCGGCCTGCAC	GGAAAGGACGAAACACCGGGGCAATTACCAGCACCGTGGTTTTAGAGCTAGAAATAGCAAGTTAAAATAAGGC	CRISPRko_sgRNA_265
GUIDES	ABCB8	GTTCATCACCAGCTTCCCCG	ATGCTCACGAGTTCATCACCAGCTTCCCCGAGGAGGGCTACAA	GGAAAGGACGAAACACCGGTTCATCACCAGCTTCCCCGGTTTTAGAGCTAGAAATAGCAAGTTAAAATAAGGC	CRISPRko_sgRNA_266
GUIDES	ABCB8	CTTCCCCGAGGGCTACAACA	TCATCACCAGCTTCCCCGAGGGCTACAACACGGCGGTCGTCGG	GGAAAGGACGAAACACCGCTTCCCCGAGGGCTACAACAGTTTTAGAGCTAGAAATAGCAAGTTAAAATAAGGC	CRISPRko_sgRNA_267
GUIDES	ABCB8	GTGAGCATTCGCTTCCCGGG	TGATGAACTCGTGAGCATTCGCTTCCCGGGCGGCGGCTGTGTA	GGAAAGGACGAAACACCGGTGAGCATTCGCTTCCCGGGGTTTTAGAGCTAGAAATAGCAAGTTAAAATAAGGC	CRISPRko_sgRNA_268
GUIDES	ABCB8	AAGCTTCCAGCTTCCCAAAG	TCTTCATCGGAAGCTTCCAGCTTCCCAAAGCGGCGGATGTTTT	GGAAAGGACGAAACACCGAAGCTTCCAGCTTCCCAAAGGTTTTAGAGCTAGAAATAGCAAGTTAAAATAAGGC	CRISPRko_sgRNA_269
GUIDES	ABCB8	TTCATCCAGTATCAGCACCG	CGCTGGTAGCTTCATCCAGTATCAGCACCGTGGTGGGCTGCTT	GGAAAGGACGAAACACCGTTCATCCAGTATCAGCACCGGTTTTAGAGCTAGAAATAGCAAGTTAAAATAAGGC	CRISPRko_sgRNA_270
GUIDES	ABCB8	CGGTGCTGGTAATTGCCCAC	GCAGGCCGCACGGTGCTGGTAATTGCCCACCGGCGGCTCAGCA	GGAAAGGACGAAACACCGCGGTGCTGGTAATTGCCCACGTTTTAGAGCTAGAAATAGCAAGTTAAAATAAGGC	CRISPRko_sgRNA_271
GUIDES	ABCB8	AGCCCTTATCAAGCAGCCCA	CCATCGCCCGAGCCCTTATCAAGCAGCCCACGGCGGTGCTGAT	GGAAAGGACGAAACACCGAGCCCTTATCAAGCAGCCCAGTTTTAGAGCTAGAAATAGCAAGTTAAAATAAGGC	CRISPRko_sgRNA_272
GUIDES	ABCB9	CACCATCTCGAAAGGCACAG	CGGCCTCCACCACCATCTCGAAAGGCACAGTGGTGGGCAGGCC	GGAAAGGACGAAACACCGCACCATCTCGAAAGGCACAGGTTTTAGAGCTAGAAATAGCAAGTTAAAATAAGGC	CRISPRko_sgRNA_273
GUIDES	ABCB9	GTGGGCATTGGCCTTCTGTG	TGATGAAGCCGTGGGCATTGGCCTTCTGTGCGGCGGCCTCCAC	GGAAAGGACGAAACACCGGTGGGCATTGGCCTTCTGTGGTTTTAGAGCTAGAAATAGCAAGTTAAAATAAGGC	CRISPRko_sgRNA_274
GUIDES	ABCB9	GTGGCCAGCTGTGAAGTCTG	CAGGCTCGTTGTGGCCAGCTGTGAAGTCTGCGGCGGCGGGCTG	GGAAAGGACGAAACACCGGTGGCCAGCTGTGAAGTCTGGTTTTAGAGCTAGAAATAGCAAGTTAAAATAAGGC	CRISPRko_sgRNA_275
GUIDES	ABCB9	CACAACGAGCCTGTAGCCAA	CACAGCTGGCCACAACGAGCCTGTAGCCAACGGCGGCAGTCAC	GGAAAGGACGAAACACCGCACAACGAGCCTGTAGCCAAGTTTTAGAGCTAGAAATAGCAAGTTAAAATAAGGC	CRISPRko_sgRNA_276
GUIDES	ABCB9	TGTAGCCAACGGCAGTCACA	ACAACGAGCCTGTAGCCAACGGCAGTCACAAGGAGGCCTGATG	GGAAAGGACGAAACACCGTGTAGCCAACGGCAGTCACAGTTTTAGAGCTAGAAATAGCAAGTTAAAATAAGGC	CRISPRko_sgRNA_277
GUIDES	ABCB9	CGGTACTCATCATCGCGCAC	CAGAAGCACACGGTACTCATCATCGCGCACCGGCGGCTGAGCA	GGAAAGGACGAAACACCGCGGTACTCATCATCGCGCACGTTTTAGAGCTAGAAATAGCAAGTTAAAATAAGGC	CRISPRko_sgRNA_278
GUIDES	ABCB9	GCACAGAAGGCCAATGCCCA	GGTGGAGGCCGCACAGAAGGCCAATGCCCACGGCGGCTTCATC	GGAAAGGACGAAACACCGGCACAGAAGGCCAATGCCCAGTTTTAGAGCTAGAAATAGCAAGTTAAAATAAGGC	CRISPRko_sgRNA_279
GUIDES	ABCB9	GTTCTCCAGGATGTTGACAC	GGGGGTAGAAGTTCTCCAGGATGTTGACACAGGAGGAGCTCTT	GGAAAGGACGAAACACCGGTTCTCCAGGATGTTGACACGTTTTAGAGCTAGAAATAGCAAGTTAAAATAAGGC	CRISPRko_sgRNA_280
GUIDES	ABCC1	CTGACACGAAGTCCTTCAGG	TCAGGAAGGGCTGACACGAAGTCCTTCAGGTGGTGGGCCAGCT	GGAAAGGACGAAACACCGCTGACACGAAGTCCTTCAGGGTTTTAGAGCTAGAAATAGCAAGTTAAAATAAGGC	CRISPRko_sgRNA_281
GUIDES	ABCC1	CGGATCAACGAGTCTGCCGA	GGGCTTATTTCGGATCAACGAGTCTGCCGAAGGAGGAGAGATC	GGAAAGGACGAAACACCGCGGATCAACGAGTCTGCCGAGTTTTAGAGCTAGAAATAGCAAGTTAAAATAAGGC	CRISPRko_sgRNA_282
GUIDES	ABCC1	CTAGACCATGAATGTGCAGA	TCCTGACAAGCTAGACCATGAATGTGCAGAAGGAGGCGGGGAG	GGAAAGGACGAAACACCGCTAGACCATGAATGTGCAGAGTTTTAGAGCTAGAAATAGCAAGTTAAAATAAGGC	CRISPRko_sgRNA_283
GUIDES	ABCC1	GAAGGAGAGATCATCATCGA	CGAGTCTGCCGAAGGAGAGATCATCATCGATGGTGGCATCAAC	GGAAAGGACGAAACACCGGAAGGAGAGATCATCATCGAGTTTTAGAGCTAGAAATAGCAAGTTAAAATAAGGC	CRISPRko_sgRNA_284
GUIDES	ABCC1	GTCCTCGAACTGTGTCCGGA	GGACGGTGCAGTCCTCGAACTGTGTCCGGATGGTGGTGGACTG	GGAAAGGACGAAACACCGGTCCTCGAACTGTGTCCGGAGTTTTAGAGCTAGAAATAGCAAGTTAAAATAAGGC	CRISPRko_sgRNA_285
GUIDES	ABCC1	GAAGACGAAGATCCTTGTGT	CCCTGCTGAGGAAGACGAAGATCCTTGTGTTGGTGGATGAGGC	GGAAAGGACGAAACACCGGAAGACGAAGATCCTTGTGTGTTTTAGAGCTAGAAATAGCAAGTTAAAATAAGGC	CRISPRko_sgRNA_286
GUIDES	ABCC1	CACCATCCGGACACAGTTCG	TCATCCAGTCCACCATCCGGACACAGTTCGAGGAGGACTGCAC	GGAAAGGACGAAACACCGCACCATCCGGACACAGTTCGGTTTTAGAGCTAGAAATAGCAAGTTAAAATAAGGC	CRISPRko_sgRNA_287
GUIDES	ABCC1	CTCGAACTGTGTCCGGATGG	CGGTGCAGTCCTCGAACTGTGTCCGGATGGTGGTGGACTGGAT	GGAAAGGACGAAACACCGCTCGAACTGTGTCCGGATGGGTTTTAGAGCTAGAAATAGCAAGTTAAAATAAGGC	CRISPRko_sgRNA_288
GUIDES	ABCC10	TAAGGACTCGATGCAGCAGG	TAAGGACTCGATGCAGCAGGCGGCGGCGATGCA	GGAAAGGACGAAACACCGTAAGGACTCGATGCAGCAGGGTTTTAGAGCTAGAAATAGCAAGTTAAAATAAGGC	CRISPRko_sgRNA_289
GUIDES	ABCC10	CAATGGTCGCATACACGGTG	TTTACACCAGCAATGGTCGCATACACGGTGAGGAGGTAGAAAC	GGAAAGGACGAAACACCGCAATGGTCGCATACACGGTGGTTTTAGAGCTAGAAATAGCAAGTTAAAATAAGGC	CRISPRko_sgRNA_290
GUIDES	ABCC10	CTGCTGCAAAGAGCACTGCC	TGAAGGGTGCCTGCTGCAAAGAGCACTGCCCGGCGGAGAAGGG	GGAAAGGACGAAACACCGCTGCTGCAAAGAGCACTGCCGTTTTAGAGCTAGAAATAGCAAGTTAAAATAAGGC	CRISPRko_sgRNA_291
GUIDES	ABCC10	AAGACTTGCCGGAGCCTGTG	AACAACAGGGAAGACTTGCCGGAGCCTGTGCGGCGGCCCACGA	GGAAAGGACGAAACACCGAAGACTTGCCGGAGCCTGTGGTTTTAGAGCTAGAAATAGCAAGTTAAAATAAGGC	CRISPRko_sgRNA_292
GUIDES	ABCC10	CTGCCCGGAGAAGGGTGCAG	GCAAAGAGCACTGCCCGGAGAAGGGTGCAGAGGAGGGAATTTA	GGAAAGGACGAAACACCGCTGCCCGGAGAAGGGTGCAGGTTTTAGAGCTAGAAATAGCAAGTTAAAATAAGGC	CRISPRko_sgRNA_293
GUIDES	ABCC10	TCTGCCCAAGAGATAAGCTC	AACAGCTGCCTCTGCCCAAGAGATAAGCTCCGGCGGCCCCCCT	GGAAAGGACGAAACACCGTCTGCCCAAGAGATAAGCTCGTTTTAGAGCTAGAAATAGCAAGTTAAAATAAGGC	CRISPRko_sgRNA_294
GUIDES	ABCC10	TCAGGGCGAGTGCTGCTGGA	AGAGCCCAGTTCAGGGCGAGTGCTGCTGGACGGCGGCGTGGAC	GGAAAGGACGAAACACCGTCAGGGCGAGTGCTGCTGGAGTTTTAGAGCTAGAAATAGCAAGTTAAAATAAGGC	CRISPRko_sgRNA_295
GUIDES	ABCC10	GGAGCTTATCTCTTGGGCAG	GAGGGGGGCCGGAGCTTATCTCTTGGGCAGAGGAGGCAGCTGT	GGAAAGGACGAAACACCGGGAGCTTATCTCTTGGGCAGGTTTTAGAGCTAGAAATAGCAAGTTAAAATAAGGC	CRISPRko_sgRNA_296
GUIDES	ABCC11	GGGTGAGCCATGACACGGTG	ATCATGAGCGGGGTGAGCCATGACACGGTGAGGAGGTAGGAGA	GGAAAGGACGAAACACCGGGGTGAGCCATGACACGGTGGTTTTAGAGCTAGAAATAGCAAGTTAAAATAAGGC	CRISPRko_sgRNA_297
GUIDES	ABCC11	GAGGCATCATGGACTGACAG	ATTTTTGTCTGAGGCATCATGGACTGACAGTGGTGGAGGGATG	GGAAAGGACGAAACACCGGAGGCATCATGGACTGACAGGTTTTAGAGCTAGAAATAGCAAGTTAAAATAAGGC	CRISPRko_sgRNA_298
GUIDES	ABCC11	AGACTTCTTCTTCCCAAAGG	CCTCGCCTTGAGACTTCTTCTTCCCAAAGGCGGCGGTGAAGCC	GGAAAGGACGAAACACCGAGACTTCTTCTTCCCAAAGGGTTTTAGAGCTAGAAATAGCAAGTTAAAATAAGGC	CRISPRko_sgRNA_299
GUIDES	ABCC11	GAGCGGGGTGAGCCATGACA	TTTGGATCATGAGCGGGGTGAGCCATGACACGGCGGTGAGGTA	GGAAAGGACGAAACACCGGAGCGGGGTGAGCCATGACAGTTTTAGAGCTAGAAATAGCAAGTTAAAATAAGGC	CRISPRko_sgRNA_300
GUIDES	ABCC11	GAGCCATGACACGGTGAGGT	TGAGCGGGGTGAGCCATGACACGGTGAGGTAGGAGGAGAACAG	GGAAAGGACGAAACACCGGAGCCATGACACGGTGAGGTGTTTTAGAGCTAGAAATAGCAAGTTAAAATAAGGC	CRISPRko_sgRNA_301
GUIDES	ABCC11	CGAAAATCAACCTTGTTCTC	AGAAGTGCATCGAAAATCAACCTTGTTCTCTGGTGGAACCTCA	GGAAAGGACGAAACACCGCGAAAATCAACCTTGTTCTCGTTTTAGAGCTAGAAATAGCAAGTTAAAATAAGGC	CRISPRko_sgRNA_302
GUIDES	ABCC11	TTCTGCATTGCCAGTGTACT	GGGCATCTGCTTCTGCATTGCCAGTGTACTCGGCGGGCCAGTA	GGAAAGGACGAAACACCGTTCTGCATTGCCAGTGTACTGTTTTAGAGCTAGAAATAGCAAGTTAAAATAAGGC	CRISPRko_sgRNA_303
GUIDES	ABCC11	GTTGATTTTCGATGCACTTC	AGAGAACAAGGTTGATTTTCGATGCACTTCTGGTGGGCATCTG	GGAAAGGACGAAACACCGGTTGATTTTCGATGCACTTCGTTTTAGAGCTAGAAATAGCAAGTTAAAATAAGGC	CRISPRko_sgRNA_304
GUIDES	ABCC12	AGTCTTGGAGTCCATAGAGG	CCAGGGTGTCAGTCTTGGAGTCCATAGAGGCGGCGGTGGCTTC	GGAAAGGACGAAACACCGAGTCTTGGAGTCCATAGAGGGTTTTAGAGCTAGAAATAGCAAGTTAAAATAAGGC	CRISPRko_sgRNA_305
GUIDES	ABCC12	GAGCACAGTTAAAGTAGAGG	AACCACCTGAGAGCACAGTTAAAGTAGAGGAGGAGGTGACTGG	GGAAAGGACGAAACACCGGAGCACAGTTAAAGTAGAGGGTTTTAGAGCTAGAAATAGCAAGTTAAAATAAGGC	CRISPRko_sgRNA_306
GUIDES	ABCC12	TTTGGATGAAGTACTGATGG	ATGACAGGCCTTTGGATGAAGTACTGATGGAGGAGGAGAAACT	GGAAAGGACGAAACACCGTTTGGATGAAGTACTGATGGGTTTTAGAGCTAGAAATAGCAAGTTAAAATAAGGC	CRISPRko_sgRNA_307
GUIDES	ABCC12	AGTTGAGAACTGTGTTGAGG	ACGTGATCGCAGTTGAGAACTGTGTTGAGGCGGCGGTGGGCGA	GGAAAGGACGAAACACCGAGTTGAGAACTGTGTTGAGGGTTTTAGAGCTAGAAATAGCAAGTTAAAATAAGGC	CRISPRko_sgRNA_308
GUIDES	ABCC12	GGACTCCAAGACTGACACCC	CCGCCTCTATGGACTCCAAGACTGACACCCTGGTGGTTCAGAA	GGAAAGGACGAAACACCGGGACTCCAAGACTGACACCCGTTTTAGAGCTAGAAATAGCAAGTTAAAATAAGGC	CRISPRko_sgRNA_309
GUIDES	ABCC12	GTCAGTCTTGGAGTCCATAG	GAACCAGGGTGTCAGTCTTGGAGTCCATAGAGGAGGCGGTGGC	GGAAAGGACGAAACACCGGTCAGTCTTGGAGTCCATAGGTTTTAGAGCTAGAAATAGCAAGTTAAAATAAGGC	CRISPRko_sgRNA_310
GUIDES	ABCC12	ATACAAAGTGGGCAGACAGT	GAACTTGAACATACAAAGTGGGCAGACAGTCGGCGGGATTGTT	GGAAAGGACGAAACACCGATACAAAGTGGGCAGACAGTGTTTTAGAGCTAGAAATAGCAAGTTAAAATAAGGC	CRISPRko_sgRNA_311
GUIDES	ABCC12	GGGCAGACAGTCGGGATTGT	CATACAAAGTGGGCAGACAGTCGGGATTGTTGGTGGAAGAACA	GGAAAGGACGAAACACCGGGGCAGACAGTCGGGATTGTGTTTTAGAGCTAGAAATAGCAAGTTAAAATAAGGC	CRISPRko_sgRNA_312
GUIDES	ABCC2	AGAATCTTAGAGGCTGCCGG	CTGCCTCTTCAGAATCTTAGAGGCTGCCGGTGGTGGTCAGATT	GGAAAGGACGAAACACCGAGAATCTTAGAGGCTGCCGGGTTTTAGAGCTAGAAATAGCAAGTTAAAATAAGGC	CRISPRko_sgRNA_313
GUIDES	ABCC2	CAGCCTCTAAGATTCTGAAG	TGACCACCGGCAGCCTCTAAGATTCTGAAGAGGAGGCAGTTTG	GGAAAGGACGAAACACCGCAGCCTCTAAGATTCTGAAGGTTTTAGAGCTAGAAATAGCAAGTTAAAATAAGGC	CRISPRko_sgRNA_314
GUIDES	ABCC2	TTTGGATGGTCGTCTGAATG	GCGAACTCGTTTTGGATGGTCGTCTGAATGAGGAGGTTGTCTG	GGAAAGGACGAAACACCGTTTGGATGGTCGTCTGAATGGTTTTAGAGCTAGAAATAGCAAGTTAAAATAAGGC	CRISPRko_sgRNA_315
GUIDES	ABCC2	CTCTAGATCCACCGCAGCAG	GGTTGTCTGTCTCTAGATCCACCGCAGCAGTGGTGGCCTCATC	GGAAAGGACGAAACACCGCTCTAGATCCACCGCAGCAGGTTTTAGAGCTAGAAATAGCAAGTTAAAATAAGGC	CRISPRko_sgRNA_316
GUIDES	ABCC2	AAACCCTGAACTGGCTGGTG	TAGATCACACAAACCCTGAACTGGCTGGTGAGGAGGATGACAT	GGAAAGGACGAAACACCGAAACCCTGAACTGGCTGGTGGTTTTAGAGCTAGAAATAGCAAGTTAAAATAAGGC	CRISPRko_sgRNA_317
GUIDES	ABCC2	ATCAATGATAATCTGACCAC	TATCTACTCCATCAATGATAATCTGACCACCGGCGGCAGCCTC	GGAAAGGACGAAACACCGATCAATGATAATCTGACCACGTTTTAGAGCTAGAAATAGCAAGTTAAAATAAGGC	CRISPRko_sgRNA_318
GUIDES	ABCC2	CGATGGTGATCACTGTGCAG	AGCCTGTGGGCGATGGTGATCACTGTGCAGTGGTGGGCGAACT	GGAAAGGACGAAACACCGCGATGGTGATCACTGTGCAGGTTTTAGAGCTAGAAATAGCAAGTTAAAATAAGGC	CRISPRko_sgRNA_319
GUIDES	ABCC2	TCGGAGGTCGTGGAGCCCAA	TCAGCTTCTCTCGGAGGTCGTGGAGCCCAATGGTGGAAGCAAT	GGAAAGGACGAAACACCGTCGGAGGTCGTGGAGCCCAAGTTTTAGAGCTAGAAATAGCAAGTTAAAATAAGGC	CRISPRko_sgRNA_320
GUIDES	ABCC3	GTGGTGTCAAAGAAGGACTG	GCCTGATGGTGTGGTGTCAAAGAAGGACTGTGGTGGCGAGCGT	GGAAAGGACGAAACACCGGTGGTGTCAAAGAAGGACTGGTTTTAGAGCTAGAAATAGCAAGTTAAAATAAGGC	CRISPRko_sgRNA_321
GUIDES	ABCC3	CAGCACGCCGCTCTTCACTG	TCATCATGGCCAGCACGCCGCTCTTCACTGTGGTGGTCATCCT	GGAAAGGACGAAACACCGCAGCACGCCGCTCTTCACTGGTTTTAGAGCTAGAAATAGCAAGTTAAAATAAGGC	CRISPRko_sgRNA_322
GUIDES	ABCC3	CCGCATTGATGGCCTCAATG	AGGGTGAAATCCGCATTGATGGCCTCAATGTGGTGGCAGACAT	GGAAAGGACGAAACACCGCCGCATTGATGGCCTCAATGGTTTTAGAGCTAGAAATAGCAAGTTAAAATAAGGC	CRISPRko_sgRNA_323
GUIDES	ABCC3	ACTCAGAGGAGGACATTTGG	TTCGGCAGCTACTCAGAGGAGGACATTTGGTGGTGGGCTTTGG	GGAAAGGACGAAACACCGACTCAGAGGAGGACATTTGGGTTTTAGAGCTAGAAATAGCAAGTTAAAATAAGGC	CRISPRko_sgRNA_324
GUIDES	ABCC3	CCTGGACTTCCAGTGCTCAG	AGCCGGCAGGCCTGGACTTCCAGTGCTCAGAGGAGGGCGGGGA	GGAAAGGACGAAACACCGCCTGGACTTCCAGTGCTCAGGTTTTAGAGCTAGAAATAGCAAGTTAAAATAAGGC	CRISPRko_sgRNA_325
GUIDES	ABCC3	CTTCGGCAGCTACTCAGAGG	ACCTGGACCCCTTCGGCAGCTACTCAGAGGAGGAGGACATTTG	GGAAAGGACGAAACACCGCTTCGGCAGCTACTCAGAGGGTTTTAGAGCTAGAAATAGCAAGTTAAAATAAGGC	CRISPRko_sgRNA_326
GUIDES	ABCC3	AGAAGGAATTGAGCAGCATG	ATGGCGTTGAAGAAGGAATTGAGCAGCATGAGGAGGATGACAG	GGAAAGGACGAAACACCGAGAAGGAATTGAGCAGCATGGTTTTAGAGCTAGAAATAGCAAGTTAAAATAAGGC	CRISPRko_sgRNA_327
GUIDES	ABCC3	CCCCTTCGGCAGCTACTCAG	TGAACCTGGACCCCTTCGGCAGCTACTCAGAGGAGGAGGACAT	GGAAAGGACGAAACACCGCCCCTTCGGCAGCTACTCAGGTTTTAGAGCTAGAAATAGCAAGTTAAAATAAGGC	CRISPRko_sgRNA_328
GUIDES	ABCC4	TTTTGTTCACTGGAACAATG	TAGGAACCTGTTTTGTTCACTGGAACAATGAGGAGGAAAAACC	GGAAAGGACGAAACACCGTTTTGTTCACTGGAACAATGGTTTTAGAGCTAGAAATAGCAAGTTAAAATAAGGC	CRISPRko_sgRNA_329
GUIDES	ABCC4	GGATCCCTTTAATGAGCACA	GGAAAAACCTGGATCCCTTTAATGAGCACACGGCGGATGAGGA	GGAAAGGACGAAACACCGGGATCCCTTTAATGAGCACAGTTTTAGAGCTAGAAATAGCAAGTTAAAATAAGGC	CRISPRko_sgRNA_330
GUIDES	ABCC4	TTTAGATTGTCAGAACCCGA	CTCAGCCCTTTTTAGATTGTCAGAACCCGAAGGAGGTAAAATT	GGAAAGGACGAAACACCGTTTAGATTGTCAGAACCCGAGTTTTAGAGCTAGAAATAGCAAGTTAAAATAAGGC	CRISPRko_sgRNA_331
GUIDES	ABCC4	ATTGTGGGAAGAACCGGAGC	GTAGGTTGGCATTGTGGGAAGAACCGGAGCTGGTGGAAAAAGT	GGAAAGGACGAAACACCGATTGTGGGAAGAACCGGAGCGTTTTAGAGCTAGAAATAGCAAGTTAAAATAAGGC	CRISPRko_sgRNA_332
GUIDES	ABCC4	CTTTAATGAGCACACGGATG	ACCTGGATCCCTTTAATGAGCACACGGATGAGGAGGAACTGTG	GGAAAGGACGAAACACCGCTTTAATGAGCACACGGATGGTTTTAGAGCTAGAAATAGCAAGTTAAAATAAGGC	CRISPRko_sgRNA_333
GUIDES	ABCC4	GAGGGAACTTTTTCCAGCTC	GGGCTGAGATGAGGGAACTTTTTCCAGCTCCGGCGGTTCTTCC	GGAAAGGACGAAACACCGGAGGGAACTTTTTCCAGCTCGTTTTAGAGCTAGAAATAGCAAGTTAAAATAAGGC	CRISPRko_sgRNA_334
GUIDES	ABCC4	ATCTAAAAAGGGCTGAGATG	GGTTCTGACAATCTAAAAAGGGCTGAGATGAGGAGGGAACTTT	GGAAAGGACGAAACACCGATCTAAAAAGGGCTGAGATGGTTTTAGAGCTAGAAATAGCAAGTTAAAATAAGGC	CRISPRko_sgRNA_335
GUIDES	ABCC4	CCTATGTGCTTCAAGATTGG	CCTATGTGCTTCAAGATTGGTGGTGGCTTTCAT	GGAAAGGACGAAACACCGCCTATGTGCTTCAAGATTGGGTTTTAGAGCTAGAAATAGCAAGTTAAAATAAGGC	CRISPRko_sgRNA_336
GUIDES	ABCC5	CGTCTGGTGGAGTTATCTGG	GGCCCTCTTCCGTCTGGTGGAGTTATCTGGAGGAGGCTGCATC	GGAAAGGACGAAACACCGCGTCTGGTGGAGTTATCTGGGTTTTAGAGCTAGAAATAGCAAGTTAAAATAAGGC	CRISPRko_sgRNA_337
GUIDES	ABCC5	TGATCGCAGGAGTCTTCCCG	TGTGTGGGAATGATCGCAGGAGTCTTCCCGTGGTGGTTCCTTG	GGAAAGGACGAAACACCGTGATCGCAGGAGTCTTCCCGGTTTTAGAGCTAGAAATAGCAAGTTAAAATAAGGC	CRISPRko_sgRNA_338
GUIDES	ABCC5	CTCCAGATAACTCCACCAGA	TTGATGCAGCCTCCAGATAACTCCACCAGACGGCGGAAGAGGG	GGAAAGGACGAAACACCGCTCCAGATAACTCCACCAGAGTTTTAGAGCTAGAAATAGCAAGTTAAAATAAGGC	CRISPRko_sgRNA_339
GUIDES	ABCC5	ACAGTGCCACTGAACAGCAC	ACAGTGCCACTGAACAGCACCGGCGGCTCTTGA	GGAAAGGACGAAACACCGACAGTGCCACTGAACAGCACGTTTTAGAGCTAGAAATAGCAAGTTAAAATAAGGC	CRISPRko_sgRNA_340
GUIDES	ABCC5	TTCCCACACAGAAGAACACC	CCTGCGATCATTCCCACACAGAAGAACACCAGGAGGATAACGT	GGAAAGGACGAAACACCGTTCCCACACAGAAGAACACCGTTTTAGAGCTAGAAATAGCAAGTTAAAATAAGGC	CRISPRko_sgRNA_341
GUIDES	ABCC5	CAAGAGCCGGTGCTGTTCAG	TATCATTCCTCAAGAGCCGGTGCTGTTCAGTGGTGGCACTGTC	GGAAAGGACGAAACACCGCAAGAGCCGGTGCTGTTCAGGTTTTAGAGCTAGAAATAGCAAGTTAAAATAAGGC	CRISPRko_sgRNA_342
GUIDES	ABCC5	CAATGTGCAGGACTGAAAAG	TACCTGGAGACAATGTGCAGGACTGAAAAGAGGAGGATGACAA	GGAAAGGACGAAACACCGCAATGTGCAGGACTGAAAAGGTTTTAGAGCTAGAAATAGCAAGTTAAAATAAGGC	CRISPRko_sgRNA_343
GUIDES	ABCC5	CCCACTGCCACAAGGAACCA	GACAAGGGGCCCCACTGCCACAAGGAACCACGGCGGGAAGACT	GGAAAGGACGAAACACCGCCCACTGCCACAAGGAACCAGTTTTAGAGCTAGAAATAGCAAGTTAAAATAAGGC	CRISPRko_sgRNA_344
GUIDES	ABCC6	TTTGCTCAGCACAGCACACG	TGAGGTGGGCTTTGCTCAGCACAGCACACGTGGTGGCAGCTGC	GGAAAGGACGAAACACCGTTTGCTCAGCACAGCACACGGTTTTAGAGCTAGAAATAGCAAGTTAAAATAAGGC	CRISPRko_sgRNA_345
GUIDES	ABCC6	GCAGTGTGTGCAGCCCCACG	ATCCTGGAGCGCAGTGTGTGCAGCCCCACGTGGTGGGCAATGG	GGAAAGGACGAAACACCGGCAGTGTGTGCAGCCCCACGGTTTTAGAGCTAGAAATAGCAAGTTAAAATAAGGC	CRISPRko_sgRNA_346
GUIDES	ABCC6	ACGTGGCAGCTGCAAACACC	AGCACAGCACACGTGGCAGCTGCAAACACCAGGAGGCCATTCC	GGAAAGGACGAAACACCGACGTGGCAGCTGCAAACACCGTTTTAGAGCTAGAAATAGCAAGTTAAAATAAGGC	CRISPRko_sgRNA_347
GUIDES	ABCC6	GAAGGGCACGTGCCAGACAC	GTCTTCCGGAGAAGGGCACGTGCCAGACACAGGAGGAGCTGTT	GGAAAGGACGAAACACCGGAAGGGCACGTGCCAGACACGTTTTAGAGCTAGAAATAGCAAGTTAAAATAAGGC	CRISPRko_sgRNA_348
GUIDES	ABCC6	TGCAAACCAGCTCCCGAGCA	CAGTGCACTGTGCAAACCAGCTCCCGAGCATGGTGGCCTGCAT	GGAAAGGACGAAACACCGTGCAAACCAGCTCCCGAGCAGTTTTAGAGCTAGAAATAGCAAGTTAAAATAAGGC	CRISPRko_sgRNA_349
GUIDES	ABCC6	GGATCTGGGTCTTCCGGAGA	TCCAGGATGAGGATCTGGGTCTTCCGGAGAAGGAGGGCACGTG	GGAAAGGACGAAACACCGGGATCTGGGTCTTCCGGAGAGTTTTAGAGCTAGAAATAGCAAGTTAAAATAAGGC	CRISPRko_sgRNA_350
GUIDES	ABCC6	GAGGGTGGGATCTGGATCGA	GGAGGCAGCTGAGGGTGGGATCTGGATCGACGGCGGGGTCCCC	GGAAAGGACGAAACACCGGAGGGTGGGATCTGGATCGAGTTTTAGAGCTAGAAATAGCAAGTTAAAATAAGGC	CRISPRko_sgRNA_351
GUIDES	ABCC6	CACAGTCCATCACGGAGCGC	CACAGTCCATCACGGAGCGCAGGAGGCGGTGGG	GGAAAGGACGAAACACCGCACAGTCCATCACGGAGCGCGTTTTAGAGCTAGAAATAGCAAGTTAAAATAAGGC	CRISPRko_sgRNA_352
GUIDES	ABCC8	GATGCTGGTCTTCCTCACGA	CCATGATGAAGATGCTGGTCTTCCTCACGAAGGAGGCCCGGGC	GGAAAGGACGAAACACCGGATGCTGGTCTTCCTCACGAGTTTTAGAGCTAGAAATAGCAAGTTAAAATAAGGC	CRISPRko_sgRNA_353
GUIDES	ABCC8	GATGCCATCATCACAGAAGG	GATGCCATCATCACAGAAGGCGGCGGGGAGAAT	GGAAAGGACGAAACACCGGATGCCATCATCACAGAAGGGTTTTAGAGCTAGAAATAGCAAGTTAAAATAAGGC	CRISPRko_sgRNA_354
GUIDES	ABCC8	AGAATTTCAGCCAGGGACAG	GAAGGCGGGGAGAATTTCAGCCAGGGACAGAGGAGGCAGCTGT	GGAAAGGACGAAACACCGAGAATTTCAGCCAGGGACAGGTTTTAGAGCTAGAAATAGCAAGTTAAAATAAGGC	CRISPRko_sgRNA_355
GUIDES	ABCC8	GGCCATGTCAATGGAAGCCG	GGCCATGTCAATGGAAGCCGTGGTGGCCTCGTC	GGAAAGGACGAAACACCGGGCCATGTCAATGGAAGCCGGTTTTAGAGCTAGAAATAGCAAGTTAAAATAAGGC	CRISPRko_sgRNA_356
GUIDES	ABCC8	TGTATTCGAGAAGCTTCTGC	TTGGAGTCTGTGTATTCGAGAAGCTTCTGCTGGTGGAACCGGG	GGAAAGGACGAAACACCGTGTATTCGAGAAGCTTCTGCGTTTTAGAGCTAGAAATAGCAAGTTAAAATAAGGC	CRISPRko_sgRNA_357
GUIDES	ABCC8	GATGGTGCCGCTGAAGAGGA	GATGGTGCCGCTGAAGAGGACGGCGGGGTCCTG	GGAAAGGACGAAACACCGGATGGTGCCGCTGAAGAGGAGTTTTAGAGCTAGAAATAGCAAGTTAAAATAAGGC	CRISPRko_sgRNA_358
GUIDES	ABCC8	GACCACAGTGCGGTCTGCGA	CCGCGATGGTGACCACAGTGCGGTCTGCGAAGGAGGCTGTCAT	GGAAAGGACGAAACACCGGACCACAGTGCGGTCTGCGAGTTTTAGAGCTAGAAATAGCAAGTTAAAATAAGGC	CRISPRko_sgRNA_359
GUIDES	ABCC8	TGTTGGCAGCTGTGAGGAAG	TCCAGCCATCTGTTGGCAGCTGTGAGGAAGAGGAGGGAAGCAA	GGAAAGGACGAAACACCGTGTTGGCAGCTGTGAGGAAGGTTTTAGAGCTAGAAATAGCAAGTTAAAATAAGGC	CRISPRko_sgRNA_360
GUIDES	ABCC9	ATGGTCAAATCTCTACCTGG	GCTGAAGAATATGGTCAAATCTCTACCTGGAGGAGGTCTAGGT	GGAAAGGACGAAACACCGATGGTCAAATCTCTACCTGGGTTTTAGAGCTAGAAATAGCAAGTTAAAATAAGGC	CRISPRko_sgRNA_361
GUIDES	ABCC9	CTAGAACGTAGTGTGTGCAG	GATTGAAAGTCTAGAACGTAGTGTGTGCAGTGGTGGTAATTTG	GGAAAGGACGAAACACCGCTAGAACGTAGTGTGTGCAGGTTTTAGAGCTAGAAATAGCAAGTTAAAATAAGGC	CRISPRko_sgRNA_362
GUIDES	ABCC9	CAGGATCCAATACTATTCAG	AATCATTCTGCAGGATCCAATACTATTCAGTGGTGGTTCCATT	GGAAAGGACGAAACACCGCAGGATCCAATACTATTCAGGTTTTAGAGCTAGAAATAGCAAGTTAAAATAAGGC	CRISPRko_sgRNA_363
GUIDES	ABCC9	AGCCTTTGCAGACCGGACCG	TAGTAATGACAGCCTTTGCAGACCGGACCGTGGTGGTGACAAT	GGAAAGGACGAAACACCGAGCCTTTGCAGACCGGACCGGTTTTAGAGCTAGAAATAGCAAGTTAAAATAAGGC	CRISPRko_sgRNA_364
GUIDES	ABCC9	AATGCTGCTTTTGCGGACAA	CCATAATAAGAATGCTGCTTTTGCGGACAAAGGAGGCCCTGGC	GGAAAGGACGAAACACCGAATGCTGCTTTTGCGGACAAGTTTTAGAGCTAGAAATAGCAAGTTAAAATAAGGC	CRISPRko_sgRNA_365
GUIDES	ABCC9	TAATGACAGCCTTTGCAGAC	CAAAAAGTAGTAATGACAGCCTTTGCAGACCGGCGGACCGTGG	GGAAAGGACGAAACACCGTAATGACAGCCTTTGCAGACGTTTTAGAGCTAGAAATAGCAAGTTAAAATAAGGC	CRISPRko_sgRNA_366
GUIDES	ABCC9	AATATGGTCAAATCTCTACC	TCAGCTGAAGAATATGGTCAAATCTCTACCTGGTGGAGGTCTA	GGAAAGGACGAAACACCGAATATGGTCAAATCTCTACCGTTTTAGAGCTAGAAATAGCAAGTTAAAATAAGGC	CRISPRko_sgRNA_367
GUIDES	ABCC9	TGCGGACAAAGGCCCTGGCA	ATGCTGCTTTTGCGGACAAAGGCCCTGGCAAGGAGGCAAAATA	GGAAAGGACGAAACACCGTGCGGACAAAGGCCCTGGCAGTTTTAGAGCTAGAAATAGCAAGTTAAAATAAGGC	CRISPRko_sgRNA_368
GUIDES	ABCD1	CAGCGCCGTGAGCATCGACG	ATGAATGCACCAGCGCCGTGAGCATCGACGTGGTGGAAGGCAA	GGAAAGGACGAAACACCGCAGCGCCGTGAGCATCGACGGTTTTAGAGCTAGAAATAGCAAGTTAAAATAAGGC	CRISPRko_sgRNA_369
GUIDES	ABCD1	GATCTACCCGGACTCAGTGG	GTGACCAGGTGATCTACCCGGACTCAGTGGAGGAGGACATGCA	GGAAAGGACGAAACACCGGATCTACCCGGACTCAGTGGGTTTTAGAGCTAGAAATAGCAAGTTAAAATAAGGC	CRISPRko_sgRNA_370
GUIDES	ABCD1	GCGTGACCAGGTGATCTACC	TGGGCTCCCTGCGTGACCAGGTGATCTACCCGGCGGACTCAGT	GGAAAGGACGAAACACCGGCGTGACCAGGTGATCTACCGTTTTAGAGCTAGAAATAGCAAGTTAAAATAAGGC	CRISPRko_sgRNA_371
GUIDES	ABCD1	ACTCAGTGGAGGACATGCAA	ATCTACCCGGACTCAGTGGAGGACATGCAAAGGAGGAAGGGCT	GGAAAGGACGAAACACCGACTCAGTGGAGGACATGCAAGTTTTAGAGCTAGAAATAGCAAGTTAAAATAAGGC	CRISPRko_sgRNA_372
GUIDES	ABCD1	GGAGGCTATGTGTGACTGGA	GGAGGCTATGTGTGACTGGAAGGAGGACGTCCT	GGAAAGGACGAAACACCGGGAGGCTATGTGTGACTGGAGTTTTAGAGCTAGAAATAGCAAGTTAAAATAAGGC	CRISPRko_sgRNA_373
GUIDES	ABCD1	GCCGTGAGCATCGACGTGGA	ATGCACCAGCGCCGTGAGCATCGACGTGGAAGGAGGCAAGATC	GGAAAGGACGAAACACCGGCCGTGAGCATCGACGTGGAGTTTTAGAGCTAGAAATAGCAAGTTAAAATAAGGC	CRISPRko_sgRNA_374
GUIDES	ABCD1	TGACTGGAAGGACGTCCTGT	AGGCTATGTGTGACTGGAAGGACGTCCTGTCGGCGGGTGGCGA	GGAAAGGACGAAACACCGTGACTGGAAGGACGTCCTGTGTTTTAGAGCTAGAAATAGCAAGTTAAAATAAGGC	CRISPRko_sgRNA_375
GUIDES	ABCD1	CATGCAAAGGAAGGGCTACT	CAGTGGAGGACATGCAAAGGAAGGGCTACTCGGCGGAGCAGGA	GGAAAGGACGAAACACCGCATGCAAAGGAAGGGCTACTGTTTTAGAGCTAGAAATAGCAAGTTAAAATAAGGC	CRISPRko_sgRNA_376
GUIDES	ABCD2	AAGTATGTTTGGAGCAGCAG	GTTCCTGATGAAGTATGTTTGGAGCAGCAGTGGTGGACTAATT	GGAAAGGACGAAACACCGAAGTATGTTTGGAGCAGCAGGTTTTAGAGCTAGAAATAGCAAGTTAAAATAAGGC	CRISPRko_sgRNA_377
GUIDES	ABCD2	GCTGTCAGCATTGATGTCGA	ATGTACCAGTGCTGTCAGCATTGATGTCGAAGGAGGAAAGATA	GGAAAGGACGAAACACCGGCTGTCAGCATTGATGTCGAGTTTTAGAGCTAGAAATAGCAAGTTAAAATAAGGC	CRISPRko_sgRNA_378
GUIDES	ABCD2	GGAAAAGCAAAGAATGGGCA	TGTCAGGAGGGGAAAAGCAAAGAATGGGCATGGTGGCTCGTAT	GGAAAGGACGAAACACCGGGAAAAGCAAAGAATGGGCAGTTTTAGAGCTAGAAATAGCAAGTTAAAATAAGGC	CRISPRko_sgRNA_379
GUIDES	ABCD2	GATGGGATGCTGTTATGGAC	GATGGGATGCTGTTATGGACTGGTGGAAAGATG	GGAAAGGACGAAACACCGGATGGGATGCTGTTATGGACGTTTTAGAGCTAGAAATAGCAAGTTAAAATAAGGC	CRISPRko_sgRNA_380
GUIDES	ABCD2	TCTGTGTGTTATAGACAGTA	AAAGAGAAGGTCTGTGTGTTATAGACAGTAAGGAGGAAATTCC	GGAAAGGACGAAACACCGTCTGTGTGTTATAGACAGTAGTTTTAGAGCTAGAAATAGCAAGTTAAAATAAGGC	CRISPRko_sgRNA_381
GUIDES	ABCD2	TTTCAGGCTGCAAAAGGGGC	AGGAAAGATATTTCAGGCTGCAAAAGGGGCTGGTGGAATTTCC	GGAAAGGACGAAACACCGTTTCAGGCTGCAAAAGGGGCGTTTTAGAGCTAGAAATAGCAAGTTAAAATAAGGC	CRISPRko_sgRNA_382
GUIDES	ABCD2	TTTGCTTTTCCCCTCCTGAC	ATGCCCATTCTTTGCTTTTCCCCTCCTGACAGGAGGACATCTT	GGAAAGGACGAAACACCGTTTGCTTTTCCCCTCCTGACGTTTTAGAGCTAGAAATAGCAAGTTAAAATAAGGC	CRISPRko_sgRNA_383
GUIDES	ABCD2	TCATTTTATCCAAACGTTTG	CAGATGAACCTCATTTTATCCAAACGTTTGTGGTGGTACATCA	GGAAAGGACGAAACACCGTCATTTTATCCAAACGTTTGGTTTTAGAGCTAGAAATAGCAAGTTAAAATAAGGC	CRISPRko_sgRNA_384
GUIDES	ABCD3	CATATCCTTGAACGTGAAGG	CCAGTTGGGTCATATCCTTGAACGTGAAGGAGGAGGCTGGGAC	GGAAAGGACGAAACACCGCATATCCTTGAACGTGAAGGGTTTTAGAGCTAGAAATAGCAAGTTAAAATAAGGC	CRISPRko_sgRNA_385
GUIDES	ABCD3	AAGTGCAGTTAGTGTCGACG	ATGAATGCACAAGTGCAGTTAGTGTCGACGTGGTGGAAGGCTA	GGAAAGGACGAAACACCGAAGTGCAGTTAGTGTCGACGGTTTTAGAGCTAGAAATAGCAAGTTAAAATAAGGC	CRISPRko_sgRNA_386
GUIDES	ABCD3	TGGATGGACGTACTCAGTGG	TGTTCAGGATTGGATGGACGTACTCAGTGGTGGTGGAGAAAAG	GGAAAGGACGAAACACCGTGGATGGACGTACTCAGTGGGTTTTAGAGCTAGAAATAGCAAGTTAAAATAAGGC	CRISPRko_sgRNA_387
GUIDES	ABCD3	GCAGTTAGTGTCGACGTGGA	ATGCACAAGTGCAGTTAGTGTCGACGTGGAAGGAGGCTACATT	GGAAAGGACGAAACACCGGCAGTTAGTGTCGACGTGGAGTTTTAGAGCTAGAAATAGCAAGTTAAAATAAGGC	CRISPRko_sgRNA_388
GUIDES	ABCD3	GGTCATATCCTTGAACGTGA	TGTCCAGTTGGGTCATATCCTTGAACGTGAAGGAGGAGGCTGG	GGAAAGGACGAAACACCGGGTCATATCCTTGAACGTGAGTTTTAGAGCTAGAAATAGCAAGTTAAAATAAGGC	CRISPRko_sgRNA_389
GUIDES	ABCD3	GATCAAGTGATATATCCAGA	AACACTTCGAGATCAAGTGATATATCCAGATGGTGGACGAGAA	GGAAAGGACGAAACACCGGATCAAGTGATATATCCAGAGTTTTAGAGCTAGAAATAGCAAGTTAAAATAAGGC	CRISPRko_sgRNA_390
GUIDES	ABCD3	CTTGATCTCGAAGTGTTCCA	GGATATATCACTTGATCTCGAAGTGTTCCAAGGAGGGTCATGT	GGAAAGGACGAAACACCGCTTGATCTCGAAGTGTTCCAGTTTTAGAGCTAGAAATAGCAAGTTAAAATAAGGC	CRISPRko_sgRNA_391
GUIDES	ABCD3	ACGAGAAGATCAGAAAAGGA	ATCCAGATGGACGAGAAGATCAGAAAAGGAAGGAGGGAATTTC	GGAAAGGACGAAACACCGACGAGAAGATCAGAAAAGGAGTTTTAGAGCTAGAAATAGCAAGTTAAAATAAGGC	CRISPRko_sgRNA_392
GUIDES	ABCD4	GTATGATGTTCTGTCCCCGG	GTATGATGTTCTGTCCCCGGGGGGGGAGATGCA	GGAAAGGACGAAACACCGGTATGATGTTCTGTCCCCGGGTTTTAGAGCTAGAAATAGCAAGTTAAAATAAGGC	CRISPRko_sgRNA_393
GUIDES	ABCD4	ACCCAGAACCCGGAGCAAGG	TCCAGAGGCCACCCAGAACCCGGAGCAAGGAGGAGGTCTTGCC	GGAAAGGACGAAACACCGACCCAGAACCCGGAGCAAGGGTTTTAGAGCTAGAAATAGCAAGTTAAAATAAGGC	CRISPRko_sgRNA_394
GUIDES	ABCD4	CAACTTGGTGGCAAGGACAG	CAACTTGGTGGCAAGGACAGAGGAGGGCCTGGA	GGAAAGGACGAAACACCGCAACTTGGTGGCAAGGACAGGTTTTAGAGCTAGAAATAGCAAGTTAAAATAAGGC	CRISPRko_sgRNA_395
GUIDES	ABCD4	TGTCCCCGGGGGAGATGCAA	TATGATGTTCTGTCCCCGGGGGAGATGCAACGGCGGCTCTCCT	GGAAAGGACGAAACACCGTGTCCCCGGGGGAGATGCAAGTTTTAGAGCTAGAAATAGCAAGTTAAAATAAGGC	CRISPRko_sgRNA_396
GUIDES	ABCD4	GGACAGAGCCTGCTCATCAC	GATCTCCGAGGGACAGAGCCTGCTCATCACAGGAGGCAACACG	GGAAAGGACGAAACACCGGGACAGAGCCTGCTCATCACGTTTTAGAGCTAGAAATAGCAAGTTAAAATAAGGC	CRISPRko_sgRNA_397
GUIDES	ABCD4	GCCACCCAGAACCCGGAGCA	TCGTCCAGAGGCCACCCAGAACCCGGAGCAAGGAGGAGGTCTT	GGAAAGGACGAAACACCGGCCACCCAGAACCCGGAGCAGTTTTAGAGCTAGAAATAGCAAGTTAAAATAAGGC	CRISPRko_sgRNA_398
GUIDES	ABCD4	GAGAGCCGTTGCATCTCCCC	TCGGGCAAAGGAGAGCCGTTGCATCTCCCCCGGCGGGGACAGA	GGAAAGGACGAAACACCGGAGAGCCGTTGCATCTCCCCGTTTTAGAGCTAGAAATAGCAAGTTAAAATAAGGC	CRISPRko_sgRNA_399
GUIDES	ABCD4	GTGGCCTCTGGACGAGTACA	CGGGTTCTGGGTGGCCTCTGGACGAGTACACGGCGGGGTGAG	GGAAAGGACGAAACACCGGTGGCCTCTGGACGAGTACAGTTTTAGAGCTAGAAATAGCAAGTTAAAATAAGGC	CRISPRko_sgRNA_400
GUIDES	ABCE1	TGTGGAACATGACTTCATCA	CAGCCTTTGTTGTGGAACATGACTTCATCATGGTGGCCACCTA	GGAAAGGACGAAACACCGTGTGGAACATGACTTCATCAGTTTTAGAGCTAGAAATAGCAAGTTAAAATAAGGC	CRISPRko_sgRNA_401
GUIDES	ABCE1	CATCATGGCCACCTATCTAG	AACATGACTTCATCATGGCCACCTATCTAGCGGCGGATCGCGT	GGAAAGGACGAAACACCGCATCATGGCCACCTATCTAGGTTTTAGAGCTAGAAATAGCAAGTTAAAATAAGGC	CRISPRko_sgRNA_402
GUIDES	ABCE1	GAAGTCATGTTCCACAACAA	TGGCCATGATGAAGTCATGTTCCACAACAAAGGAGGCTGTCTT	GGAAAGGACGAAACACCGGAAGTCATGTTCCACAACAAGTTTTAGAGCTAGAAATAGCAAGTTAAAATAAGGC	CRISPRko_sgRNA_403
GUIDES	ABCE1	GATTTGGGACTAATTTTCTG	GATTTGGGACTAATTTTCTGTGGTGGCTTATAA	GGAAAGGACGAAACACCGGATTTGGGACTAATTTTCTGGTTTTAGAGCTAGAAATAGCAAGTTAAAATAAGGC	CRISPRko_sgRNA_404
GUIDES	ABCE1	TTGACATCTAGGTAACTAGA	TAAACGCTGCTTGACATCTAGGTAACTAGAAGGAGGCTCATCA	GGAAAGGACGAAACACCGTTGACATCTAGGTAACTAGAGTTTTAGAGCTAGAAATAGCAAGTTAAAATAAGGC	CRISPRko_sgRNA_405
GUIDES	ABCE1	GACGCGATCCGCTAGATAGG	CAAAAACGATGACGCGATCCGCTAGATAGGTGGTGGCCATGAT	GGAAAGGACGAAACACCGGACGCGATCCGCTAGATAGGGTTTTAGAGCTAGAAATAGCAAGTTAAAATAAGGC	CRISPRko_sgRNA_406
GUIDES	ABCE1	TCAGAATCCAAATATGCAGA	CAGTCTTTGCTCAGAATCCAAATATGCAGATGGTGGTTCATCA	GGAAAGGACGAAACACCGTCAGAATCCAAATATGCAGAGTTTTAGAGCTAGAAATAGCAAGTTAAAATAAGGC	CRISPRko_sgRNA_407
GUIDES	ABCE1	GGATTCTGAGCAAAGACTGA	CTGCATATTTGGATTCTGAGCAAAGACTGATGGTGGCAGCTCG	GGAAAGGACGAAACACCGGGATTCTGAGCAAAGACTGAGTTTTAGAGCTAGAAATAGCAAGTTAAAATAAGGC	CRISPRko_sgRNA_408
GUIDES	ABCF1	CGTGACTCTCCAGGCCGAAG	ATGGTGTGGGCGTGACTCTCCAGGCCGAAGCGGCGGCCCAGGC	GGAAAGGACGAAACACCGCGTGACTCTCCAGGCCGAAGGTTTTAGAGCTAGAAATAGCAAGTTAAAATAAGGC	CRISPRko_sgRNA_409
GUIDES	ABCF1	CGCCCACTGAGTACCTGCAG	ATGGAGGAGACGCCCACTGAGTACCTGCAGCGGCGGGGCTTCA	GGAAAGGACGAAACACCGCGCCCACTGAGTACCTGCAGGTTTTAGAGCTAGAAATAGCAAGTTAAAATAAGGC	CRISPRko_sgRNA_410
GUIDES	ABCF1	AACCAATTGCCAGCTGTGGG	TCATCACAGAAACCAATTGCCAGCTGTGGGTGGTGGTGGAGGA	GGAAAGGACGAAACACCGAACCAATTGCCAGCTGTGGGGTTTTAGAGCTAGAAATAGCAAGTTAAAATAAGGC	CRISPRko_sgRNA_411
GUIDES	ABCF1	AGAGAGTTTGCAGATCTGGA	AGAGAGTTTGCAGATCTGGATGGTGGTGTGGGC	GGAAAGGACGAAACACCGAGAGAGTTTGCAGATCTGGAGTTTTAGAGCTAGAAATAGCAAGTTAAAATAAGGC	CRISPRko_sgRNA_412
GUIDES	ABCF1	GTCTATTGATGCTCTAGGGG	TGGACATAGAGTCTATTGATGCTCTAGGGGAGGAGGCCATCAA	GGAAAGGACGAAACACCGGTCTATTGATGCTCTAGGGGGTTTTAGAGCTAGAAATAGCAAGTTAAAATAAGGC	CRISPRko_sgRNA_413
GUIDES	ABCF1	TCTATGTCCAGGTTATTGGT	ATCAATAGACTCTATGTCCAGGTTATTGGTTGGTGGCTCGTCC	GGAAAGGACGAAACACCGTCTATGTCCAGGTTATTGGTGTTTTAGAGCTAGAAATAGCAAGTTAAAATAAGGC	CRISPRko_sgRNA_414
GUIDES	ABCF1	GGAGGCCATCAATGAATACA	ATGCTCTAGGGGAGGCCATCAATGAATACAAGGAGGGTGGTAA	GGAAAGGACGAAACACCGGGAGGCCATCAATGAATACAGTTTTAGAGCTAGAAATAGCAAGTTAAAATAAGGC	CRISPRko_sgRNA_415
GUIDES	ABCF1	ACGCTACTCCTGCTGCTGAC	GGGGAAGAGTACGCTACTCCTGCTGCTGACTGGTGGCAAGCTG	GGAAAGGACGAAACACCGACGCTACTCCTGCTGCTGACGTTTTAGAGCTAGAAATAGCAAGTTAAAATAAGGC	CRISPRko_sgRNA_416
GUIDES	ABCF2	AATTGACCTTGACACACGAG	TAGAATTTGGAATTGACCTTGACACACGAGTGGTGGCTCTGGT	GGAAAGGACGAAACACCGAATTGACCTTGACACACGAGGTTTTAGAGCTAGAAATAGCAAGTTAAAATAAGGC	CRISPRko_sgRNA_417
GUIDES	ABCF2	GCCATCAATGAGTTTGAGGG	CCTGGCAGATGCCATCAATGAGTTTGAGGGTGGTGGTATGATG	GGAAAGGACGAAACACCGGCCATCAATGAGTTTGAGGGGTTTTAGAGCTAGAAATAGCAAGTTAAAATAAGGC	CRISPRko_sgRNA_418
GUIDES	ABCF2	CATCCAGGAAGAGCATGTGG	TTGGTGGGTTCATCCAGGAAGAGCATGTGGGGGGGGTTCTGCC	GGAAAGGACGAAACACCGCATCCAGGAAGAGCATGTGGGTTTTAGAGCTAGAAATAGCAAGTTAAAATAAGGC	CRISPRko_sgRNA_419
GUIDES	ABCF2	CACTTCATCATGTACTCCAA	CTCTGGGTAGCACTTCATCATGTACTCCAAAGGAGGTGAGAGA	GGAAAGGACGAAACACCGCACTTCATCATGTACTCCAAGTTTTAGAGCTAGAAATAGCAAGTTAAAATAAGGC	CRISPRko_sgRNA_420
GUIDES	ABCF2	CCAGAGCCACTCGTGTGTCA	TTGGGCCCTACCAGAGCCACTCGTGTGTCAAGGAGGTCAATTC	GGAAAGGACGAAACACCGCCAGAGCCACTCGTGTGTCAGTTTTAGAGCTAGAAATAGCAAGTTAAAATAAGGC	CRISPRko_sgRNA_421
GUIDES	ABCF2	CTACCCAGAGATCAAGGAGA	TGATGAAGTGCTACCCAGAGATCAAGGAGAAGGAGGAAGAAAT	GGAAAGGACGAAACACCGCTACCCAGAGATCAAGGAGAGTTTTAGAGCTAGAAATAGCAAGTTAAAATAAGGC	CRISPRko_sgRNA_422
GUIDES	ABCF2	TCAAGGAGAAGGAAGAAATG	TACCCAGAGATCAAGGAGAAGGAAGAAATGAGGAGGAAGATCA	GGAAAGGACGAAACACCGTCAAGGAGAAGGAAGAAATGGTTTTAGAGCTAGAAATAGCAAGTTAAAATAAGGC	CRISPRko_sgRNA_423
GUIDES	ABCF2	GTTTGAGGGTGGTATGATGC	CCATCAATGAGTTTGAGGGTGGTATGATGCTGGTGGTCAGCCA	GGAAAGGACGAAACACCGGTTTGAGGGTGGTATGATGCGTTTTAGAGCTAGAAATAGCAAGTTAAAATAAGGC	CRISPRko_sgRNA_424
GUIDES	ABCF3	TGGGGGCCAGAAGAGCCGAG	CCAGCCTGTCTGGGGGCCAGAAGAGCCGAGTGGTGGCCTTTGC	GGAAAGGACGAAACACCGTGGGGGCCAGAAGAGCCGAGGTTTTAGAGCTAGAAATAGCAAGTTAAAATAAGGC	CRISPRko_sgRNA_425
GUIDES	ABCF3	CGAGATCAGCAGACACAGAG	ATGCGAGACTCGAGATCAGCAGACACAGAGAGGAGGCGACTGA	GGAAAGGACGAAACACCGCGAGATCAGCAGACACAGAGGTTTTAGAGCTAGAAATAGCAAGTTAAAATAAGGC	CRISPRko_sgRNA_426
GUIDES	ABCF3	CATGCTGAAGCTGCTTTTGG	GGAAGTCTACCATGCTGAAGCTGCTTTTGGGGGGGGACCTGGC	GGAAAGGACGAAACACCGCATGCTGAAGCTGCTTTTGGGTTTTAGAGCTAGAAATAGCAAGTTAAAATAAGGC	CRISPRko_sgRNA_427
GUIDES	ABCF3	CCTCTTGCCAGCCTGTCTGG	GGCCATGCGTCCTCTTGCCAGCCTGTCTGGGGGGGGCCAGAAG	GGAAAGGACGAAACACCGCCTCTTGCCAGCCTGTCTGGGTTTTAGAGCTAGAAATAGCAAGTTAAAATAAGGC	CRISPRko_sgRNA_428
GUIDES	ABCF3	GGGCATAGTCATCTGAGCAA	GGGCATAGTCATCTGAGCAAAGGAGGCCACTCG	GGAAAGGACGAAACACCGGGGCATAGTCATCTGAGCAAGTTTTAGAGCTAGAAATAGCAAGTTAAAATAAGGC	CRISPRko_sgRNA_429
GUIDES	ABCF3	TCATCTGAGCAAAGGCCACT	CAGGGCATAGTCATCTGAGCAAAGGCCACTCGGCGGCTCTTCT	GGAAAGGACGAAACACCGTCATCTGAGCAAAGGCCACTGTTTTAGAGCTAGAAATAGCAAGTTAAAATAAGGC	CRISPRko_sgRNA_430
GUIDES	ABCF3	GCGTGTCTGATGCCCCGAAC	TGACCTGTGAGCGTGTCTGATGCCCCGAACAGGAGGTGCCAGG	GGAAAGGACGAAACACCGGCGTGTCTGATGCCCCGAACGTTTTAGAGCTAGAAATAGCAAGTTAAAATAAGGC	CRISPRko_sgRNA_431
GUIDES	ABCF3	TGATGCCCCGAACAGGTGCC	TGAGCGTGTCTGATGCCCCGAACAGGTGCCAGGAGGTCCCCCA	GGAAAGGACGAAACACCGTGATGCCCCGAACAGGTGCCGTTTTAGAGCTAGAAATAGCAAGTTAAAATAAGGC	CRISPRko_sgRNA_432
GUIDES	ABCG1	AGATGTAGGACATCCACTGT	CTGACATAGGAGATGTAGGACATCCACTGTAGGAGGTACGTGG	GGAAAGGACGAAACACCGAGATGTAGGACATCCACTGTGTTTTAGAGCTAGAAATAGCAAGTTAAAATAAGGC	CRISPRko_sgRNA_433
GUIDES	ABCG1	GAGGCCGATCCCAATGTGCG	GGCCAATGAGGAGGCCGATCCCAATGTGCGAGGAGGTGATGCG	GGAAAGGACGAAACACCGGAGGCCGATCCCAATGTGCGGTTTTAGAGCTAGAAATAGCAAGTTAAAATAAGGC	CRISPRko_sgRNA_434
GUIDES	ABCG1	GAACTACTGGTACAGCCTGA	GGGAACACCTGAACTACTGGTACAGCCTGAAGGAGGCCTACTA	GGAAAGGACGAAACACCGGAACTACTGGTACAGCCTGAGTTTTAGAGCTAGAAATAGCAAGTTAAAATAAGGC	CRISPRko_sgRNA_435
GUIDES	ABCG1	AGTACAGCAGGCCAATGAGG	CCGATCCCCAAGTACAGCAGGCCAATGAGGAGGAGGCCGATCC	GGAAAGGACGAAACACCGAGTACAGCAGGCCAATGAGGGTTTTAGAGCTAGAAATAGCAAGTTAAAATAAGGC	CRISPRko_sgRNA_436
GUIDES	ABCG1	GGACATCCACTGTAGGTACG	AGGAGATGTAGGACATCCACTGTAGGTACGTGGTGGGGATGGT	GGAAAGGACGAAACACCGGGACATCCACTGTAGGTACGGTTTTAGAGCTAGAAATAGCAAGTTAAAATAAGGC	CRISPRko_sgRNA_437
GUIDES	ABCG1	CCAAGTACAGCAGGCCAATG	TTCCCGATCCCCAAGTACAGCAGGCCAATGAGGAGGAGGCCGA	GGAAAGGACGAAACACCGCCAAGTACAGCAGGCCAATGGTTTTAGAGCTAGAAATAGCAAGTTAAAATAAGGC	CRISPRko_sgRNA_438
GUIDES	ABCG1	ATGTCAGAACAGTAGGCATG	ATGTCAGAACAGTAGGCATGAGGAGGGCCGCGA	GGAAAGGACGAAACACCGATGTCAGAACAGTAGGCATGGTTTTAGAGCTAGAAATAGCAAGTTAAAATAAGGC	CRISPRko_sgRNA_439
GUIDES	ABCG1	ACACACATTGTCCTTGACTC	TTTCCCCGGTACACACATTGTCCTTGACTCAGGAGGACGTAAA	GGAAAGGACGAAACACCGACACACATTGTCCTTGACTCGTTTTAGAGCTAGAAATAGCAAGTTAAAATAAGGC	CRISPRko_sgRNA_440
GUIDES	ABCG2	CATAGCAGCAGGTCAGAGTG	TGGCACTGGCCATAGCAGCAGGTCAGAGTGTGGTGGTTTCTGT	GGAAAGGACGAAACACCGCATAGCAGCAGGTCAGAGTGGTTTTAGAGCTAGAAATAGCAAGTTAAAATAAGGC	CRISPRko_sgRNA_441
GUIDES	ABCG2	AACACTGCTGAAACACTGGT	CCACGGCTGAAACACTGCTGAAACACTGGTTGGTGGTCGTCAG	GGAAAGGACGAAACACCGAACACTGCTGAAACACTGGTGTTTTAGAGCTAGAAATAGCAAGTTAAAATAAGGC	CRISPRko_sgRNA_442
GUIDES	ABCG2	CTCTACCACAAAGAGTTCCA	AGAGCTTCTTCTCTACCACAAAGAGTTCCACGGCGGCTGAAAC	GGAAAGGACGAAACACCGCTCTACCACAAAGAGTTCCAGTTTTAGAGCTAGAAATAGCAAGTTAAAATAAGGC	CRISPRko_sgRNA_443
GUIDES	ABCG2	CTGAAACACTGCTGAAACAC	AGTTCCACGGCTGAAACACTGCTGAAACACTGGTGGTTGGTCG	GGAAAGGACGAAACACCGCTGAAACACTGCTGAAACACGTTTTAGAGCTAGAAATAGCAAGTTAAAATAAGGC	CRISPRko_sgRNA_444
GUIDES	ABCG2	ATGGCACTGGCCATAGCAGC	AGCCAGTTCCATGGCACTGGCCATAGCAGCAGGAGGTCAGAGT	GGAAAGGACGAAACACCGATGGCACTGGCCATAGCAGCGTTTTAGAGCTAGAAATAGCAAGTTAAAATAAGGC	CRISPRko_sgRNA_445
GUIDES	ABCG2	GATGTTTACCCTTATGATGG	TCTTCGTTATGATGTTTACCCTTATGATGGTGGTGGCTTATTC	GGAAAGGACGAAACACCGGATGTTTACCCTTATGATGGGTTTTAGAGCTAGAAATAGCAAGTTAAAATAAGGC	CRISPRko_sgRNA_446
GUIDES	ABCG2	TTTCAGCAGTGTTTCAGCCG	CCAACCAGTGTTTCAGCAGTGTTTCAGCCGTGGTGGAACTCTT	GGAAAGGACGAAACACCGTTTCAGCAGTGTTTCAGCCGGTTTTAGAGCTAGAAATAGCAAGTTAAAATAAGGC	CRISPRko_sgRNA_447
GUIDES	ABCG2	CCATGACAGCCAAGATGCAA	AGTACTGAAGCCATGACAGCCAAGATGCAATGGTGGTTGTGAG	GGAAAGGACGAAACACCGCCATGACAGCCAAGATGCAAGTTTTAGAGCTAGAAATAGCAAGTTAAAATAAGGC	CRISPRko_sgRNA_448
GUIDES	ABCG4	TGAGCACGCCAATAACCACG	AGGAGGCCGATGAGCACGCCAATAACCACGTGGTGGGACATGA	GGAAAGGACGAAACACCGTGAGCACGCCAATAACCACGGTTTTAGAGCTAGAAATAGCAAGTTAAAATAAGGC	CRISPRko_sgRNA_449
GUIDES	ABCG4	CAAAGATTGGGCCACCAAGG	TCAGCAGCCCCAAAGATTGGGCCACCAAGGCGGCGGTGGCGGT	GGAAAGGACGAAACACCGCAAAGATTGGGCCACCAAGGGTTTTAGAGCTAGAAATAGCAAGTTAAAATAAGGC	CRISPRko_sgRNA_450
GUIDES	ABCG4	GAGCACAGTTGGCATGAGGG	GAGCACAGTTGGCATGAGGGCGGCGGCGAACAT	GGAAAGGACGAAACACCGGAGCACAGTTGGCATGAGGGGTTTTAGAGCTAGAAATAGCAAGTTAAAATAAGGC	CRISPRko_sgRNA_451
GUIDES	ABCG4	AGCAAGGTCTTCAACAACAC	CGACGATGCCAGCAAGGTCTTCAACAACACCGGCGGCTGCCTC	GGAAAGGACGAAACACCGAGCAAGGTCTTCAACAACACGTTTTAGAGCTAGAAATAGCAAGTTAAAATAAGGC	CRISPRko_sgRNA_452
GUIDES	ABCG4	CGTGGGACATGAACCGTAGG	CCAATAACCACGTGGGACATGAACCGTAGGTGGTGGGTCAGGA	GGAAAGGACGAAACACCGCGTGGGACATGAACCGTAGGGTTTTAGAGCTAGAAATAGCAAGTTAAAATAAGGC	CRISPRko_sgRNA_453
GUIDES	ABCG4	CAAAGAAGCCGGAGAACAAG	TTGAAGCTGACAAAGAAGCCGGAGAACAAGAGGAGGACAGGGA	GGAAAGGACGAAACACCGCAAAGAAGCCGGAGAACAAGGTTTTAGAGCTAGAAATAGCAAGTTAAAATAAGGC	CRISPRko_sgRNA_454
GUIDES	ABCG4	CCCCAAAGATTGGGCCACCA	CGATCAGCAGCCCCAAAGATTGGGCCACCAAGGAGGCGGTGGC	GGAAAGGACGAAACACCGCCCCAAAGATTGGGCCACCAGTTTTAGAGCTAGAAATAGCAAGTTAAAATAAGGC	CRISPRko_sgRNA_455
GUIDES	ABCG4	TAGAGATGGCGGTCTTCATG	TCAGTCCCCTTAGAGATGGCGGTCTTCATGAGGAGGGAGCACC	GGAAAGGACGAAACACCGTAGAGATGGCGGTCTTCATGGTTTTAGAGCTAGAAATAGCAAGTTAAAATAAGGC	CRISPRko_sgRNA_456
GUIDES	ABCG5	GACGCTGGGCTTACATCCTG	GACGCTGGGCTTACATCCTGAGGAGGTTGCCCG	GGAAAGGACGAAACACCGGACGCTGGGCTTACATCCTGGTTTTAGAGCTAGAAATAGCAAGTTAAAATAAGGC	CRISPRko_sgRNA_457
GUIDES	ABCG5	CGTTCACATACACCTCCCCC	AGCGCCCGGCCGTTCACATACACCTCCCCCAGGAGGAAGGTCC	GGAAAGGACGAAACACCGCGTTCACATACACCTCCCCCGTTTTAGAGCTAGAAATAGCAAGTTAAAATAAGGC	CRISPRko_sgRNA_458
GUIDES	ABCG5	TGCTGGACGCCATGTCCGGG	AAAACCACGCTGCTGGACGCCATGTCCGGGAGGAGGCTGGGGC	GGAAAGGACGAAACACCGTGCTGGACGCCATGTCCGGGGTTTTAGAGCTAGAAATAGCAAGTTAAAATAAGGC	CRISPRko_sgRNA_459
GUIDES	ABCG5	GATTGGCAACTACAGCTTGG	CAGACCGACTGATTGGCAACTACAGCTTGGGGGGGGGCATTTC	GGAAAGGACGAAACACCGGATTGGCAACTACAGCTTGGGTTTTAGAGCTAGAAATAGCAAGTTAAAATAAGGC	CRISPRko_sgRNA_460
GUIDES	ABCG5	GAAATTCACCAATTAAGTGG	ACAAGAGTTAGAAATTCACCAATTAAGTGGGGGGGGGCCAAGA	GGAAAGGACGAAACACCGGAAATTCACCAATTAAGTGGGTTTTAGAGCTAGAAATAGCAAGTTAAAATAAGGC	CRISPRko_sgRNA_461
GUIDES	ABCG5	AAATATAGTCAACAGTGTAG	TCCAAAATCCAAATATAGTCAACAGTGTAGTGGTGGCTCTGCT	GGAAAGGACGAAACACCGAAATATAGTCAACAGTGTAGGTTTTAGAGCTAGAAATAGCAAGTTAAAATAAGGC	CRISPRko_sgRNA_462
GUIDES	ABCG5	GGGGCATTTCCACGGGTGAG	TACAGCTTGGGGGGCATTTCCACGGGTGAGCGGCGGCGCCGGG	GGAAAGGACGAAACACCGGGGGCATTTCCACGGGTGAGGTTTTAGAGCTAGAAATAGCAAGTTAAAATAAGGC	CRISPRko_sgRNA_463
GUIDES	ABCG5	CAGACTCAGCTCTGCCATGA	CCACATGGCTCAGACTCAGCTCTGCCATGACGGCGGCCTCCAC	GGAAAGGACGAAACACCGCAGACTCAGCTCTGCCATGAGTTTTAGAGCTAGAAATAGCAAGTTAAAATAAGGC	CRISPRko_sgRNA_464
GUIDES	ABCG8	AGTGCTCCGGAAGCTCCCCG	ATGTAGGCACAGTGCTCCGGAAGCTCCCCGAGGAGGATCTGCA	GGAAAGGACGAAACACCGAGTGCTCCGGAAGCTCCCCGGTTTTAGAGCTAGAAATAGCAAGTTAAAATAAGGC	CRISPRko_sgRNA_465
GUIDES	ABCG8	TTATCATGAAGCCCCCGGCG	CTGCTCAAGTTTATCATGAAGCCCCCGGCGAGGAGGTAGAAGG	GGAAAGGACGAAACACCGTTATCATGAAGCCCCCGGCGGTTTTAGAGCTAGAAATAGCAAGTTAAAATAAGGC	CRISPRko_sgRNA_466
GUIDES	ABCG8	GAGGGCATTGCTGAAGAAGG	AGGAGTTGTAGAGGGCATTGCTGAAGAAGGAGGAGGCCATGTG	GGAAAGGACGAAACACCGGAGGGCATTGCTGAAGAAGGGTTTTAGAGCTAGAAATAGCAAGTTAAAATAAGGC	CRISPRko_sgRNA_467
GUIDES	ABCG8	TGATAAACTTGAGCAGCCTG	GGGGGCTTCATGATAAACTTGAGCAGCCTGTGGTGGACAGGTA	GGAAAGGACGAAACACCGTGATAAACTTGAGCAGCCTGGTTTTAGAGCTAGAAATAGCAAGTTAAAATAAGGC	CRISPRko_sgRNA_468
GUIDES	ABCG8	TTTCCAAAGTGTCCTTCCTG	CCCGCGTGGATTTCCAAAGTGTCCTTCCTGCGGCGGTGGTGTT	GGAAAGGACGAAACACCGTTTCCAAAGTGTCCTTCCTGGTTTTAGAGCTAGAAATAGCAAGTTAAAATAAGGC	CRISPRko_sgRNA_469
GUIDES	ABCG8	GCCCTTCAAAACACCACCGC	ATCTTCATCAGCCCTTCAAAACACCACCGCAGGAGGAAGGACA	GGAAAGGACGAAACACCGGCCCTTCAAAACACCACCGCGTTTTAGAGCTAGAAATAGCAAGTTAAAATAAGGC	CRISPRko_sgRNA_470
GUIDES	ABCG8	TTCAAAACACCACCGCAGGA	TCATCAGCCCTTCAAAACACCACCGCAGGAAGGAGGACACTTT	GGAAAGGACGAAACACCGTTCAAAACACCACCGCAGGAGTTTTAGAGCTAGAAATAGCAAGTTAAAATAAGGC	CRISPRko_sgRNA_471
GUIDES	ABCG8	CCACCGCAGGAAGGACACTT	CTTCAAAACACCACCGCAGGAAGGACACTTTGGTGGAAATCCA	GGAAAGGACGAAACACCGCCACCGCAGGAAGGACACTTGTTTTAGAGCTAGAAATAGCAAGTTAAAATAAGGC	CRISPRko_sgRNA_472
GUIDES	ABHD1	TTGAAGAGCAGTGAGTTGAG	GAGGGGCTGATTGAAGAGCAGTGAGTTGAGTGGTGGGGTTTCC	GGAAAGGACGAAACACCGTTGAAGAGCAGTGAGTTGAGGTTTTAGAGCTAGAAATAGCAAGTTAAAATAAGGC	CRISPRko_sgRNA_473
GUIDES	ABHD1	CCCTCCAAAAGAGATGCCCA	CCCTCCAAAAGAGATGCCCACGGCGGCCAGCAG	GGAAAGGACGAAACACCGCCCTCCAAAAGAGATGCCCAGTTTTAGAGCTAGAAATAGCAAGTTAAAATAAGGC	CRISPRko_sgRNA_474
GUIDES	ABHD1	ACCTAGTTAACCAAGCTCTG	TACGTCTTGCACCTAGTTAACCAAGCTCTGAGGAGGGATGGCT	GGAAAGGACGAAACACCGACCTAGTTAACCAAGCTCTGGTTTTAGAGCTAGAAATAGCAAGTTAAAATAAGGC	CRISPRko_sgRNA_475
GUIDES	ABHD1	TGCTGGCACAAAAAGCCCTG	TCTTCAGTATTGCTGGCACAAAAAGCCCTGTGGTGGGTCTGAG	GGAAAGGACGAAACACCGTGCTGGCACAAAAAGCCCTGGTTTTAGAGCTAGAAATAGCAAGTTAAAATAAGGC	CRISPRko_sgRNA_476
GUIDES	ABHD1	GTTAACCAAGCTCTGAGGGA	CTTGCACCTAGTTAACCAAGCTCTGAGGGATGGTGGCTACCAG	GGAAAGGACGAAACACCGGTTAACCAAGCTCTGAGGGAGTTTTAGAGCTAGAAATAGCAAGTTAAAATAAGGC	CRISPRko_sgRNA_477
GUIDES	ABHD1	CAGGGAGCGAGTGGTCTCAA	GTGGGGTTTCCAGGGAGCGAGTGGTCTCAAAGGAGGAATCCCA	GGAAAGGACGAAACACCGCAGGGAGCGAGTGGTCTCAAGTTTTAGAGCTAGAAATAGCAAGTTAAAATAAGGC	CRISPRko_sgRNA_478
GUIDES	ABHD1	CAACCGGGGCTGCCGTGGGG	TCGTGTTTAACAACCGGGGCTGCCGTGGGGAGGAGGAACTGCG	GGAAAGGACGAAACACCGCAACCGGGGCTGCCGTGGGGGTTTTAGAGCTAGAAATAGCAAGTTAAAATAAGGC	CRISPRko_sgRNA_479
GUIDES	ABHD1	TGGGGTTTCCAGGGAGCGAG	GTGAGTTGAGTGGGGTTTCCAGGGAGCGAGTGGTGGTCTCAAA	GGAAAGGACGAAACACCGTGGGGTTTCCAGGGAGCGAGGTTTTAGAGCTAGAAATAGCAAGTTAAAATAAGGC	CRISPRko_sgRNA_480
GUIDES	ABHD10	AAGTTCAGATGGTAACTCAG	CAGGAGTTGGAAGTTCAGATGGTAACTCAGAGGAGGAAAGCAC	GGAAAGGACGAAACACCGAAGTTCAGATGGTAACTCAGGTTTTAGAGCTAGAAATAGCAAGTTAAAATAAGGC	CRISPRko_sgRNA_481
GUIDES	ABHD10	TGCACGACCAGAGAAGGTCG	ATGCTGCAATTGCACGACCAGAGAAGGTCGTGGTGGCTCTTAT	GGAAAGGACGAAACACCGTGCACGACCAGAGAAGGTCGGTTTTAGAGCTAGAAATAGCAAGTTAAAATAAGGC	CRISPRko_sgRNA_482
GUIDES	ABHD10	TAACTCAGAGGAAAGCACAC	GTTCAGATGGTAACTCAGAGGAAAGCACACTGGTGGGGAAATG	GGAAAGGACGAAACACCGTAACTCAGAGGAAAGCACACGTTTTAGAGCTAGAAATAGCAAGTTAAAATAAGGC	CRISPRko_sgRNA_483
GUIDES	ABHD10	TTGGATCTAGCCTTGGAGGG	TAGATTCTTGTTGGATCTAGCCTTGGAGGGTGGTGGCTTATGC	GGAAAGGACGAAACACCGTTGGATCTAGCCTTGGAGGGGTTTTAGAGCTAGAAATAGCAAGTTAAAATAAGGC	CRISPRko_sgRNA_484
GUIDES	ABHD10	TCAGGAGTTGGAAGTTCAGA	GTTTGATTACTCAGGAGTTGGAAGTTCAGATGGTGGTAACTCA	GGAAAGGACGAAACACCGTCAGGAGTTGGAAGTTCAGAGTTTTAGAGCTAGAAATAGCAAGTTAAAATAAGGC	CRISPRko_sgRNA_485
GUIDES	ABHD10	GAAGCATAAGCCACCCTCCA	ATTGCAGCATGAAGCATAAGCCACCCTCCAAGGAGGCTAGATC	GGAAAGGACGAAACACCGGAAGCATAAGCCACCCTCCAGTTTTAGAGCTAGAAATAGCAAGTTAAAATAAGGC	CRISPRko_sgRNA_486
GUIDES	ABHD10	TGCAATTGCACGACCAGAGA	TGCTTCATGCTGCAATTGCACGACCAGAGAAGGAGGTCGTGGC	GGAAAGGACGAAACACCGTGCAATTGCACGACCAGAGAGTTTTAGAGCTAGAAATAGCAAGTTAAAATAAGGC	CRISPRko_sgRNA_487
GUIDES	ABHD10	ATAATTGATGACTTAGCTGA	TGTTCTTTCTATAATTGATGACTTAGCTGATGGTGGGCCACAG	GGAAAGGACGAAACACCGATAATTGATGACTTAGCTGAGTTTTAGAGCTAGAAATAGCAAGTTAAAATAAGGC	CRISPRko_sgRNA_488
GUIDES	ABHD11	ACGGTGGATGCTCGTAACCA	CCAGGTGCTGACGGTGGATGCTCGTAACCACGGCGGTGACAGC	GGAAAGGACGAAACACCGACGGTGGATGCTCGTAACCAGTTTTAGAGCTAGAAATAGCAAGTTAAAATAAGGC	CRISPRko_sgRNA_489
GUIDES	ABHD11	GGAGAAAGAGTGTTGGCCCG	TTTCCACCAAGGAGAAAGAGTGTTGGCCCGAGGAGGTAGGACT	GGAAAGGACGAAACACCGGGAGAAAGAGTGTTGGCCCGGTTTTAGAGCTAGAAATAGCAAGTTAAAATAAGGC	CRISPRko_sgRNA_490
GUIDES	ABHD11	CGAACTGGGAGTTTCCACCA	CGAACTGGGAGTTTCCACCAAGGAGGAGAAAGA	GGAAAGGACGAAACACCGCGAACTGGGAGTTTCCACCAGTTTTAGAGCTAGAAATAGCAAGTTAAAATAAGGC	CRISPRko_sgRNA_491
GUIDES	ABHD11	AGATCTTGGCTTTCCCACAG	CACCTAGACAAGATCTTGGCTTTCCCACAGAGGAGGCAGGAGT	GGAAAGGACGAAACACCGAGATCTTGGCTTTCCCACAGGTTTTAGAGCTAGAAATAGCAAGTTAAAATAAGGC	CRISPRko_sgRNA_492
GUIDES	ABHD11	AGCTCATGTCTGGGCTGTGG	ATGATCTCGTAGCTCATGTCTGGGCTGTGGGGGGGGCTGTCAC	GGAAAGGACGAAACACCGAGCTCATGTCTGGGCTGTGGGTTTTAGAGCTAGAAATAGCAAGTTAAAATAAGGC	CRISPRko_sgRNA_493
GUIDES	ABHD11	CCTCTGTAGTGCCAGCAGCA	CCTCTGTAGTGCCAGCAGCATGGTGGCTGTCTT	GGAAAGGACGAAACACCGCCTCTGTAGTGCCAGCAGCAGTTTTAGAGCTAGAAATAGCAAGTTAAAATAAGGC	CRISPRko_sgRNA_494
GUIDES	ABHD11	AAAGAGTGTTGGCCCGAGGT	CACCAAGGAGAAAGAGTGTTGGCCCGAGGTAGGAGGACTCCTG	GGAAAGGACGAAACACCGAAAGAGTGTTGGCCCGAGGTGTTTTAGAGCTAGAAATAGCAAGTTAAAATAAGGC	CRISPRko_sgRNA_495
GUIDES	ABHD11	GCTGTGGCCAACGACGACGC	TTCCTCCCATGCTGTGGCCAACGACGACGCAGGAGGGCACCAG	GGAAAGGACGAAACACCGGCTGTGGCCAACGACGACGCGTTTTAGAGCTAGAAATAGCAAGTTAAAATAAGGC	CRISPRko_sgRNA_496
GUIDES	ABHD12	TCCAATATAAGGGCATCTGG	GAATGGAGATTCCAATATAAGGGCATCTGGAGGAGGCGTCTCT	GGAAAGGACGAAACACCGTCCAATATAAGGGCATCTGGGTTTTAGAGCTAGAAATAGCAAGTTAAAATAAGGC	CRISPRko_sgRNA_497
GUIDES	ABHD12	TCGGAAGCTTCGAGCTGGTG	CTTTGAAATCTCGGAAGCTTCGAGCTGGTGCGGCGGCGATGCT	GGAAAGGACGAAACACCGTCGGAAGCTTCGAGCTGGTGGTTTTAGAGCTAGAAATAGCAAGTTAAAATAAGGC	CRISPRko_sgRNA_498
GUIDES	ABHD12	AAATCTCGGAAGCTTCGAGC	CTGAACTTTGAAATCTCGGAAGCTTCGAGCTGGTGGTGCGGCG	GGAAAGGACGAAACACCGAAATCTCGGAAGCTTCGAGCGTTTTAGAGCTAGAAATAGCAAGTTAAAATAAGGC	CRISPRko_sgRNA_499
GUIDES	ABHD12	TGTATTTGTGCCTGTAGCCA	CTCTTGTAAATGTATTTGTGCCTGTAGCCAAGGAGGTCTGAAT	GGAAAGGACGAAACACCGTGTATTTGTGCCTGTAGCCAGTTTTAGAGCTAGAAATAGCAAGTTAAAATAAGGC	CRISPRko_sgRNA_500
GUIDES	ABHD12	AGGAAGAACCAGTCAAACCC	AATAGGATCAAGGAAGAACCAGTCAAACCCAGGAGGGAAGTAT	GGAAAGGACGAAACACCGAGGAAGAACCAGTCAAACCCGTTTTAGAGCTAGAAATAGCAAGTTAAAATAAGGC	CRISPRko_sgRNA_501
GUIDES	ABHD12	GATGGCTCTTAGCTTCTTCG	ACTGAAAATGGATGGCTCTTAGCTTCTTCGCGGCGGATATTAG	GGAAAGGACGAAACACCGGATGGCTCTTAGCTTCTTCGGTTTTAGAGCTAGAAATAGCAAGTTAAAATAAGGC	CRISPRko_sgRNA_502
GUIDES	ABHD12	CACTACTTGTAATAGGATCA	AATTTAATTCCACTACTTGTAATAGGATCAAGGAGGAAGAACC	GGAAAGGACGAAACACCGCACTACTTGTAATAGGATCAGTTTTAGAGCTAGAAATAGCAAGTTAAAATAAGGC	CRISPRko_sgRNA_503
GUIDES	ABHD12	TCTTCGCGGATATTAGTGAA	GCTCTTAGCTTCTTCGCGGATATTAGTGAATGGTGGAGATTCC	GGAAAGGACGAAACACCGTCTTCGCGGATATTAGTGAAGTTTTAGAGCTAGAAATAGCAAGTTAAAATAAGGC	CRISPRko_sgRNA_504
GUIDES	ABHD12B	AGGTTGTGTTGGAAGCCAGG	TTTACAAAGCAGGTTGTGTTGGAAGCCAGGAGGAGGAAAGATA	GGAAAGGACGAAACACCGAGGTTGTGTTGGAAGCCAGGGTTTTAGAGCTAGAAATAGCAAGTTAAAATAAGGC	CRISPRko_sgRNA_505
GUIDES	ABHD12B	CCTCACGGTTATTAACAGTG	CCTCACGGTTATTAACAGTGTGGTGGGGCTTTT	GGAAAGGACGAAACACCGCCTCACGGTTATTAACAGTGGTTTTAGAGCTAGAAATAGCAAGTTAAAATAAGGC	CRISPRko_sgRNA_506
GUIDES	ABHD12B	TAATTGGGTTCCCATCACGA	AGATAAACAATAATTGGGTTCCCATCACGAAGGAGGGCTGCTT	GGAAAGGACGAAACACCGTAATTGGGTTCCCATCACGAGTTTTAGAGCTAGAAATAGCAAGTTAAAATAAGGC	CRISPRko_sgRNA_507
GUIDES	ABHD12B	GAACAAAGAGAGGGTCAAGA	ATGCATACAGGAACAAAGAGAGGGTCAAGATGGTGGTTATCTT	GGAAAGGACGAAACACCGGAACAAAGAGAGGGTCAAGAGTTTTAGAGCTAGAAATAGCAAGTTAAAATAAGGC	CRISPRko_sgRNA_508
GUIDES	ABHD12B	CCAGCAACAGTCCTTCCCCT	CTGCTTCATACCAGCAACAGTCCTTCCCCTTGGTGGCATCTTC	GGAAAGGACGAAACACCGCCAGCAACAGTCCTTCCCCTGTTTTAGAGCTAGAAATAGCAAGTTAAAATAAGGC	CRISPRko_sgRNA_509
GUIDES	ABHD12B	ATGCATACAGGAACAAAGAG	ATTGCACGCAATGCATACAGGAACAAAGAGAGGAGGGTCAAGA	GGAAAGGACGAAACACCGATGCATACAGGAACAAAGAGGTTTTAGAGCTAGAAATAGCAAGTTAAAATAAGGC	CRISPRko_sgRNA_510
GUIDES	ABHD12B	CCCAGTTGATGCTATTGTCT	CCCAGTTGATGCTATTGTCTTGGTGGAAGCTCC	GGAAAGGACGAAACACCGCCCAGTTGATGCTATTGTCTGTTTTAGAGCTAGAAATAGCAAGTTAAAATAAGGC	CRISPRko_sgRNA_511
GUIDES	ABHD12B	TCCAAGACAATAGCATCAAC	AAATGGAGCTTCCAAGACAATAGCATCAACTGGTGGGCATCCT	GGAAAGGACGAAACACCGTCCAAGACAATAGCATCAACGTTTTAGAGCTAGAAATAGCAAGTTAAAATAAGGC	CRISPRko_sgRNA_512
GUIDES	ABHD13	CTTTTGCTGGTTGATTATCG	CAAAGTTAACCTTTTGCTGGTTGATTATCGAGGAGGATATGGA	GGAAAGGACGAAACACCGCTTTTGCTGGTTGATTATCGGTTTTAGAGCTAGAAATAGCAAGTTAAAATAAGGC	CRISPRko_sgRNA_513
GUIDES	ABHD13	CATAAAGGAAGGTAACGCAT	TTTGTAGCACCATAAAGGAAGGTAACGCATCGGCGGAAAGAAT	GGAAAGGACGAAACACCGCATAAAGGAAGGTAACGCATGTTTTAGAGCTAGAAATAGCAAGTTAAAATAAGGC	CRISPRko_sgRNA_514
GUIDES	ABHD13	AATAGCCACTGCTCCACCCA	AAGCCAAATGAATAGCCACTGCTCCACCCAAGGAGGAACGGCC	GGAAAGGACGAAACACCGAATAGCCACTGCTCCACCCAGTTTTAGAGCTAGAAATAGCAAGTTAAAATAAGGC	CRISPRko_sgRNA_515
GUIDES	ABHD13	CCACTGCTCCACCCAAGGAA	AAATGAATAGCCACTGCTCCACCCAAGGAACGGCGGCCAAAAA	GGAAAGGACGAAACACCGCCACTGCTCCACCCAAGGAAGTTTTAGAGCTAGAAATAGCAAGTTAAAATAAGGC	CRISPRko_sgRNA_516
GUIDES	ABHD13	TAGGATTTCAGCCATTATGG	AAAATTCACATAGGATTTCAGCCATTATGGTGGTGGAGAACAC	GGAAAGGACGAAACACCGTAGGATTTCAGCCATTATGGGTTTTAGAGCTAGAAATAGCAAGTTAAAATAAGGC	CRISPRko_sgRNA_517
GUIDES	ABHD13	AATAAAGTGCTGGCCATATG	AAAGAATGAAAATAAAGTGCTGGCCATATGTGGTGGTATGCTT	GGAAAGGACGAAACACCGAATAAAGTGCTGGCCATATGGTTTTAGAGCTAGAAATAGCAAGTTAAAATAAGGC	CRISPRko_sgRNA_518
GUIDES	ABHD13	AAAGAATGAAAATAAAGTGC	AACGCATCGGAAAGAATGAAAATAAAGTGCTGGTGGCCATATG	GGAAAGGACGAAACACCGAAAGAATGAAAATAAAGTGCGTTTTAGAGCTAGAAATAGCAAGTTAAAATAAGGC	CRISPRko_sgRNA_519
GUIDES	ABHD13	TGGCTTCTGAAAATTCACAT	GCTATTCATTTGGCTTCTGAAAATTCACATAGGAGGATTTCAG	GGAAAGGACGAAACACCGTGGCTTCTGAAAATTCACATGTTTTAGAGCTAGAAATAGCAAGTTAAAATAAGGC	CRISPRko_sgRNA_520
GUIDES	ABHD14A	TGCGTAGCTTCACCACAGAG	TGGCCTGCATTGCGTAGCTTCACCACAGAGTGGTGGTTGGGCA	GGAAAGGACGAAACACCGTGCGTAGCTTCACCACAGAGGTTTTAGAGCTAGAAATAGCAAGTTAAAATAAGGC	CRISPRko_sgRNA_521
GUIDES	ABHD14A	GAACTCGGCACCTTCAAAGG	TAGGTTTTGGGAACTCGGCACCTTCAAAGGAGGAGGCAAGCAC	GGAAAGGACGAAACACCGGAACTCGGCACCTTCAAAGGGTTTTAGAGCTAGAAATAGCAAGTTAAAATAAGGC	CRISPRko_sgRNA_522
GUIDES	ABHD14A	GCACAAATCCATGTAGCTGG	GGTGCGATGGGCACAAATCCATGTAGCTGGTGGTGGTGGCCTC	GGAAAGGACGAAACACCGGCACAAATCCATGTAGCTGGGTTTTAGAGCTAGAAATAGCAAGTTAAAATAAGGC	CRISPRko_sgRNA_523
GUIDES	ABHD14A	TTGGTGAGCCCCTCGCTGAG	GAATGCCGTGTTGGTGAGCCCCTCGCTGAGTGGTGGCCACTAT	GGAAAGGACGAAACACCGTTGGTGAGCCCCTCGCTGAGGTTTTAGAGCTAGAAATAGCAAGTTAAAATAAGGC	CRISPRko_sgRNA_524
GUIDES	ABHD14A	TCAAGGTAGATGGTCAAGGA	TCAAGGTAGATGGTCAAGGAAGGAGGCAAGCAG	GGAAAGGACGAAACACCGTCAAGGTAGATGGTCAAGGAGTTTTAGAGCTAGAAATAGCAAGTTAAAATAAGGC	CRISPRko_sgRNA_525
GUIDES	ABHD14A	TCTCCATACAGGATAAGGGT	GTGGTCCAGCTCTCCATACAGGATAAGGGTTGGTGGAGTCTGC	GGAAAGGACGAAACACCGTCTCCATACAGGATAAGGGTGTTTTAGAGCTAGAAATAGCAAGTTAAAATAAGGC	CRISPRko_sgRNA_526
GUIDES	ABHD14A	CTCCACCCAGAACTACACCC	TCGCACCCACCTCCACCCAGAACTACACCCAGGAGGAGCAATT	GGAAAGGACGAAACACCGCTCCACCCAGAACTACACCCGTTTTAGAGCTAGAAATAGCAAGTTAAAATAAGGC	CRISPRko_sgRNA_527
GUIDES	ABHD14A	AGGACAAGGTGGAAGTCTTG	GAAGGCAAGCAGGACAAGGTGGAAGTCTTGCGGCGGCTTGTGG	GGAAAGGACGAAACACCGAGGACAAGGTGGAAGTCTTGGTTTTAGAGCTAGAAATAGCAAGTTAAAATAAGGC	CRISPRko_sgRNA_528
GUIDES	ABHD14B	CTGTTACCTGGACAAACCAG	CGGGGCACCCCTGTTACCTGGACAAACCAGAGGAGGAGTGGCA	GGAAAGGACGAAACACCGCTGTTACCTGGACAAACCAGGTTTTAGAGCTAGAAATAGCAAGTTAAAATAAGGC	CRISPRko_sgRNA_529
GUIDES	ABHD14B	CCTTCATGATCAGCACCCGG	TGCCCCGCCCCCTTCATGATCAGCACCCGGTGGTGGTTGGGCA	GGAAAGGACGAAACACCGCCTTCATGATCAGCACCCGGGTTTTAGAGCTAGAAATAGCAAGTTAAAATAAGGC	CRISPRko_sgRNA_530
GUIDES	ABHD14B	TCTGATTGTATATGGAGACC	AGACTCCAGCTCTGATTGTATATGGAGACCAGGAGGACCCCAT	GGAAAGGACGAAACACCGTCTGATTGTATATGGAGACCGTTTTAGAGCTAGAAATAGCAAGTTAAAATAAGGC	CRISPRko_sgRNA_531
GUIDES	ABHD14B	CCACCGGGTGCTGATCATGA	AGCTGCCCAACCACCGGGTGCTGATCATGAAGGAGGGGGCGGG	GGAAAGGACGAAACACCGCCACCGGGTGCTGATCATGAGTTTTAGAGCTAGAAATAGCAAGTTAAAATAAGGC	CRISPRko_sgRNA_532
GUIDES	ABHD14B	TCTCCATATACAATCAGAGC	GGGGTCCTGGTCTCCATATACAATCAGAGCTGGTGGAGTCTGA	GGAAAGGACGAAACACCGTCTCCATATACAATCAGAGCGTTTTAGAGCTAGAAATAGCAAGTTAAAATAAGGC	CRISPRko_sgRNA_533
GUIDES	ABHD14B	AGCCCTGTATGCCACTCCTC	GAAGTCCAGCAGCCCTGTATGCCACTCCTCTGGTGGTTTGTCC	GGAAAGGACGAAACACCGAGCCCTGTATGCCACTCCTCGTTTTAGAGCTAGAAATAGCAAGTTAAAATAAGGC	CRISPRko_sgRNA_534
GUIDES	ABHD14B	GGAGTGGCATACAGGGCTGC	ACAAACCAGAGGAGTGGCATACAGGGCTGCTGGTGGACTTCCT	GGAAAGGACGAAACACCGGGAGTGGCATACAGGGCTGCGTTTTAGAGCTAGAAATAGCAAGTTAAAATAAGGC	CRISPRko_sgRNA_535
GUIDES	ABHD14B	AAACCAGAGGAGTGGCATAC	TTACCTGGACAAACCAGAGGAGTGGCATACAGGAGGGCTGCTG	GGAAAGGACGAAACACCGAAACCAGAGGAGTGGCATACGTTTTAGAGCTAGAAATAGCAAGTTAAAATAAGGC	CRISPRko_sgRNA_536
GUIDES	ABHD2	CATTGTGTGCAAATACTTGG	TGGGTGGTAACATTGTGTGCAAATACTTGGGGGGGGAGACTCA	GGAAAGGACGAAACACCGCATTGTGTGCAAATACTTGGGTTTTAGAGCTAGAAATAGCAAGTTAAAATAAGGC	CRISPRko_sgRNA_537
GUIDES	ABHD2	ATAGGTGAACATGCGTGGCG	ATAGGTGAACATGCGTGGCGAGGAGGTCAATTC	GGAAAGGACGAAACACCGATAGGTGAACATGCGTGGCGGTTTTAGAGCTAGAAATAGCAAGTTAAAATAAGGC	CRISPRko_sgRNA_538
GUIDES	ABHD2	TGCACACAATGTTACCACCC	CCCAAGTATTTGCACACAATGTTACCACCCAGGAGGCTGAAGC	GGAAAGGACGAAACACCGTGCACACAATGTTACCACCCGTTTTAGAGCTAGAAATAGCAAGTTAAAATAAGGC	CRISPRko_sgRNA_539
GUIDES	ABHD2	TGTTGGGCAGGGCACCCAGG	GTCAATTCAATGTTGGGCAGGGCACCCAGGTGGTGGTTCAGCA	GGAAAGGACGAAACACCGTGTTGGGCAGGGCACCCAGGGTTTTAGAGCTAGAAATAGCAAGTTAAAATAAGGC	CRISPRko_sgRNA_540
GUIDES	ABHD2	GTCGTGGGCTTCAGCCTGGG	CCAGCTGGTCGTCGTGGGCTTCAGCCTGGGTGGTGGTAACATT	GGAAAGGACGAAACACCGGTCGTGGGCTTCAGCCTGGGGTTTTAGAGCTAGAAATAGCAAGTTAAAATAAGGC	CRISPRko_sgRNA_541
GUIDES	ABHD2	ACCCCAGAGCCTGGAAGACA	ATGTTAAGAAACCCCAGAGCCTGGAAGACACGGCGGACTTGAG	GGAAAGGACGAAACACCGACCCCAGAGCCTGGAAGACAGTTTTAGAGCTAGAAATAGCAAGTTAAAATAAGGC	CRISPRko_sgRNA_542
GUIDES	ABHD2	GGGATGTTGCTGTGTAGAGC	ATCTGCATCAGGGATGTTGCTGTGTAGAGCCGGCGGCTCAAGT	GGAAAGGACGAAACACCGGGGATGTTGCTGTGTAGAGCGTTTTAGAGCTAGAAATAGCAAGTTAAAATAAGGC	CRISPRko_sgRNA_543
GUIDES	ABHD2	TGGAAGACACGGACTTGAGC	CCCCAGAGCCTGGAAGACACGGACTTGAGCCGGCGGCTCTACA	GGAAAGGACGAAACACCGTGGAAGACACGGACTTGAGCGTTTTAGAGCTAGAAATAGCAAGTTAAAATAAGGC	CRISPRko_sgRNA_544
GUIDES	ABHD3	ACTGACTTCAGTCTAGGACT	TGGAATTCCTACTGACTTCAGTCTAGGACTCGGCGGACTGGCA	GGAAAGGACGAAACACCGACTGACTTCAGTCTAGGACTGTTTTAGAGCTAGAAATAGCAAGTTAAAATAAGGC	CRISPRko_sgRNA_545
GUIDES	ABHD3	TTAAAAAGTAGCCAGTTCAG	CAAATAGTAATTAAAAAGTAGCCAGTTCAGTGGTGGTTTTTCC	GGAAAGGACGAAACACCGTTAAAAAGTAGCCAGTTCAGGTTTTAGAGCTAGAAATAGCAAGTTAAAATAAGGC	CRISPRko_sgRNA_546
GUIDES	ABHD3	AGTCCTAGACTGAAGTCAGT	TGCCAGTCCGAGTCCTAGACTGAAGTCAGTAGGAGGAATTCCA	GGAAAGGACGAAACACCGAGTCCTAGACTGAAGTCAGTGTTTTAGAGCTAGAAATAGCAAGTTAAAATAAGGC	CRISPRko_sgRNA_547
GUIDES	ABHD3	AGTATTGTGTCTAAATTCTG	TAGGAATTCCAGTATTGTGTCTAAATTCTGTGGTGGATGATGT	GGAAAGGACGAAACACCGAGTATTGTGTCTAAATTCTGGTTTTAGAGCTAGAAATAGCAAGTTAAAATAAGGC	CRISPRko_sgRNA_548
GUIDES	ABHD3	CAATGACTCTGAGCAAGCGA	GTGGTTTTTCCAATGACTCTGAGCAAGCGAAGGAGGTGTTCCA	GGAAAGGACGAAACACCGCAATGACTCTGAGCAAGCGAGTTTTAGAGCTAGAAATAGCAAGTTAAAATAAGGC	CRISPRko_sgRNA_549
GUIDES	ABHD3	ATTCCTACTGACTTCAGTCT	CAATACTGGAATTCCTACTGACTTCAGTCTAGGAGGACTCGGA	GGAAAGGACGAAACACCGATTCCTACTGACTTCAGTCTGTTTTAGAGCTAGAAATAGCAAGTTAAAATAAGGC	CRISPRko_sgRNA_550
GUIDES	ABHD3	AGCGAAGGTGTTCCAACCAA	ACTCTGAGCAAGCGAAGGTGTTCCAACCAACGGCGGAAAAAGT	GGAAAGGACGAAACACCGAGCGAAGGTGTTCCAACCAAGTTTTAGAGCTAGAAATAGCAAGTTAAAATAAGGC	CRISPRko_sgRNA_551
GUIDES	ABHD3	ATTAACTGAAGACTGAAGGC	ATTAACTGAAGACTGAAGGCAGGAGGTTGTCAA	GGAAAGGACGAAACACCGATTAACTGAAGACTGAAGGCGTTTTAGAGCTAGAAATAGCAAGTTAAAATAAGGC	CRISPRko_sgRNA_552
GUIDES	ABHD4	ACGTCCTAGGACAGATGCCA	ATGGATTGGAACGTCCTAGGACAGATGCCACGGCGGCTTTGAC	GGAAAGGACGAAACACCGACGTCCTAGGACAGATGCCAGTTTTAGAGCTAGAAATAGCAAGTTAAAATAAGGC	CRISPRko_sgRNA_553
GUIDES	ABHD4	TGACATCGATAGAGACATGG	GATGAGTTTGTGACATCGATAGAGACATGGCGGCGGGAGACCA	GGAAAGGACGAAACACCGTGACATCGATAGAGACATGGGTTTTAGAGCTAGAAATAGCAAGTTAAAATAAGGC	CRISPRko_sgRNA_554
GUIDES	ABHD4	AGTTAAACACCTCATCCTGG	AGTTAAACACCTCATCCTGGTGGTGGACCCATG	GGAAAGGACGAAACACCGAGTTAAACACCTCATCCTGGGTTTTAGAGCTAGAAATAGCAAGTTAAAATAAGGC	CRISPRko_sgRNA_555
GUIDES	ABHD4	ACTTGCGTTTGAAGTCCGGC	AAGTCTGCAAACTTGCGTTTGAAGTCCGGCCGGCGGAATCGCT	GGAAAGGACGAAACACCGACTTGCGTTTGAAGTCCGGCGTTTTAGAGCTAGAAATAGCAAGTTAAAATAAGGC	CRISPRko_sgRNA_556
GUIDES	ABHD4	GTACTTGATTGAGTAAGAAG	ACCTATCAGGGTACTTGATTGAGTAAGAAGTGGTGGCCAGGAA	GGAAAGGACGAAACACCGGTACTTGATTGAGTAAGAAGGTTTTAGAGCTAGAAATAGCAAGTTAAAATAAGGC	CRISPRko_sgRNA_557
GUIDES	ABHD4	GATCGAAGGTGTGCAGTGTG	AAGCCAAGCAGATCGAAGGTGTGCAGTGTGCGGCGGCGGGCAC	GGAAAGGACGAAACACCGGATCGAAGGTGTGCAGTGTGGTTTTAGAGCTAGAAATAGCAAGTTAAAATAAGGC	CRISPRko_sgRNA_558
GUIDES	ABHD4	CTCCCAAACTGTGCCCCAGG	GCCAGGAATCCTCCCAAACTGTGCCCCAGGAGGAGGATCATGC	GGAAAGGACGAAACACCGCTCCCAAACTGTGCCCCAGGGTTTTAGAGCTAGAAATAGCAAGTTAAAATAAGGC	CRISPRko_sgRNA_559
GUIDES	ABHD4	GCTACTCGAAGAACAGCCAA	CCAGGGCCCAGCTACTCGAAGAACAGCCAATGGTGGATTGGAA	GGAAAGGACGAAACACCGGCTACTCGAAGAACAGCCAAGTTTTAGAGCTAGAAATAGCAAGTTAAAATAAGGC	CRISPRko_sgRNA_560
GUIDES	ABHD5	TTGGAGTCTGCACATTACAG	TTGGAGTCTGCACATTACAGTGGTGGTAGATGT	GGAAAGGACGAAACACCGTTGGAGTCTGCACATTACAGGTTTTAGAGCTAGAAATAGCAAGTTAAAATAAGGC	CRISPRko_sgRNA_561
GUIDES	ABHD5	CAGCAGCCAAGAATCCACCT	AGCGAGTAAGCAGCAGCCAAGAATCCACCTAGGAGGTTGTGCC	GGAAAGGACGAAACACCGCAGCAGCCAAGAATCCACCTGTTTTAGAGCTAGAAATAGCAAGTTAAAATAAGGC	CRISPRko_sgRNA_562
GUIDES	ABHD5	ATTGTCTTCACATATGAATG	ATTGTCTTCACATATGAATGTGGTGGTCGTAAG	GGAAAGGACGAAACACCGATTGTCTTCACATATGAATGGTTTTAGAGCTAGAAATAGCAAGTTAAAATAAGGC	CRISPRko_sgRNA_563
GUIDES	ABHD5	ATCTTGCTTGGGCACAACCT	GGACAAAATGATCTTGCTTGGGCACAACCTAGGAGGTGGATTC	GGAAAGGACGAAACACCGATCTTGCTTGGGCACAACCTGTTTTAGAGCTAGAAATAGCAAGTTAAAATAAGGC	CRISPRko_sgRNA_564
GUIDES	ABHD5	GGTCGTTCAGGGAAACCCCA	AGCAAGGTCTGGTCGTTCAGGGAAACCCCAAGGAGGCTCCACT	GGAAAGGACGAAACACCGGGTCGTTCAGGGAAACCCCAGTTTTAGAGCTAGAAATAGCAAGTTAAAATAAGGC	CRISPRko_sgRNA_565
GUIDES	ABHD5	TTGCTTGGGCACAACCTAGG	CAAAATGATCTTGCTTGGGCACAACCTAGGTGGTGGATTCTTG	GGAAAGGACGAAACACCGTTGCTTGGGCACAACCTAGGGTTTTAGAGCTAGAAATAGCAAGTTAAAATAAGGC	CRISPRko_sgRNA_566
GUIDES	ABHD5	TTGGTCTGTCTTGATCAGCA	CAAACTGGAATTGGTCTGTCTTGATCAGCAAGGAGGTCTGGTC	GGAAAGGACGAAACACCGTTGGTCTGTCTTGATCAGCAGTTTTAGAGCTAGAAATAGCAAGTTAAAATAAGGC	CRISPRko_sgRNA_567
GUIDES	ABHD5	GAAGAGTGGAGATGTGCCCT	GGAATCCATTGAAGAGTGGAGATGTGCCCTAGGAGGATTGGAC	GGAAAGGACGAAACACCGGAAGAGTGGAGATGTGCCCTGTTTTAGAGCTAGAAATAGCAAGTTAAAATAAGGC	CRISPRko_sgRNA_568
GUIDES	ABHD6	CAAGGGAATCTTCTCCACGG	TAGACGGGATCAAGGGAATCTTCTCCACGGCGGCGGCAGAGCC	GGAAAGGACGAAACACCGCAAGGGAATCTTCTCCACGGGTTTTAGAGCTAGAAATAGCAAGTTAAAATAAGGC	CRISPRko_sgRNA_569
GUIDES	ABHD6	TTCCGACGCAGATCATCTGG	AAGATCAAGGTTCCGACGCAGATCATCTGGGGGGGGAAACAAG	GGAAAGGACGAAACACCGTTCCGACGCAGATCATCTGGGTTTTAGAGCTAGAAATAGCAAGTTAAAATAAGGC	CRISPRko_sgRNA_570
GUIDES	ABHD6	GTGGAGCTTCTGGAAAACTG	CAACTGCCAGGTGGAGCTTCTGGAAAACTGTGGTGGGCACTCA	GGAAAGGACGAAACACCGGTGGAGCTTCTGGAAAACTGGTTTTAGAGCTAGAAATAGCAAGTTAAAATAAGGC	CRISPRko_sgRNA_571
GUIDES	ABHD6	GATCAAGGGAATCTTCTCCA	GGGTAGACGGGATCAAGGGAATCTTCTCCACGGCGGCGGCAGA	GGAAAGGACGAAACACCGGATCAAGGGAATCTTCTCCAGTTTTAGAGCTAGAAATAGCAAGTTAAAATAAGGC	CRISPRko_sgRNA_572
GUIDES	ABHD6	AGAAGTTGTTATGAGGGATG	CACTTTCGGTAGAAGTTGTTATGAGGGATGCGGCGGACATCGA	GGAAAGGACGAAACACCGAGAAGTTGTTATGAGGGATGGTTTTAGAGCTAGAAATAGCAAGTTAAAATAAGGC	CRISPRko_sgRNA_573
GUIDES	ABHD6	ACTGCAGGGCTCTGCCGCCG	GGCTCAAAGAACTGCAGGGCTCTGCCGCCGTGGTGGAGAAGAT	GGAAAGGACGAAACACCGACTGCAGGGCTCTGCCGCCGGTTTTAGAGCTAGAAATAGCAAGTTAAAATAAGGC	CRISPRko_sgRNA_574
GUIDES	ABHD6	CTGACAATCAATTTGTACAA	CAGTACTCAACTGACAATCAATTTGTACAACGGCGGCTCAAAG	GGAAAGGACGAAACACCGCTGACAATCAATTTGTACAAGTTTTAGAGCTAGAAATAGCAAGTTAAAATAAGGC	CRISPRko_sgRNA_575
GUIDES	ABHD6	ATACTCTCTCCATCAGAACA	AGAAGTCCAGATACTCTCTCCATCAGAACATGGTGGACAAGAT	GGAAAGGACGAAACACCGATACTCTCTCCATCAGAACAGTTTTAGAGCTAGAAATAGCAAGTTAAAATAAGGC	CRISPRko_sgRNA_576
GUIDES	ABHD8	TGTGCGCCTAGGCTATGAGG	TGGACTTCTTTGTGCGCCTAGGCTATGAGGTGGTGGTGGCTCC	GGAAAGGACGAAACACCGTGTGCGCCTAGGCTATGAGGGTTTTAGAGCTAGAAATAGCAAGTTAAAATAAGGC	CRISPRko_sgRNA_577
GUIDES	ABHD8	GTACCCAGACCTAGTGCACA	TGGCACATGAGTACCCAGACCTAGTGCACAAGGAGGTGATCAT	GGAAAGGACGAAACACCGGTACCCAGACCTAGTGCACAGTTTTAGAGCTAGAAATAGCAAGTTAAAATAAGGC	CRISPRko_sgRNA_578
GUIDES	ABHD8	GTGATCATGATCAATGGCGG	AGTGCACAAGGTGATCATGATCAATGGCGGGGGGGGCCCTACG	GGAAAGGACGAAACACCGGTGATCATGATCAATGGCGGGTTTTAGAGCTAGAAATAGCAAGTTAAAATAAGGC	CRISPRko_sgRNA_579
GUIDES	ABHD8	CGCATAGAAGGTGTAGGCTG	CCTCAGCCAGCGCATAGAAGGTGTAGGCTGCGGCGGCCACCTG	GGAAAGGACGAAACACCGCGCATAGAAGGTGTAGGCTGGTTTTAGAGCTAGAAATAGCAAGTTAAAATAAGGC	CRISPRko_sgRNA_580
GUIDES	ABHD8	GGTCTGGGTACTCATGTGCC	TTGTGCACTAGGTCTGGGTACTCATGTGCCAGGAGGAATGTGC	GGAAAGGACGAAACACCGGGTCTGGGTACTCATGTGCCGTTTTAGAGCTAGAAATAGCAAGTTAAAATAAGGC	CRISPRko_sgRNA_581
GUIDES	ABHD8	GCGCCTAGGCTATGAGGTGG	ACTTCTTTGTGCGCCTAGGCTATGAGGTGGTGGTGGCTCCTGA	GGAAAGGACGAAACACCGGCGCCTAGGCTATGAGGTGGGTTTTAGAGCTAGAAATAGCAAGTTAAAATAAGGC	CRISPRko_sgRNA_582
GUIDES	ABHD8	CGACAAGCAGTGCAGGACGC	CCAGGCAGGGCGACAAGCAGTGCAGGACGCAGGAGGTGGGCAT	GGAAAGGACGAAACACCGCGACAAGCAGTGCAGGACGCGTTTTAGAGCTAGAAATAGCAAGTTAAAATAAGGC	CRISPRko_sgRNA_583
GUIDES	ABHD8	AAGAAGCGAAATGTGCTCAT	GCGCTATGCCAAGAAGCGAAATGTGCTCATTGGTGGCCATTCC	GGAAAGGACGAAACACCGAAGAAGCGAAATGTGCTCATGTTTTAGAGCTAGAAATAGCAAGTTAAAATAAGGC	CRISPRko_sgRNA_584
GUIDES	ACAA1	CGAACACTGTCTATTGACAG	GTAGCCCCGACGAACACTGTCTATTGACAGTGGTGGACAAAGG	GGAAAGGACGAAACACCGCGAACACTGTCTATTGACAGGTTTTAGAGCTAGAAATAGCAAGTTAAAATAAGGC	CRISPRko_sgRNA_585
GUIDES	ACAA1	TGTCTATTGACAGTGGACAA	CGACGAACACTGTCTATTGACAGTGGACAAAGGAGGCACAGTC	GGAAAGGACGAAACACCGTGTCTATTGACAGTGGACAAGTTTTAGAGCTAGAAATAGCAAGTTAAAATAAGGC	CRISPRko_sgRNA_586
GUIDES	ACAA1	AGGCCACTGCACCCCCCAGG	GGGTGCCCTAAGGCCACTGCACCCCCCAGGGGGGGGTTCACCT	GGAAAGGACGAAACACCGAGGCCACTGCACCCCCCAGGGTTTTAGAGCTAGAAATAGCAAGTTAAAATAAGGC	CRISPRko_sgRNA_587
GUIDES	ACAA1	TGTCAATAGACAGTGTTCGT	CTTTGTCCACTGTCAATAGACAGTGTTCGTCGGCGGGGCTACA	GGAAAGGACGAAACACCGTGTCAATAGACAGTGTTCGTGTTTTAGAGCTAGAAATAGCAAGTTAAAATAAGGC	CRISPRko_sgRNA_588
GUIDES	ACAA1	TCCATGTCCCTGGCTGACAG	CAGGGTGGAGTCCATGTCCCTGGCTGACAGAGGAGGGAACCCT	GGAAAGGACGAAACACCGTCCATGTCCCTGGCTGACAGGTTTTAGAGCTAGAAATAGCAAGTTAAAATAAGGC	CRISPRko_sgRNA_589
GUIDES	ACAA1	CTCAATGAGCTGAAGCGCCG	CATCACGCTGCTCAATGAGCTGAAGCGCCGTGGTGGGAAGAGG	GGAAAGGACGAAACACCGCTCAATGAGCTGAAGCGCCGGTTTTAGAGCTAGAAATAGCAAGTTAAAATAAGGC	CRISPRko_sgRNA_590
GUIDES	ACAA1	GCTACGACTCCCCCCTGAGA	GTGTGGAGAAGCTACGACTCCCCCCTGAGAAGGAGGTGAACCC	GGAAAGGACGAAACACCGGCTACGACTCCCCCCTGAGAGTTTTAGAGCTAGAAATAGCAAGTTAAAATAAGGC	CRISPRko_sgRNA_591
GUIDES	ACAA1	CTGGCTGACAGAGGGAACCC	GTCCATGTCCCTGGCTGACAGAGGGAACCCTGGTGGAAATATT	GGAAAGGACGAAACACCGCTGGCTGACAGAGGGAACCCGTTTTAGAGCTAGAAATAGCAAGTTAAAATAAGGC	CRISPRko_sgRNA_592
GUIDES	ACAA2	CTTGATCCAGATCCTCCCAG	TGCAGTAATTCTTGATCCAGATCCTCCCAGTGGTGGGTGACCC	GGAAAGGACGAAACACCGCTTGATCCAGATCCTCCCAGGTTTTAGAGCTAGAAATAGCAAGTTAAAATAAGGC	CRISPRko_sgRNA_593
GUIDES	ACAA2	TAGCCCACAATTCTTGCCAG	AGATACAAAGTAGCCCACAATTCTTGCCAGTGGTGGTGTGAAG	GGAAAGGACGAAACACCGTAGCCCACAATTCTTGCCAGGTTTTAGAGCTAGAAATAGCAAGTTAAAATAAGGC	CRISPRko_sgRNA_594
GUIDES	ACAA2	TTTCTGTAACTGTTCCAGGG	CTGGAGGAAGTTTCTGTAACTGTTCCAGGGTGGTGGTTTGGGG	GGAAAGGACGAAACACCGTTTCTGTAACTGTTCCAGGGGTTTTAGAGCTAGAAATAGCAAGTTAAAATAAGGC	CRISPRko_sgRNA_595
GUIDES	ACAA2	AGTAAAACCAATGTGAATGG	TCTTGACATAAGTAAAACCAATGTGAATGGAGGAGGAGCCATT	GGAAAGGACGAAACACCGAGTAAAACCAATGTGAATGGGTTTTAGAGCTAGAAATAGCAAGTTAAAATAAGGC	CRISPRko_sgRNA_596
GUIDES	ACAA2	AGGACTGAGTCTTAAGGACA	TGAAGAAAGCAGGACTGAGTCTTAAGGACATGGTGGATTTGGT	GGAAAGGACGAAACACCGAGGACTGAGTCTTAAGGACAGTTTTAGAGCTAGAAATAGCAAGTTAAAATAAGGC	CRISPRko_sgRNA_597
GUIDES	ACAA2	GCTTTGGGTCACCCACTGGG	AGGAGCCATTGCTTTGGGTCACCCACTGGGAGGAGGATCTGGA	GGAAAGGACGAAACACCGGCTTTGGGTCACCCACTGGGGTTTTAGAGCTAGAAATAGCAAGTTAAAATAAGGC	CRISPRko_sgRNA_598
GUIDES	ACAA2	AGTGGGGCACTGAAGAAAGC	CCCTGCTATCAGTGGGGCACTGAAGAAAGCAGGAGGACTGAGT	GGAAAGGACGAAACACCGAGTGGGGCACTGAAGAAAGCGTTTTAGAGCTAGAAATAGCAAGTTAAAATAAGGC	CRISPRko_sgRNA_599
GUIDES	ACAA2	GAAAGGAAAACAGACAATGC	TGAAGACAAAGAAAGGAAAACAGACAATGCAGGAGGTAGACGA	GGAAAGGACGAAACACCGGAAAGGAAAACAGACAATGCGTTTTAGAGCTAGAAATAGCAAGTTAAAATAAGGC	CRISPRko_sgRNA_600
GUIDES	ACACA	GAACAAGTTGAAGGAGCGGG	AGGAGTTGGAGAACAAGTTGAAGGAGCGGGAGGAGGAATTCCT	GGAAAGGACGAAACACCGGAACAAGTTGAAGGAGCGGGGTTTTAGAGCTAGAAATAGCAAGTTAAAATAAGGC	CRISPRko_sgRNA_601
GUIDES	ACACA	CCCGTACCTTCTTCTACTGG	TGGAAAACATCCCGTACCTTCTTCTACTGGCGGCGGCTGAGGC	GGAAAGGACGAAACACCGCCCGTACCTTCTTCTACTGGGTTTTAGAGCTAGAAATAGCAAGTTAAAATAAGGC	CRISPRko_sgRNA_602
GUIDES	ACACA	GGTGAAAACCATGCGTCGGG	GAAAGGATCTGGTGAAAACCATGCGTCGGGTGGTGGACCCAGT	GGAAAGGACGAAACACCGGGTGAAAACCATGCGTCGGGGTTTTAGAGCTAGAAATAGCAAGTTAAAATAAGGC	CRISPRko_sgRNA_603
GUIDES	ACACA	GGACCCAGTCTACATCCACT	TGCGTCGGGTGGACCCAGTCTACATCCACTTGGTGGCTGAGCG	GGAAAGGACGAAACACCGGGACCCAGTCTACATCCACTGTTTTAGAGCTAGAAATAGCAAGTTAAAATAAGGC	CRISPRko_sgRNA_604
GUIDES	ACACA	CAAACTGCACGGCTACCTGA	TGCAAGTCAGCAAACTGCACGGCTACCTGATGGTGGTAAATGG	GGAAAGGACGAAACACCGCAAACTGCACGGCTACCTGAGTTTTAGAGCTAGAAATAGCAAGTTAAAATAAGGC	CRISPRko_sgRNA_605
GUIDES	ACACA	GGATCTGTTCTGGAGCCAGA	GGATCTGTTCTGGAGCCAGAAGGAGGGACAGTA	GGAAAGGACGAAACACCGGGATCTGTTCTGGAGCCAGAGTTTTAGAGCTAGAAATAGCAAGTTAAAATAAGGC	CRISPRko_sgRNA_606
GUIDES	ACACA	AGAAATCAAATTCCGCAGAA	AAGGGACAGTAGAAATCAAATTCCGCAGAAAGGAGGATCTGGT	GGAAAGGACGAAACACCGAGAAATCAAATTCCGCAGAAGTTTTAGAGCTAGAAATAGCAAGTTAAAATAAGGC	CRISPRko_sgRNA_607
GUIDES	ACACA	GCTAAGCACAGCTGAGCGGA	GGACCCCAGAGCTAAGCACAGCTGAGCGGAAGGAGGAGTTGGA	GGAAAGGACGAAACACCGGCTAAGCACAGCTGAGCGGAGTTTTAGAGCTAGAAATAGCAAGTTAAAATAAGGC	CRISPRko_sgRNA_608
GUIDES	ACACB	CCAATACAGGAAGGTGCGTG	GGCGCAGACGCCAATACAGGAAGGTGCGTGCGGCGGTCTTCCA	GGAAAGGACGAAACACCGCCAATACAGGAAGGTGCGTGGTTTTAGAGCTAGAAATAGCAAGTTAAAATAAGGC	CRISPRko_sgRNA_609
GUIDES	ACACB	GCGCAGACGCCAATACAGGA	GGAGGAGGCGGCGCAGACGCCAATACAGGAAGGAGGTGCGTGC	GGAAAGGACGAAACACCGGCGCAGACGCCAATACAGGAGTTTTAGAGCTAGAAATAGCAAGTTAAAATAAGGC	CRISPRko_sgRNA_610
GUIDES	ACACB	TCTCTCCGACAAGGACCGAA	GGGAACCTGATCTCTCCGACAAGGACCGAAAGGAGGACCTGGA	GGAAAGGACGAAACACCGTCTCTCCGACAAGGACCGAAGTTTTAGAGCTAGAAATAGCAAGTTAAAATAAGGC	CRISPRko_sgRNA_611
GUIDES	ACACB	GGGCCGGCTAAAGGCTCGCG	AGGACCTGGAGGGCCGGCTAAAGGCTCGCGAGGAGGACCTGCT	GGAAAGGACGAAACACCGGGGCCGGCTAAAGGCTCGCGGTTTTAGAGCTAGAAATAGCAAGTTAAAATAAGGC	CRISPRko_sgRNA_612
GUIDES	ACACB	ATCTGATAAAGTCCATGAGA	CGAAAGAAAGATCTGATAAAGTCCATGAGAAGGAGGATCGATC	GGAAAGGACGAAACACCGATCTGATAAAGTCCATGAGAGTTTTAGAGCTAGAAATAGCAAGTTAAAATAAGGC	CRISPRko_sgRNA_613
GUIDES	ACACB	GGTCCTCGCGAGCCTTTAGC	GGGAGCAGCAGGTCCTCGCGAGCCTTTAGCCGGCGGCCCTCCA	GGAAAGGACGAAACACCGGGTCCTCGCGAGCCTTTAGCGTTTTAGAGCTAGAAATAGCAAGTTAAAATAAGGC	CRISPRko_sgRNA_614
GUIDES	ACACB	TTAATCTCCACTGTCCCCTC	CTTTCGGAACTTAATCTCCACTGTCCCCTCTGGTGGTTCCAGA	GGAAAGGACGAAACACCGTTAATCTCCACTGTCCCCTCGTTTTAGAGCTAGAAATAGCAAGTTAAAATAAGGC	CRISPRko_sgRNA_615
GUIDES	ACACB	GCCGGGTGTGTCATGGAAGT	CCAGCATCCGGCCGGGTGTGTCATGGAAGTCGGCGGCGAACTG	GGAAAGGACGAAACACCGGCCGGGTGTGTCATGGAAGTGTTTTAGAGCTAGAAATAGCAAGTTAAAATAAGGC	CRISPRko_sgRNA_616
GUIDES	ACAD10	AACACACAGAGTTGGCAACG	TTTTCCCATAAACACACAGAGTTGGCAACGAGGAGGATCCAGG	GGAAAGGACGAAACACCGAACACACAGAGTTGGCAACGGTTTTAGAGCTAGAAATAGCAAGTTAAAATAAGGC	CRISPRko_sgRNA_617
GUIDES	ACAD10	CATTGAGGCTTCCATCAGAG	ATGCCACCAACATTGAGGCTTCCATCAGAGAGGAGGAGGACAG	GGAAAGGACGAAACACCGCATTGAGGCTTCCATCAGAGGTTTTAGAGCTAGAAATAGCAAGTTAAAATAAGGC	CRISPRko_sgRNA_618
GUIDES	ACAD10	TCATAAACGGTCACAAATGG	AGCTTCTATGTCATAAACGGTCACAAATGGTGGTGGATCACAG	GGAAAGGACGAAACACCGTCATAAACGGTCACAAATGGGTTTTAGAGCTAGAAATAGCAAGTTAAAATAAGGC	CRISPRko_sgRNA_619
GUIDES	ACAD10	GATGGAAGCCTCAATGTTGG	CCTCCTCTCTGATGGAAGCCTCAATGTTGGTGGTGGCATCTGA	GGAAAGGACGAAACACCGGATGGAAGCCTCAATGTTGGGTTTTAGAGCTAGAAATAGCAAGTTAAAATAAGGC	CRISPRko_sgRNA_620
GUIDES	ACAD10	TTCAGATGCCACCAACATTG	AGGTTGCCTCTTCAGATGCCACCAACATTGAGGAGGCTTCCAT	GGAAAGGACGAAACACCGTTCAGATGCCACCAACATTGGTTTTAGAGCTAGAAATAGCAAGTTAAAATAAGGC	CRISPRko_sgRNA_621
GUIDES	ACAD10	AGAGTTGGCAACGAGGATCC	ATAAACACACAGAGTTGGCAACGAGGATCCAGGAGGATGCCTG	GGAAAGGACGAAACACCGAGAGTTGGCAACGAGGATCCGTTTTAGAGCTAGAAATAGCAAGTTAAAATAAGGC	CRISPRko_sgRNA_622
GUIDES	ACAD10	TGACTGTGACTTGACACAGC	CAGGTATTAATGACTGTGACTTGACACAGCTGGTGGGAATCCC	GGAAAGGACGAAACACCGTGACTGTGACTTGACACAGCGTTTTAGAGCTAGAAATAGCAAGTTAAAATAAGGC	CRISPRko_sgRNA_623
GUIDES	ACAD10	TTCCCATAAACACACAGAGT	GGGTCTGTTTTTCCCATAAACACACAGAGTTGGTGGCAACGAG	GGAAAGGACGAAACACCGTTCCCATAAACACACAGAGTGTTTTAGAGCTAGAAATAGCAAGTTAAAATAAGGC	CRISPRko_sgRNA_624
GUIDES	ACAD8	CAGGCCTTGCAGATGCACGG	GATCTGCAACCAGGCCTTGCAGATGCACGGGGGGGGCTACGGC	GGAAAGGACGAAACACCGCAGGCCTTGCAGATGCACGGGTTTTAGAGCTAGAAATAGCAAGTTAAAATAAGGC	CRISPRko_sgRNA_625
GUIDES	ACAD8	AACTTCTCCATGGTACAGAG	GTAGGAAGCAAACTTCTCCATGGTACAGAGCGGCGGTGGGCAA	GGAAAGGACGAAACACCGAACTTCTCCATGGTACAGAGGTTTTAGAGCTAGAAATAGCAAGTTAAAATAAGGC	CRISPRko_sgRNA_626
GUIDES	ACAD8	GCTTCGGAAATGAGGAACAG	ATGATTGATAGCTTCGGAAATGAGGAACAGAGGAGGCACAAAT	GGAAAGGACGAAACACCGGCTTCGGAAATGAGGAACAGGTTTTAGAGCTAGAAATAGCAAGTTAAAATAAGGC	CRISPRko_sgRNA_627
GUIDES	ACAD8	CTTAGCGGAGGTCAGAAGAG	CTCCCTGTTTCTTAGCGGAGGTCAGAAGAGAGGAGGCAGCATC	GGAAAGGACGAAACACCGCTTAGCGGAGGTCAGAAGAGGTTTTAGAGCTAGAAATAGCAAGTTAAAATAAGGC	CRISPRko_sgRNA_628
GUIDES	ACAD8	ACGCTGTTCAGCAGTACGTG	CTGAAGGATTACGCTGTTCAGCAGTACGTGCGGCGGGACTCCA	GGAAAGGACGAAACACCGACGCTGTTCAGCAGTACGTGGTTTTAGAGCTAGAAATAGCAAGTTAAAATAAGGC	CRISPRko_sgRNA_629
GUIDES	ACAD8	GTAGCCCCCGTGCATCTGCA	TCAGGTAGCCGTAGCCCCCGTGCATCTGCAAGGAGGCCTGGTT	GGAAAGGACGAAACACCGGTAGCCCCCGTGCATCTGCAGTTTTAGAGCTAGAAATAGCAAGTTAAAATAAGGC	CRISPRko_sgRNA_630
GUIDES	ACAD8	GATTGATAGCTTCGGAAATG	GTGCCTGGATGATTGATAGCTTCGGAAATGAGGAGGAACAGAG	GGAAAGGACGAAACACCGGATTGATAGCTTCGGAAATGGTTTTAGAGCTAGAAATAGCAAGTTAAAATAAGGC	CRISPRko_sgRNA_631
GUIDES	ACAD8	CAAACTGCTTCCGGACATTG	AGAGGCTCTCCAAACTGCTTCCGGACATTGAGGAGGTGGTCTC	GGAAAGGACGAAACACCGCAAACTGCTTCCGGACATTGGTTTTAGAGCTAGAAATAGCAAGTTAAAATAAGGC	CRISPRko_sgRNA_632
GUIDES	ACAD9	CAAGGAAACAGTTTAACAAG	TACGCCTGCACAAGGAAACAGTTTAACAAGAGGAGGCTCAGTG	GGAAAGGACGAAACACCGCAAGGAAACAGTTTAACAAGGTTTTAGAGCTAGAAATAGCAAGTTAAAATAAGGC	CRISPRko_sgRNA_633
GUIDES	ACAD9	TCATGGATACCGTTGGCCGG	GTGAGCACAGTCATGGATACCGTTGGCCGGAGGAGGCTTCGGG	GGAAAGGACGAAACACCGTCATGGATACCGTTGGCCGGGTTTTAGAGCTAGAAATAGCAAGTTAAAATAAGGC	CRISPRko_sgRNA_634
GUIDES	ACAD9	AGCACAGTCATGGATACCGT	GGCCAAAGTGAGCACAGTCATGGATACCGTTGGTGGCCGGAGG	GGAAAGGACGAAACACCGAGCACAGTCATGGATACCGTGTTTTAGAGCTAGAAATAGCAAGTTAAAATAAGGC	CRISPRko_sgRNA_635
GUIDES	ACAD9	GGACTCCCTGGGCCGAACTG	GGAGGCTTCGGGACTCCCTGGGCCGAACTGTGGTGGACCTGGG	GGAAAGGACGAAACACCGGGACTCCCTGGGCCGAACTGGTTTTAGAGCTAGAAATAGCAAGTTAAAATAAGGC	CRISPRko_sgRNA_636
GUIDES	ACAD9	CTGCTGAGTACGCCTGCACA	TCAGAAATGACTGCTGAGTACGCCTGCACAAGGAGGAAACAGT	GGAAAGGACGAAACACCGCTGCTGAGTACGCCTGCACAGTTTTAGAGCTAGAAATAGCAAGTTAAAATAAGGC	CRISPRko_sgRNA_637
GUIDES	ACAD9	CAAGTAAGCTTCCACGCAGA	AGAGATTCTGCAAGTAAGCTTCCACGCAGAAGGAGGTGTTGGC	GGAAAGGACGAAACACCGCAAGTAAGCTTCCACGCAGAGTTTTAGAGCTAGAAATAGCAAGTTAAAATAAGGC	CRISPRko_sgRNA_638
GUIDES	ACAD9	AGCTTCCACGCAGAAGGTGT	TCTGCAAGTAAGCTTCCACGCAGAAGGTGTTGGTGGCCAAGAG	GGAAAGGACGAAACACCGAGCTTCCACGCAGAAGGTGTGTTTTAGAGCTAGAAATAGCAAGTTAAAATAAGGC	CRISPRko_sgRNA_639
GUIDES	ACAD9	GTTAAACTGTTTCCTTGTGC	TGAGCCTCTTGTTAAACTGTTTCCTTGTGCAGGAGGCGTACTC	GGAAAGGACGAAACACCGGTTAAACTGTTTCCTTGTGCGTTTTAGAGCTAGAAATAGCAAGTTAAAATAAGGC	CRISPRko_sgRNA_640
GUIDES	ACADL	ATATTTCGCCATGCAAGCAG	ATATTTCGCCATGCAAGCAGTGGTGGCGGAGTC	GGAAAGGACGAAACACCGATATTTCGCCATGCAAGCAGGTTTTAGAGCTAGAAATAGCAAGTTAAAATAAGGC	CRISPRko_sgRNA_641
GUIDES	ACADL	TTTCGCCATGCAAGCAGTGG	CATACCAATATTTCGCCATGCAAGCAGTGGCGGCGGAGTCCAA	GGAAAGGACGAAACACCGTTTCGCCATGCAAGCAGTGGGTTTTAGAGCTAGAAATAGCAAGTTAAAATAAGGC	CRISPRko_sgRNA_642
GUIDES	ACADL	TACGACTGTGTACAGCTCCA	TAGTGTAGCTTACGACTGTGTACAGCTCCATGGTGGAGGTTGG	GGAAAGGACGAAACACCGTACGACTGTGTACAGCTCCAGTTTTAGAGCTAGAAATAGCAAGTTAAAATAAGGC	CRISPRko_sgRNA_643
GUIDES	ACADL	ATGGAGGTTGGGGATACATG	GTACAGCTCCATGGAGGTTGGGGATACATGTGGTGGGAGTACC	GGAAAGGACGAAACACCGATGGAGGTTGGGGATACATGGTTTTAGAGCTAGAAATAGCAAGTTAAAATAAGGC	CRISPRko_sgRNA_644
GUIDES	ACADL	AAGGCTGTTAATTGCTGATG	AAGGCTGTTAATTGCTGATGTGGTGGCAATTTC	GGAAAGGACGAAACACCGAAGGCTGTTAATTGCTGATGGTTTTAGAGCTAGAAATAGCAAGTTAAAATAAGGC	CRISPRko_sgRNA_645
GUIDES	ACADL	ACATGTATCCCCAACCTCCA	GGGTACTCCCACATGTATCCCCAACCTCCATGGTGGAGCTGTA	GGAAAGGACGAAACACCGACATGTATCCCCAACCTCCAGTTTTAGAGCTAGAAATAGCAAGTTAAAATAAGGC	CRISPRko_sgRNA_646
GUIDES	ACADL	AATTCATGTTTGAAGAAACC	TCAGCTAGTGAATTCATGTTTGAAGAAACCAGGAGGAACTATG	GGAAAGGACGAAACACCGAATTCATGTTTGAAGAAACCGTTTTAGAGCTAGAAATAGCAAGTTAAAATAAGGC	CRISPRko_sgRNA_647
GUIDES	ACADL	GACAGTTGTCCACAAATGCT	TGCAGCTGGAGACAGTTGTCCACAAATGCTCGGCGGGTTACAC	GGAAAGGACGAAACACCGGACAGTTGTCCACAAATGCTGTTTTAGAGCTAGAAATAGCAAGTTAAAATAAGGC	CRISPRko_sgRNA_648
GUIDES	ACADM	TGCTCGTAAATTTGCCAGAG	TTCAAGCTACTGCTCGTAAATTTGCCAGAGAGGAGGAAATCAT	GGAAAGGACGAAACACCGTGCTCGTAAATTTGCCAGAGGTTTTAGAGCTAGAAATAGCAAGTTAAAATAAGGC	CRISPRko_sgRNA_649
GUIDES	ACADM	CTACCAAGTATGCCCTGGAA	TTGGATGAAGCTACCAAGTATGCCCTGGAAAGGAGGAAAACTT	GGAAAGGACGAAACACCGCTACCAAGTATGCCCTGGAAGTTTTAGAGCTAGAAATAGCAAGTTAAAATAAGGC	CRISPRko_sgRNA_650
GUIDES	ACADM	TGAAGCTACCAAGTATGCCC	GAGCTTTGGATGAAGCTACCAAGTATGCCCTGGTGGAAAGGAA	GGAAAGGACGAAACACCGTGAAGCTACCAAGTATGCCCGTTTTAGAGCTAGAAATAGCAAGTTAAAATAAGGC	CRISPRko_sgRNA_651
GUIDES	ACADM	GTTTTAATTGGTGACGGAGC	TAAAGAAAATGTTTTAATTGGTGACGGAGCTGGTGGTTTCAAA	GGAAAGGACGAAACACCGGTTTTAATTGGTGACGGAGCGTTTTAGAGCTAGAAATAGCAAGTTAAAATAAGGC	CRISPRko_sgRNA_652
GUIDES	ACADM	GCTGCAGAATATGATAAAAC	CATCCCAGTGGCTGCAGAATATGATAAAACTGGTGGTGAAGTA	GGAAAGGACGAAACACCGGCTGCAGAATATGATAAAACGTTTTAGAGCTAGAAATAGCAAGTTAAAATAAGGC	CRISPRko_sgRNA_653
GUIDES	ACADM	AGCTGGTTTCAAAGTTGCAA	TTGGTGACGGAGCTGGTTTCAAAGTTGCAATGGTGGGAGCTTT	GGAAAGGACGAAACACCGAGCTGGTTTCAAAGTTGCAAGTTTTAGAGCTAGAAATAGCAAGTTAAAATAAGGC	CRISPRko_sgRNA_654
GUIDES	ACADM	GCCCTGGAAAGGAAAACTTT	TACCAAGTATGCCCTGGAAAGGAAAACTTTCGGCGGAAAGCTA	GGAAAGGACGAAACACCGGCCCTGGAAAGGAAAACTTTGTTTTAGAGCTAGAAATAGCAAGTTAAAATAAGGC	CRISPRko_sgRNA_655
GUIDES	ACADM	TTGAAATTCTTTCTGCTGTT	GAGCAGTAGCTTGAAATTCTTTCTGCTGTTCGGCGGTGAACTC	GGAAAGGACGAAACACCGTTGAAATTCTTTCTGCTGTTGTTTTAGAGCTAGAAATAGCAAGTTAAAATAAGGC	CRISPRko_sgRNA_656
GUIDES	ACADS	GTTCACAGCACAATCGAGGG	TCTCAGCGTAGTTCACAGCACAATCGAGGGCGGCGGTCTGGGC	GGAAAGGACGAAACACCGGTTCACAGCACAATCGAGGGGTTTTAGAGCTAGAAATAGCAAGTTAAAATAAGGC	CRISPRko_sgRNA_657
GUIDES	ACADS	CGTAGTTCACAGCACAATCG	CGATTCTCAGCGTAGTTCACAGCACAATCGAGGAGGGCGGTCT	GGAAAGGACGAAACACCGCGTAGTTCACAGCACAATCGGTTTTAGAGCTAGAAATAGCAAGTTAAAATAAGGC	CRISPRko_sgRNA_658
GUIDES	ACADS	GAACTACGCTGAGAATCGCA	ATTGTGCTGTGAACTACGCTGAGAATCGCATGGTGGCCTTCGG	GGAAAGGACGAAACACCGGAACTACGCTGAGAATCGCAGTTTTAGAGCTAGAAATAGCAAGTTAAAATAAGGC	CRISPRko_sgRNA_659
GUIDES	ACADS	GTCCGTGCTGGCAAAGACCA	GCAGGGCTCTGTCCGTGCTGGCAAAGACCACGGCGGCAGCCGA	GGAAAGGACGAAACACCGGTCCGTGCTGGCAAAGACCAGTTTTAGAGCTAGAAATAGCAAGTTAAAATAAGGC	CRISPRko_sgRNA_660
GUIDES	ACADS	TGAGTCGCCCTCGGCCCGGG	TCAGAACCCATGAGTCGCCCTCGGCCCGGGCGGCGGTGGTGGA	GGAAAGGACGAAACACCGTGAGTCGCCCTCGGCCCGGGGTTTTAGAGCTAGAAATAGCAAGTTAAAATAAGGC	CRISPRko_sgRNA_661
GUIDES	ACADS	CTGGATCACCAATGCCTGGG	GAACCAAAGCCTGGATCACCAATGCCTGGGAGGAGGCTTCGGC	GGAAAGGACGAAACACCGCTGGATCACCAATGCCTGGGGTTTTAGAGCTAGAAATAGCAAGTTAAAATAAGGC	CRISPRko_sgRNA_662
GUIDES	ACADS	CAGAACCCATGAGTCGCCCT	TGGTTCCATTCAGAACCCATGAGTCGCCCTCGGCGGCCCGGGC	GGAAAGGACGAAACACCGCAGAACCCATGAGTCGCCCTGTTTTAGAGCTAGAAATAGCAAGTTAAAATAAGGC	CRISPRko_sgRNA_663
GUIDES	ACADS	CTTCTTGTTATCCTTCAGCA	TGATGAAAGGCTTCTTGTTATCCTTCAGCATGGTGGCAGCGCG	GGAAAGGACGAAACACCGCTTCTTGTTATCCTTCAGCAGTTTTAGAGCTAGAAATAGCAAGTTAAAATAAGGC	CRISPRko_sgRNA_664
GUIDES	ACADSB	CCAACACCAAGTGGCTCACG	TACAGGGCCTCCAACACCAAGTGGCTCACGTGGTGGCCACCCA	GGAAAGGACGAAACACCGCCAACACCAAGTGGCTCACGGTTTTAGAGCTAGAAATAGCAAGTTAAAATAAGGC	CRISPRko_sgRNA_665
GUIDES	ACADSB	CAACGAGTAAATGTATCGAG	GCAGGACAAACAACGAGTAAATGTATCGAGTGGTGGATGGGGG	GGAAAGGACGAAACACCGCAACGAGTAAATGTATCGAGGTTTTAGAGCTAGAAATAGCAAGTTAAAATAAGGC	CRISPRko_sgRNA_666
GUIDES	ACADSB	TAAATGTATCGAGTGGATGG	AAACAACGAGTAAATGTATCGAGTGGATGGGGGGGGGAGTAGG	GGAAAGGACGAAACACCGTAAATGTATCGAGTGGATGGGTTTTAGAGCTAGAAATAGCAAGTTAAAATAAGGC	CRISPRko_sgRNA_667
GUIDES	ACADSB	AGGAAGTTTCTGCCTTTCAG	AGGAAGTTTCTGCCTTTCAGAGGAGGCTGGAGC	GGAAAGGACGAAACACCGAGGAAGTTTCTGCCTTTCAGGTTTTAGAGCTAGAAATAGCAAGTTAAAATAAGGC	CRISPRko_sgRNA_668
GUIDES	ACADSB	ATCTTGGGACAAATTGGACA	AGAAGCCAATATCTTGGGACAAATTGGACATGGTGGCTATAAG	GGAAAGGACGAAACACCGATCTTGGGACAAATTGGACAGTTTTAGAGCTAGAAATAGCAAGTTAAAATAAGGC	CRISPRko_sgRNA_669
GUIDES	ACADSB	TCCTCAATGGATCAAAGATG	GATTATTATGTCCTCAATGGATCAAAGATGTGGTGGATCAGCA	GGAAAGGACGAAACACCGTCCTCAATGGATCAAAGATGGTTTTAGAGCTAGAAATAGCAAGTTAAAATAAGGC	CRISPRko_sgRNA_670
GUIDES	ACADSB	CGTGAGCCACTTGGTGTTGG	TGGGTGGCCACGTGAGCCACTTGGTGTTGGAGGAGGCCCTGTA	GGAAAGGACGAAACACCGCGTGAGCCACTTGGTGTTGGGTTTTAGAGCTAGAAATAGCAAGTTAAAATAAGGC	CRISPRko_sgRNA_671
GUIDES	ACADSB	TCCACATCTTTGATCCATTG	GCACTGCTGATCCACATCTTTGATCCATTGAGGAGGACATAAT	GGAAAGGACGAAACACCGTCCACATCTTTGATCCATTGGTTTTAGAGCTAGAAATAGCAAGTTAAAATAAGGC	CRISPRko_sgRNA_672
GUIDES	ACADVL	TGAATGCATCCAAATCATGG	AGGTGACAGATGAATGCATCCAAATCATGGGGGGGGGTATGGG	GGAAAGGACGAAACACCGTGAATGCATCCAAATCATGGGTTTTAGAGCTAGAAATAGCAAGTTAAAATAAGGC	CRISPRko_sgRNA_673
GUIDES	ACADVL	CGGAGCACACGCTCTACTCC	GCGAAGATCTCGGAGCACACGCTCTACTCCAGGAGGTTCCTAG	GGAAAGGACGAAACACCGCGGAGCACACGCTCTACTCCGTTTTAGAGCTAGAAATAGCAAGTTAAAATAAGGC	CRISPRko_sgRNA_674
GUIDES	ACADVL	CATTTGTCCCCTCAAAGATC	CGAAGAATGTCATTTGTCCCCTCAAAGATCCGGCGGAAGATGC	GGAAAGGACGAAACACCGCATTTGTCCCCTCAAAGATCGTTTTAGAGCTAGAAATAGCAAGTTAAAATAAGGC	CRISPRko_sgRNA_675
GUIDES	ACADVL	AGATGAATGCATCCAAATCA	GGAAGGTGACAGATGAATGCATCCAAATCATGGTGGGGGGTAT	GGAAAGGACGAAACACCGAGATGAATGCATCCAAATCAGTTTTAGAGCTAGAAATAGCAAGTTAAAATAAGGC	CRISPRko_sgRNA_676
GUIDES	ACADVL	TGACATTCTTCGGCTGTTTG	AGGGGACAAATGACATTCTTCGGCTGTTTGTGGTGGCTCTGCA	GGAAAGGACGAAACACCGTGACATTCTTCGGCTGTTTGGTTTTAGAGCTAGAAATAGCAAGTTAAAATAAGGC	CRISPRko_sgRNA_677
GUIDES	ACADVL	TCGCATCTTCCGGATCTTTG	TCCGAGATCTTCGCATCTTCCGGATCTTTGAGGAGGGGACAAA	GGAAAGGACGAAACACCGTCGCATCTTCCGGATCTTTGGTTTTAGAGCTAGAAATAGCAAGTTAAAATAAGGC	CRISPRko_sgRNA_678
GUIDES	ACADVL	CATCCAAATCATGGGGGGTA	CAGATGAATGCATCCAAATCATGGGGGGTATGGTGGGCTTCAT	GGAAAGGACGAAACACCGCATCCAAATCATGGGGGGTAGTTTTAGAGCTAGAAATAGCAAGTTAAAATAAGGC	CRISPRko_sgRNA_679
GUIDES	ACADVL	GCATTCATCTGTCACCTTCC	TGATTTGGATGCATTCATCTGTCACCTTCCAGGAGGCTGCCTC	GGAAAGGACGAAACACCGGCATTCATCTGTCACCTTCCGTTTTAGAGCTAGAAATAGCAAGTTAAAATAAGGC	CRISPRko_sgRNA_680
GUIDES	ACAT1	CAAAAAGTGAATATCAATGG	GATTGATCCCCAAAAAGTGAATATCAATGGAGGAGGAGCTGTT	GGAAAGGACGAAACACCGCAAAAAGTGAATATCAATGGGTTTTAGAGCTAGAAATAGCAAGTTAAAATAAGGC	CRISPRko_sgRNA_681
GUIDES	ACAT1	AAAAAGAAGATATTGCAATG	GTGGGATTGAAAAAAGAAGATATTGCAATGTGGTGGGAAGTAA	GGAAAGGACGAAACACCGAAAAAGAAGATATTGCAATGGTTTTAGAGCTAGAAATAGCAAGTTAAAATAAGGC	CRISPRko_sgRNA_682
GUIDES	ACAT1	ATACCAGAAGTAAAGCAGCA	ATTAATTCTTATACCAGAAGTAAAGCAGCATGGTGGGAAGCTG	GGAAAGGACGAAACACCGATACCAGAAGTAAAGCAGCAGTTTTAGAGCTAGAAATAGCAAGTTAAAATAAGGC	CRISPRko_sgRNA_683
GUIDES	ACAT1	TGCTAGTACAACCAGACTAA	TTTTAATGTTTGCTAGTACAACCAGACTAAAGGAGGCTTCATT	GGAAAGGACGAAACACCGTGCTAGTACAACCAGACTAAGTTTTAGAGCTAGAAATAGCAAGTTAAAATAAGGC	CRISPRko_sgRNA_684
GUIDES	ACAT1	ACTAGCAAACATTAAAATGT	GTCTGGTTGTACTAGCAAACATTAAAATGTTGGTGGAGATTGA	GGAAAGGACGAAACACCGACTAGCAAACATTAAAATGTGTTTTAGAGCTAGAAATAGCAAGTTAAAATAAGGC	CRISPRko_sgRNA_685
GUIDES	ACAT1	CCTTTTACTGTAACTGTGAC	CCTTTTACTGTAACTGTGACAGGAGGAATAACT	GGAAAGGACGAAACACCGCCTTTTACTGTAACTGTGACGTTTTAGAGCTAGAAATAGCAAGTTAAAATAAGGC	CRISPRko_sgRNA_686
GUIDES	ACAT1	GCAGCATATACAGGAGCAAT	CACCATAGATGCAGCATATACAGGAGCAATTGGTGGAAAATCA	GGAAAGGACGAAACACCGGCAGCATATACAGGAGCAATGTTTTAGAGCTAGAAATAGCAAGTTAAAATAAGGC	CRISPRko_sgRNA_687
GUIDES	ACAT1	TCTTCTTTCACCACTACATC	ATATTCTTCATCTTCTTTCACCACTACATCTGGTGGTTGACCT	GGAAAGGACGAAACACCGTCTTCTTTCACCACTACATCGTTTTAGAGCTAGAAATAGCAAGTTAAAATAAGGC	CRISPRko_sgRNA_688
GUIDES	ACAT2	GTTCTCAAGTAAGCCAAGTG	CTTTACTCCTGTTCTCAAGTAAGCCAAGTGAGGAGGAGCCTAG	GGAAAGGACGAAACACCGGTTCTCAAGTAAGCCAAGTGGTTTTAGAGCTAGAAATAGCAAGTTAAAATAAGGC	CRISPRko_sgRNA_689
GUIDES	ACAT2	GAGTAGAGAAGATCAGGACA	AATGGCAAGTGAGTAGAGAAGATCAGGACAAGGAGGTTGCAGT	GGAAAGGACGAAACACCGGAGTAGAGAAGATCAGGACAGTTTTAGAGCTAGAAATAGCAAGTTAAAATAAGGC	CRISPRko_sgRNA_690
GUIDES	ACAT2	GTGGGCTTACACCTTTAGCA	GCTGATAAACGTGGGCTTACACCTTTAGCACGGCGGATAGTTT	GGAAAGGACGAAACACCGGTGGGCTTACACCTTTAGCAGTTTTAGAGCTAGAAATAGCAAGTTAAAATAAGGC	CRISPRko_sgRNA_691
GUIDES	ACAT2	GATAGGAGACTCCAGCATTG	AGTCAATAGGGATAGGAGACTCCAGCATTGTGGTGGTTGCAGG	GGAAAGGACGAAACACCGGATAGGAGACTCCAGCATTGGTTTTAGAGCTAGAAATAGCAAGTTAAAATAAGGC	CRISPRko_sgRNA_692
GUIDES	ACAT2	ACTGACAGTATACTCTGTGA	GATGCCACTGACTGACAGTATACTCTGTGATGGTGGTCTTACA	GGAAAGGACGAAACACCGACTGACAGTATACTCTGTGAGTTTTAGAGCTAGAAATAGCAAGTTAAAATAAGGC	CRISPRko_sgRNA_693
GUIDES	ACAT2	GATAGTTTCCTGGTCCCAAG	CTTTAGCACGGATAGTTTCCTGGTCCCAAGTGGTGGGTGTGGA	GGAAAGGACGAAACACCGGATAGTTTCCTGGTCCCAAGGTTTTAGAGCTAGAAATAGCAAGTTAAAATAAGGC	CRISPRko_sgRNA_694
GUIDES	ACAT2	CAGAGTATACTGTCAGTCAG	AAGACCATCACAGAGTATACTGTCAGTCAGTGGTGGCATCTCA	GGAAAGGACGAAACACCGCAGAGTATACTGTCAGTCAGGTTTTAGAGCTAGAAATAGCAAGTTAAAATAAGGC	CRISPRko_sgRNA_695
GUIDES	ACAT2	TCCCTATTGACTGGACTGCA	GAGTCTCCTATCCCTATTGACTGGACTGCAAGGAGGCACACAG	GGAAAGGACGAAACACCGTCCCTATTGACTGGACTGCAGTTTTAGAGCTAGAAATAGCAAGTTAAAATAAGGC	CRISPRko_sgRNA_696
GUIDES	ACBD3	AAGAGAACGTCTGCAAAAGG	AAGAGGAAGAAAGAGAACGTCTGCAAAAGGAGGAGGAAGAGAA	GGAAAGGACGAAACACCGAAGAGAACGTCTGCAAAAGGGTTTTAGAGCTAGAAATAGCAAGTTAAAATAAGGC	CRISPRko_sgRNA_697
GUIDES	ACBD3	GAAACGTAGGAGAGAAGAAG	AGGAGGAAGAGAAACGTAGGAGAGAAGAAGAGGAGGAAAGGCT	GGAAAGGACGAAACACCGGAAACGTAGGAGAGAAGAAGGTTTTAGAGCTAGAAATAGCAAGTTAAAATAAGGC	CRISPRko_sgRNA_698
GUIDES	ACBD3	GAAACAACAGGAAGTAGTAG	CAGCATTACAGAAACAACAGGAAGTAGTAGTGGTGGCTGGGTC	GGAAAGGACGAAACACCGGAAACAACAGGAAGTAGTAGGTTTTAGAGCTAGAAATAGCAAGTTAAAATAAGGC	CRISPRko_sgRNA_699
GUIDES	ACBD3	AGAGGAAAGGCTTCGACGGG	GGAGAGAAGAAGAGGAAAGGCTTCGACGGGAGGAGGAAGAGGA	GGAAAGGACGAAACACCGAGAGGAAAGGCTTCGACGGGGTTTTAGAGCTAGAAATAGCAAGTTAAAATAAGGC	CRISPRko_sgRNA_700
GUIDES	ACBD3	CCCAATGTCATAATTGTCTG	ACACCCCAAACCCAATGTCATAATTGTCTGTGGTGGCAAATTC	GGAAAGGACGAAACACCGCCCAATGTCATAATTGTCTGGTTTTAGAGCTAGAAATAGCAAGTTAAAATAAGGC	CRISPRko_sgRNA_701
GUIDES	ACBD3	CGAGTACCCACCCATGAAGA	GGTCACTGTTCGAGTACCCACCCATGAAGAAGGAGGATCATAT	GGAAAGGACGAAACACCGCGAGTACCCACCCATGAAGAGTTTTAGAGCTAGAAATAGCAAGTTAAAATAAGGC	CRISPRko_sgRNA_702
GUIDES	ACBD3	GGTTTGGGGTGTATTTTGAA	TATGACATTGGGTTTGGGGTGTATTTTGAATGGTGGACAGACT	GGAAAGGACGAAACACCGGGTTTGGGGTGTATTTTGAAGTTTTAGAGCTAGAAATAGCAAGTTAAAATAAGGC	CRISPRko_sgRNA_703
GUIDES	ACBD3	GCCACAGACAATTATGACAT	TTGGGAATTTGCCACAGACAATTATGACATTGGTGGGTTTGGG	GGAAAGGACGAAACACCGGCCACAGACAATTATGACATGTTTTAGAGCTAGAAATAGCAAGTTAAAATAAGGC	CRISPRko_sgRNA_704
GUIDES	ACBD4	ACTACAGGAGAGCATGCAGG	CAGTTCGAGCACTACAGGAGAGCATGCAGGAGGAGGTGCAGGC	GGAAAGGACGAAACACCGACTACAGGAGAGCATGCAGGGTTTTAGAGCTAGAAATAGCAAGTTAAAATAAGGC	CRISPRko_sgRNA_705
GUIDES	ACBD4	AGCACTACAGGAGAGCATGC	GGACAGTTCGAGCACTACAGGAGAGCATGCAGGAGGAGGTGCA	GGAAAGGACGAAACACCGAGCACTACAGGAGAGCATGCGTTTTAGAGCTAGAAATAGCAAGTTAAAATAAGGC	CRISPRko_sgRNA_706
GUIDES	ACBD4	AGAGCCTCCCTGCCTCCCCA	GGGCTGTTTCAGAGCCTCCCTGCCTCCCCAAGGAGGAACCGGC	GGAAAGGACGAAACACCGAGAGCCTCCCTGCCTCCCCAGTTTTAGAGCTAGAAATAGCAAGTTAAAATAAGGC	CRISPRko_sgRNA_707
GUIDES	ACBD4	GGTTCCTTGGGGAGGCAGGG	TGGGGGTGCCGGTTCCTTGGGGAGGCAGGGAGGAGGCTCTGAA	GGAAAGGACGAAACACCGGGTTCCTTGGGGAGGCAGGGGTTTTAGAGCTAGAAATAGCAAGTTAAAATAAGGC	CRISPRko_sgRNA_708
GUIDES	ACBD4	CAGTTTCATTTCAGTGATGT	TCTGTGCCACCAGTTTCATTTCAGTGATGTAGGAGGCAGACAT	GGAAAGGACGAAACACCGCAGTTTCATTTCAGTGATGTGTTTTAGAGCTAGAAATAGCAAGTTAAAATAAGGC	CRISPRko_sgRNA_709
GUIDES	ACBD4	TTCAGTGATGTAGGCAGACA	CCAGTTTCATTTCAGTGATGTAGGCAGACATGGTGGCCTCCTC	GGAAAGGACGAAACACCGTTCAGTGATGTAGGCAGACAGTTTTAGAGCTAGAAATAGCAAGTTAAAATAAGGC	CRISPRko_sgRNA_710
GUIDES	ACBD4	CTACATCACTGAAATGAAAC	CCATGTCTGCCTACATCACTGAAATGAAACTGGTGGTGGCACA	GGAAAGGACGAAACACCGCTACATCACTGAAATGAAACGTTTTAGAGCTAGAAATAGCAAGTTAAAATAAGGC	CRISPRko_sgRNA_711
GUIDES	ACBD4	CATCTTGCCCAGACTGTTCC	CCTCCCTGCTCATCTTGCCCAGACTGTTCCAGGAGGCGTCCCT	GGAAAGGACGAAACACCGCATCTTGCCCAGACTGTTCCGTTTTAGAGCTAGAAATAGCAAGTTAAAATAAGGC	CRISPRko_sgRNA_712
GUIDES	ACBD5	AAAGGTGAAGTCAAGCATGG	AGTTGAAGGAAAAGGTGAAGTCAAGCATGGAGGAGGAGAAGAT	GGAAAGGACGAAACACCGAAAGGTGAAGTCAAGCATGGGTTTTAGAGCTAGAAATAGCAAGTTAAAATAAGGC	CRISPRko_sgRNA_713
GUIDES	ACBD5	CCACACCGGGAGAAGCGAGG	CAGCGGAGCACCACACCGGGAGAAGCGAGGCGGCGGAGAAACT	GGAAAGGACGAAACACCGCCACACCGGGAGAAGCGAGGGTTTTAGAGCTAGAAATAGCAAGTTAAAATAAGGC	CRISPRko_sgRNA_714
GUIDES	ACBD5	GCACCACACCGGGAGAAGCG	TAACAGCGGAGCACCACACCGGGAGAAGCGAGGAGGCGGAGAA	GGAAAGGACGAAACACCGGCACCACACCGGGAGAAGCGGTTTTAGAGCTAGAAATAGCAAGTTAAAATAAGGC	CRISPRko_sgRNA_715
GUIDES	ACBD5	CGAGGGCGATCTGCTCATTG	CTCATCAGCACGAGGGCGATCTGCTCATTGAGGAGGCTGCCTC	GGAAAGGACGAAACACCGCGAGGGCGATCTGCTCATTGGTTTTAGAGCTAGAAATAGCAAGTTAAAATAAGGC	CRISPRko_sgRNA_716
GUIDES	ACBD5	CCATTTCAGTATTACTTGGG	CAACAATGGACCATTTCAGTATTACTTGGGTGGTGGTCATTCC	GGAAAGGACGAAACACCGCCATTTCAGTATTACTTGGGGTTTTAGAGCTAGAAATAGCAAGTTAAAATAAGGC	CRISPRko_sgRNA_717
GUIDES	ACBD5	AGGATGCAACACTTGAGCGA	AATAGGACATAGGATGCAACACTTGAGCGAAGGAGGAACCAAG	GGAAAGGACGAAACACCGAGGATGCAACACTTGAGCGAGTTTTAGAGCTAGAAATAGCAAGTTAAAATAAGGC	CRISPRko_sgRNA_718
GUIDES	ACBD5	ACACTTGAGCGAAGGAACCA	ATAGGATGCAACACTTGAGCGAAGGAACCAAGGAGGGCCGGCA	GGAAAGGACGAAACACCGACACTTGAGCGAAGGAACCAGTTTTAGAGCTAGAAATAGCAAGTTAAAATAAGGC	CRISPRko_sgRNA_719
GUIDES	ACBD5	TGACAGTGGAGCCGAGTCTG	CTGAAAGCAGTGACAGTGGAGCCGAGTCTGAGGAGGAAGAAGA	GGAAAGGACGAAACACCGTGACAGTGGAGCCGAGTCTGGTTTTAGAGCTAGAAATAGCAAGTTAAAATAAGGC	CRISPRko_sgRNA_720
GUIDES	ACBD6	CTTCACTGGGCCTGTGATCG	TAGGGCTCTACTTCACTGGGCCTGTGATCGAGGAGGACATAAG	GGAAAGGACGAAACACCGCTTCACTGGGCCTGTGATCGGTTTTAGAGCTAGAAATAGCAAGTTAAAATAAGGC	CRISPRko_sgRNA_721
GUIDES	ACBD6	AGCCATCAAATCGAAAAATG	ATATAACCAAAGCCATCAAATCGAAAAATGTGGTGGATGTGAA	GGAAAGGACGAAACACCGAGCCATCAAATCGAAAAATGGTTTTAGAGCTAGAAATAGCAAGTTAAAATAAGGC	CRISPRko_sgRNA_722
GUIDES	ACBD6	GTAGTTAAAAAACTAGATCC	ATATATCGCAGTAGTTAAAAAACTAGATCCAGGAGGTTGGAAT	GGAAAGGACGAAACACCGGTAGTTAAAAAACTAGATCCGTTTTAGAGCTAGAAATAGCAAGTTAAAATAAGGC	CRISPRko_sgRNA_723
GUIDES	ACBD6	GAAGCAAATACAGGTTTTGG	GAAAGGAAAAGAAGCAAATACAGGTTTTGGTGGTGGGCCAGTT	GGAAAGGACGAAACACCGGAAGCAAATACAGGTTTTGGGTTTTAGAGCTAGAAATAGCAAGTTAAAATAAGGC	CRISPRko_sgRNA_724
GUIDES	ACBD6	AAGCCCCAGCCAAGCAATGC	TTGGTGATTCAAGCCCCAGCCAAGCAATGCAGGAGGAATATAT	GGAAAGGACGAAACACCGAAGCCCCAGCCAAGCAATGCGTTTTAGAGCTAGAAATAGCAAGTTAAAATAAGGC	CRISPRko_sgRNA_725
GUIDES	ACBD6	TTCCTTATGTCCTCGATCAC	CTGTGACTAGTTCCTTATGTCCTCGATCACAGGAGGCCCAGTG	GGAAAGGACGAAACACCGTTCCTTATGTCCTCGATCACGTTTTAGAGCTAGAAATAGCAAGTTAAAATAAGGC	CRISPRko_sgRNA_726
GUIDES	ACBD6	CGATATATTCCTGCATTGCT	TTAACTACTGCGATATATTCCTGCATTGCTTGGTGGCTGGGGC	GGAAAGGACGAAACACCGCGATATATTCCTGCATTGCTGTTTTAGAGCTAGAAATAGCAAGTTAAAATAAGGC	CRISPRko_sgRNA_727
GUIDES	ACBD6	GGCCTGTGATCGAGGACATA	TACTTCACTGGGCCTGTGATCGAGGACATAAGGAGGAACTAGT	GGAAAGGACGAAACACCGGGCCTGTGATCGAGGACATAGTTTTAGAGCTAGAAATAGCAAGTTAAAATAAGGC	CRISPRko_sgRNA_728
GUIDES	ACBD7	ACAGGGCTGCAGAAGATGTG	GCTGATTTTGACAGGGCTGCAGAAGATGTGAGGAGGAAGCTGA	GGAAAGGACGAAACACCGACAGGGCTGCAGAAGATGTGGTTTTAGAGCTAGAAATAGCAAGTTAAAATAAGGC	CRISPRko_sgRNA_729
GUIDES	ACBD7	GCAAAGCCAAATGGGAAGCA	GATTTAAAAGGCAAAGCCAAATGGGAAGCATGGTGGAACCTCA	GGAAAGGACGAAACACCGGCAAAGCCAAATGGGAAGCAGTTTTAGAGCTAGAAATAGCAAGTTAAAATAAGGC	CRISPRko_sgRNA_730
GUIDES	ACBD7	CTTTACAAACAAGCAATAGT	ACTCTATGGGCTTTACAAACAAGCAATAGTTGGTGGAGACATT	GGAAAGGACGAAACACCGCTTTACAAACAAGCAATAGTGTTTTAGAGCTAGAAATAGCAAGTTAAAATAAGGC	CRISPRko_sgRNA_731
GUIDES	ACBD7	GGAGAACTGAAAGAACTCTA	ACCAGATGATGGAGAACTGAAAGAACTCTATGGTGGGCTTTAC	GGAAAGGACGAAACACCGGGAGAACTGAAAGAACTCTAGTTTTAGAGCTAGAAATAGCAAGTTAAAATAAGGC	CRISPRko_sgRNA_732
GUIDES	ACBD7	TCTTTCAGTTCTCCATCATC	CCCATAGAGTTCTTTCAGTTCTCCATCATCTGGTGGTCTTGCT	GGAAAGGACGAAACACCGTCTTTCAGTTCTCCATCATCGTTTTAGAGCTAGAAATAGCAAGTTAAAATAAGGC	CRISPRko_sgRNA_733
GUIDES	ACBD7	ATTTAAAAGGCAAAGCCAAA	GGAATGCTAGATTTAAAAGGCAAAGCCAAATGGTGGGAAGCAT	GGAAAGGACGAAACACCGATTTAAAAGGCAAAGCCAAAGTTTTAGAGCTAGAAATAGCAAGTTAAAATAAGGC	CRISPRko_sgRNA_734
GUIDES	ACBD7	GAGGTTCCATGCTTCCCATT	AACCTTTTTTGAGGTTCCATGCTTCCCATTTGGTGGCTTTGCC	GGAAAGGACGAAACACCGGAGGTTCCATGCTTCCCATTGTTTTAGAGCTAGAAATAGCAAGTTAAAATAAGGC	CRISPRko_sgRNA_735
GUIDES	ACBD7	CCTTTTAAATCTAGCATTCC	TTTGGCTTTGCCTTTTAAATCTAGCATTCCTGGTGGACACGCT	GGAAAGGACGAAACACCGCCTTTTAAATCTAGCATTCCGTTTTAGAGCTAGAAATAGCAAGTTAAAATAAGGC	CRISPRko_sgRNA_736
GUIDES	ACE	GCCCATCTCATGGTGCACTG	ACTGTATATGGCCCATCTCATGGTGCACTGTGGTGGAGAGCTG	GGAAAGGACGAAACACCGGCCCATCTCATGGTGCACTGGTTTTAGAGCTAGAAATAGCAAGTTAAAATAAGGC	CRISPRko_sgRNA_737
GUIDES	ACE	TGACATCTACCGGTCCACCA	TGCACCAGTGTGACATCTACCGGTCCACCAAGGAGGCAGGGGC	GGAAAGGACGAAACACCGTGACATCTACCGGTCCACCAGTTTTAGAGCTAGAAATAGCAAGTTAAAATAAGGC	CRISPRko_sgRNA_738
GUIDES	ACE	TGGACCGGTAGATGTCACAC	CCTGCCTTGGTGGACCGGTAGATGTCACACTGGTGGTGCAGTG	GGAAAGGACGAAACACCGTGGACCGGTAGATGTCACACGTTTTAGAGCTAGAAATAGCAAGTTAAAATAAGGC	CRISPRko_sgRNA_739
GUIDES	ACE	ATCGGCGATGCAGTGCGCGG	CTGTCTCCGTATCGGCGATGCAGTGCGCGGCGGCGGACGAAGG	GGAAAGGACGAAACACCGATCGGCGATGCAGTGCGCGGGTTTTAGAGCTAGAAATAGCAAGTTAAAATAAGGC	CRISPRko_sgRNA_740
GUIDES	ACE	GTTTCGTTTCGGGTAACAGG	ATCAAAGTGGGTTTCGTTTCGGGTAACAGGAGGAGGACAGATC	GGAAAGGACGAAACACCGGTTTCGTTTCGGGTAACAGGGTTTTAGAGCTAGAAATAGCAAGTTAAAATAAGGC	CRISPRko_sgRNA_741
GUIDES	ACE	CCATGAAGCCCTGTGCAAGG	AGTTCCAGTTCCATGAAGCCCTGTGCAAGGAGGAGGCAGGCTA	GGAAAGGACGAAACACCGCCATGAAGCCCTGTGCAAGGGTTTTAGAGCTAGAAATAGCAAGTTAAAATAAGGC	CRISPRko_sgRNA_742
GUIDES	ACE	GAGCAGGGATGGGTCCCCTG	CCCAGCAGATGAGCAGGGATGGGTCCCCTGAGGAGGTTGATGT	GGAAAGGACGAAACACCGGAGCAGGGATGGGTCCCCTGGTTTTAGAGCTAGAAATAGCAAGTTAAAATAAGGC	CRISPRko_sgRNA_743
GUIDES	ACE	CGTATCGGCGATGCAGTGCG	TATCTGTCTCCGTATCGGCGATGCAGTGCGCGGCGGCGGACGA	GGAAAGGACGAAACACCGCGTATCGGCGATGCAGTGCGGTTTTAGAGCTAGAAATAGCAAGTTAAAATAAGGC	CRISPRko_sgRNA_744
GUIDES	ACE2	TGTCAAGCAGCTAAACATGA	AGAAGCACTTTGTCAAGCAGCTAAACATGAAGGAGGCCCTCTG	GGAAAGGACGAAACACCGTGTCAAGCAGCTAAACATGAGTTTTAGAGCTAGAAATAGCAAGTTAAAATAAGGC	CRISPRko_sgRNA_745
GUIDES	ACE2	GGCTTGGAAAATCAGAACCC	AATATGCTGAGGCTTGGAAAATCAGAACCCTGGTGGACCCTAG	GGAAAGGACGAAACACCGGGCTTGGAAAATCAGAACCCGTTTTAGAGCTAGAAATAGCAAGTTAAAATAAGGC	CRISPRko_sgRNA_746
GUIDES	ACE2	CTAGCATTGGAAAATGTTGT	ACCCTGGACCCTAGCATTGGAAAATGTTGTAGGAGGAGCAAAG	GGAAAGGACGAAACACCGCTAGCATTGGAAAATGTTGTGTTTTAGAGCTAGAAATAGCAAGTTAAAATAAGGC	CRISPRko_sgRNA_747
GUIDES	ACE2	GAGATGTCACATTTGTGCAG	TGTAGAGTTTGAGATGTCACATTTGTGCAGAGGAGGGCCTTCA	GGAAAGGACGAAACACCGGAGATGTCACATTTGTGCAGGTTTTAGAGCTAGAAATAGCAAGTTAAAATAAGGC	CRISPRko_sgRNA_748
GUIDES	ACE2	TTGTGGGATGGAGTACCGAC	AAGAATTCTTTTGTGGGATGGAGTACCGACTGGTGGAGTCCAT	GGAAAGGACGAAACACCGTTGTGGGATGGAGTACCGACGTTTTAGAGCTAGAAATAGCAAGTTAAAATAAGGC	CRISPRko_sgRNA_749
GUIDES	ACE2	ATGAGTAATCATTAGAAACA	TACCGAATGAATGAGTAATCATTAGAAACATGGTGGAACAGAG	GGAAAGGACGAAACACCGATGAGTAATCATTAGAAACAGTTTTAGAGCTAGAAATAGCAAGTTAAAATAAGGC	CRISPRko_sgRNA_750
GUIDES	ACE2	GCGAGAGATAGTTGGGGTGG	GCGAGAGATAGTTGGGGTGGTGGTGGAACCTGT	GGAAAGGACGAAACACCGGCGAGAGATAGTTGGGGTGGGTTTTAGAGCTAGAAATAGCAAGTTAAAATAAGGC	CRISPRko_sgRNA_751
GUIDES	ACE2	GGTCACAGTATGTTTCATCA	AGAGATGCGGGGTCACAGTATGTTTCATCATGGTGGGGCACAG	GGAAAGGACGAAACACCGGGTCACAGTATGTTTCATCAGTTTTAGAGCTAGAAATAGCAAGTTAAAATAAGGC	CRISPRko_sgRNA_752
GUIDES	ACER1	CAGAAGGGTGCTGACCACAG	GCAGGAAGGACAGAAGGGTGCTGACCACAGTGGTGGTGATGAA	GGAAAGGACGAAACACCGCAGAAGGGTGCTGACCACAGGTTTTAGAGCTAGAAATAGCAAGTTAAAATAAGGC	CRISPRko_sgRNA_753
GUIDES	ACER1	AGCAACAGCCCATAAAACCA	AGCTGGTCAGAGCAACAGCCCATAAAACCACGGCGGAGACCTC	GGAAAGGACGAAACACCGAGCAACAGCCCATAAAACCAGTTTTAGAGCTAGAAATAGCAAGTTAAAATAAGGC	CRISPRko_sgRNA_754
GUIDES	ACER1	CCAGGAAGCTGAGCGTCATG	AGCAGCTGGCCCAGGAAGCTGAGCGTCATGTGGTGGAAATACA	GGAAAGGACGAAACACCGCCAGGAAGCTGAGCGTCATGGTTTTAGAGCTAGAAATAGCAAGTTAAAATAAGGC	CRISPRko_sgRNA_755
GUIDES	ACER1	GGAAGGAGGGGAAATAGCAG	TTCCCCCCAAGGAAGGAGGGGAAATAGCAGCGGCGGGGCATCC	GGAAAGGACGAAACACCGGGAAGGAGGGGAAATAGCAGGTTTTAGAGCTAGAAATAGCAAGTTAAAATAAGGC	CRISPRko_sgRNA_756
GUIDES	ACER1	CAGACGGTCACTGATCCAGC	AGCTGCAAAGCAGACGGTCACTGATCCAGCTGGTGGTCAGAGC	GGAAAGGACGAAACACCGCAGACGGTCACTGATCCAGCGTTTTAGAGCTAGAAATAGCAAGTTAAAATAAGGC	CRISPRko_sgRNA_757
GUIDES	ACER1	CCCAGACAACGTAAATGTAG	ATGAAGAGGACCCAGACAACGTAAATGTAGCGGCGGGAGCGCT	GGAAAGGACGAAACACCGCCCAGACAACGTAAATGTAGGTTTTAGAGCTAGAAATAGCAAGTTAAAATAAGGC	CRISPRko_sgRNA_758
GUIDES	ACER1	GGAGCTTCGGCACCTGATTG	CCAGCAATAAGGAGCTTCGGCACCTGATTGAGGAGGTCTCCGT	GGAAAGGACGAAACACCGGGAGCTTCGGCACCTGATTGGTTTTAGAGCTAGAAATAGCAAGTTAAAATAAGGC	CRISPRko_sgRNA_759
GUIDES	ACER1	ATATGCTATAGCCACTGCCC	CGGGGCATCCATATGCTATAGCCACTGCCCAGGAGGAGCCACA	GGAAAGGACGAAACACCGATATGCTATAGCCACTGCCCGTTTTAGAGCTAGAAATAGCAAGTTAAAATAAGGC	CRISPRko_sgRNA_760
GUIDES	ACER2	TATGCAACATGCTTCAACAG	GTTTCGTCAGTATGCAACATGCTTCAACAGTGGTGGCATCTAC	GGAAAGGACGAAACACCGTATGCAACATGCTTCAACAGGTTTTAGAGCTAGAAATAGCAAGTTAAAATAAGGC	CRISPRko_sgRNA_761
GUIDES	ACER2	AAGCACACATCAGAACCCAA	CACATGGCCAAAGCACACATCAGAACCCAAAGGAGGACTGCAA	GGAAAGGACGAAACACCGAAGCACACATCAGAACCCAAGTTTTAGAGCTAGAAATAGCAAGTTAAAATAAGGC	CRISPRko_sgRNA_762
GUIDES	ACER2	AACAAGCACATGCAGATGGG	ATACTGACGAAACAAGCACATGCAGATGGGCGGCGGTAAAATG	GGAAAGGACGAAACACCGAACAAGCACATGCAGATGGGGTTTTAGAGCTAGAAATAGCAAGTTAAAATAAGGC	CRISPRko_sgRNA_763
GUIDES	ACER2	ATACCTTCTGGGGAACCACA	TCTTTGGTAGATACCTTCTGGGGAACCACATGGTGGCCAAAGC	GGAAAGGACGAAACACCGATACCTTCTGGGGAACCACAGTTTTAGAGCTAGAAATAGCAAGTTAAAATAAGGC	CRISPRko_sgRNA_764
GUIDES	ACER2	ACAGGGCCAGGGTCCACCAG	ATCCAGCAGAACAGGGCCAGGGTCCACCAGAGGAGGCCCGAGA	GGAAAGGACGAAACACCGACAGGGCCAGGGTCCACCAGGTTTTAGAGCTAGAAATAGCAAGTTAAAATAAGGC	CRISPRko_sgRNA_765
GUIDES	ACER2	GGCACGTCGTAACCGCAGAC	ACAAATGCCAGGCACGTCGTAACCGCAGACAGGAGGACACTGA	GGAAAGGACGAAACACCGGGCACGTCGTAACCGCAGACGTTTTAGAGCTAGAAATAGCAAGTTAAAATAAGGC	CRISPRko_sgRNA_766
GUIDES	ACER2	CCAAGAAACTAAGGGTTGCA	AGCATCTGACCCAAGAAACTAAGGGTTGCATGGTGGAAGTAGA	GGAAAGGACGAAACACCGCCAAGAAACTAAGGGTTGCAGTTTTAGAGCTAGAAATAGCAAGTTAAAATAAGGC	CRISPRko_sgRNA_767
GUIDES	ACER2	TGGCAGGCTTGACAAATGCC	ATGTTGTTGATGGCAGGCTTGACAAATGCCAGGAGGCACGTCG	GGAAAGGACGAAACACCGTGGCAGGCTTGACAAATGCCGTTTTAGAGCTAGAAATAGCAAGTTAAAATAAGGC	CRISPRko_sgRNA_768
GUIDES	ACER3	CCACACAATTTCATGCATGG	ATAGGTATTACCACACAATTTCATGCATGGTGGTGGCATATTT	GGAAAGGACGAAACACCGCCACACAATTTCATGCATGGGTTTTAGAGCTAGAAATAGCAAGTTAAAATAAGGC	CRISPRko_sgRNA_769
GUIDES	ACER3	CCACCATGCATGAAATTGTG	TTAAAATATGCCACCATGCATGAAATTGTGTGGTGGTAATACC	GGAAAGGACGAAACACCGCCACCATGCATGAAATTGTGGTTTTAGAGCTAGAAATAGCAAGTTAAAATAAGGC	CRISPRko_sgRNA_770
GUIDES	ACER3	GGATGTGAAGATAGGAACCA	TACCTGAAAAGGATGTGAAGATAGGAACCAAGGAGGCCAGTTA	GGAAAGGACGAAACACCGGGATGTGAAGATAGGAACCAGTTTTAGAGCTAGAAATAGCAAGTTAAAATAAGGC	CRISPRko_sgRNA_771
GUIDES	ACER3	GCAGTTCAGAGTGTTAGAGA	AATGTTCGGTGCAGTTCAGAGTGTTAGAGACGGCGGTCTGGAA	GGAAAGGACGAAACACCGGCAGTTCAGAGTGTTAGAGAGTTTTAGAGCTAGAAATAGCAAGTTAAAATAAGGC	CRISPRko_sgRNA_772
GUIDES	ACER3	GTGGTAATACCTATGATAGG	ATGAAATTGTGTGGTAATACCTATGATAGGTGGTGGTACCTTC	GGAAAGGACGAAACACCGGTGGTAATACCTATGATAGGGTTTTAGAGCTAGAAATAGCAAGTTAAAATAAGGC	CRISPRko_sgRNA_773
GUIDES	ACER3	TTAGAGACGGTCTGGAAAAG	GTTCAGAGTGTTAGAGACGGTCTGGAAAAGCGGCGGTACATTG	GGAAAGGACGAAACACCGTTAGAGACGGTCTGGAAAAGGTTTTAGAGCTAGAAATAGCAAGTTAAAATAAGGC	CRISPRko_sgRNA_774
GUIDES	ACER3	TGAACTGCACCGAACATTGG	TCTAACACTCTGAACTGCACCGAACATTGGAGGAGGTATAATC	GGAAAGGACGAAACACCGTGAACTGCACCGAACATTGGGTTTTAGAGCTAGAAATAGCAAGTTAAAATAAGGC	CRISPRko_sgRNA_775
GUIDES	ACER3	CTCTGAACTGCACCGAACAT	GTCTCTAACACTCTGAACTGCACCGAACATTGGTGGAGGTATA	GGAAAGGACGAAACACCGCTCTGAACTGCACCGAACATGTTTTAGAGCTAGAAATAGCAAGTTAAAATAAGGC	CRISPRko_sgRNA_776
GUIDES	ACHE	GCCATCGTACACGTCCAAGG	CCAAGAAGCGGCCATCGTACACGTCCAAGGAGGAGGAGGCCCC	GGAAAGGACGAAACACCGGCCATCGTACACGTCCAAGGGTTTTAGAGCTAGAAATAGCAAGTTAAAATAAGGC	CRISPRko_sgRNA_777
GUIDES	ACHE	AGCACGGTGTTCAAAGACGT	AGAGCGTGGAAGCACGGTGTTCAAAGACGTAGGAGGCGTAGAC	GGAAAGGACGAAACACCGAGCACGGTGTTCAAAGACGTGTTTTAGAGCTAGAAATAGCAAGTTAAAATAAGGC	CRISPRko_sgRNA_778
GUIDES	ACHE	AGTACGTTAGTCTGGACCTG	GGGGCTCAGCAGTACGTTAGTCTGGACCTGCGGCGGCCGCTGG	GGAAAGGACGAAACACCGAGTACGTTAGTCTGGACCTGGTTTTAGAGCTAGAAATAGCAAGTTAAAATAAGGC	CRISPRko_sgRNA_779
GUIDES	ACHE	GGTGTCCATGAACTACCGGG	GGACTGTGCTGGTGTCCATGAACTACCGGGTGGTGGGAGCCTT	GGAAAGGACGAAACACCGGGTGTCCATGAACTACCGGGGTTTTAGAGCTAGAAATAGCAAGTTAAAATAAGGC	CRISPRko_sgRNA_780
GUIDES	ACHE	ATTCGCCTGAAGACCCCCGG	GCTGCGGGGCATTCGCCTGAAGACCCCCGGGGGGGGCCCTGTC	GGAAAGGACGAAACACCGATTCGCCTGAAGACCCCCGGGTTTTAGAGCTAGAAATAGCAAGTTAAAATAAGGC	CRISPRko_sgRNA_781
GUIDES	ACHE	CTGGAGGACAGCCCACAAGG	CCAGTGCCGCCTGGAGGACAGCCCACAAGGTGGTGGGCCAGCT	GGAAAGGACGAAACACCGCTGGAGGACAGCCCACAAGGGTTTTAGAGCTAGAAATAGCAAGTTAAAATAAGGC	CRISPRko_sgRNA_782
GUIDES	ACHE	CCACAATGTCGTGTGCCCCG	TGGTGGGCGACCACAATGTCGTGTGCCCCGTGGTGGCCCAGCT	GGAAAGGACGAAACACCGCCACAATGTCGTGTGCCCCGGTTTTAGAGCTAGAAATAGCAAGTTAAAATAAGGC	CRISPRko_sgRNA_783
GUIDES	ACHE	GTAATGCAGGACCACAGCCT	GCCAGTCTGTGTAATGCAGGACCACAGCCTCGGCGGCTGCCAG	GGAAAGGACGAAACACCGGTAATGCAGGACCACAGCCTGTTTTAGAGCTAGAAATAGCAAGTTAAAATAAGGC	CRISPRko_sgRNA_784
GUIDES	ACLY	TTCAGTAAAGCCTTTGACAG	AGCCAAGATGTTCAGTAAAGCCTTTGACAGTGGTGGCATTATC	GGAAAGGACGAAACACCGTTCAGTAAAGCCTTTGACAGGTTTTAGAGCTAGAAATAGCAAGTTAAAATAAGGC	CRISPRko_sgRNA_785
GUIDES	ACLY	TGCATAATCGAGCAGAGGAG	CTACTTCCAGTGCATAATCGAGCAGAGGAGTGGTGGCAGGGAA	GGAAAGGACGAAACACCGTGCATAATCGAGCAGAGGAGGTTTTAGAGCTAGAAATAGCAAGTTAAAATAAGGC	CRISPRko_sgRNA_786
GUIDES	ACLY	TCCAGTGCATAATCGAGCAG	CTTCTCTACTTCCAGTGCATAATCGAGCAGAGGAGGAGTGGCA	GGAAAGGACGAAACACCGTCCAGTGCATAATCGAGCAGGTTTTAGAGCTAGAAATAGCAAGTTAAAATAAGGC	CRISPRko_sgRNA_787
GUIDES	ACLY	CCAGCACAAAGATGCCATTG	ATACTCCTTCCCAGCACAAAGATGCCATTGAGGAGGGCTCCAA	GGAAAGGACGAAACACCGCCAGCACAAAGATGCCATTGGTTTTAGAGCTAGAAATAGCAAGTTAAAATAAGGC	CRISPRko_sgRNA_788
GUIDES	ACLY	GTAGACATGCTTAGAAACTG	AGTCGCATTTGTAGACATGCTTAGAAACTGTGGTGGGTCCTTT	GGAAAGGACGAAACACCGGTAGACATGCTTAGAAACTGGTTTTAGAGCTAGAAATAGCAAGTTAAAATAAGGC	CRISPRko_sgRNA_789
GUIDES	ACLY	TGACAGTGGCATTATCCCCA	GTAAAGCCTTTGACAGTGGCATTATCCCCATGGTGGAGTTTGT	GGAAAGGACGAAACACCGTGACAGTGGCATTATCCCCAGTTTTAGAGCTAGAAATAGCAAGTTAAAATAAGGC	CRISPRko_sgRNA_790
GUIDES	ACLY	GTTTGTGAACAAGATGAAGA	TCCCCATGGAGTTTGTGAACAAGATGAAGAAGGAGGAAGGGAA	GGAAAGGACGAAACACCGGTTTGTGAACAAGATGAAGAGTTTTAGAGCTAGAAATAGCAAGTTAAAATAAGGC	CRISPRko_sgRNA_791
GUIDES	ACLY	GCTGATGAATATATTGACAT	CAGGGAGGAAGCTGATGAATATATTGACATTGGTGGAGCCCTC	GGAAAGGACGAAACACCGGCTGATGAATATATTGACATGTTTTAGAGCTAGAAATAGCAAGTTAAAATAAGGC	CRISPRko_sgRNA_792
GUIDES	ACMSD	AGATGGGAAAGTCTTCAGAG	AGTTGTTGAAAGATGGGAAAGTCTTCAGAGTGGTGGTGCGAGA	GGAAAGGACGAAACACCGAGATGGGAAAGTCTTCAGAGGTTTTAGAGCTAGAAATAGCAAGTTAAAATAAGGC	CRISPRko_sgRNA_793
GUIDES	ACMSD	CATGCAGATGGATGGACGAA	ATCCCTGGGACATGCAGATGGATGGACGAATGGTGGCCAAATA	GGAAAGGACGAAACACCGCATGCAGATGGATGGACGAAGTTTTAGAGCTAGAAATAGCAAGTTAAAATAAGGC	CRISPRko_sgRNA_794
GUIDES	ACMSD	GCATCCCTGGGACATGCAGA	CCCTGTTCGTGCATCCCTGGGACATGCAGATGGTGGATGGACG	GGAAAGGACGAAACACCGGCATCCCTGGGACATGCAGAGTTTTAGAGCTAGAAATAGCAAGTTAAAATAAGGC	CRISPRko_sgRNA_795
GUIDES	ACMSD	ATGGACGAATGGCCAAATAC	ATGCAGATGGATGGACGAATGGCCAAATACTGGTGGCTCCCTT	GGAAAGGACGAAACACCGATGGACGAATGGCCAAATACGTTTTAGAGCTAGAAATAGCAAGTTAAAATAAGGC	CRISPRko_sgRNA_796
GUIDES	ACMSD	GAAGCAAAGTTGTTGAAAGA	GAAGCAAAGTTGTTGAAAGATGGTGGGAAAGTC	GGAAAGGACGAAACACCGGAAGCAAAGTTGTTGAAAGAGTTTTAGAGCTAGAAATAGCAAGTTAAAATAAGGC	CRISPRko_sgRNA_797
GUIDES	ACMSD	CAGGGAACACTTCAGCCTTT	GATGCACGAACAGGGAACACTTCAGCCTTTCGGCGGCTGCCTT	GGAAAGGACGAAACACCGCAGGGAACACTTCAGCCTTTGTTTTAGAGCTAGAAATAGCAAGTTAAAATAAGGC	CRISPRko_sgRNA_798
GUIDES	ACMSD	ATTTCTCTAATACGAACTTC	TTTTTGGTCCATTTCTCTAATACGAACTTCTGGTGGATCCCAG	GGAAAGGACGAAACACCGATTTCTCTAATACGAACTTCGTTTTAGAGCTAGAAATAGCAAGTTAAAATAAGGC	CRISPRko_sgRNA_799
GUIDES	ACMSD	GAGTGGTGCGAGAGAATTGC	AAAGTCTTCAGAGTGGTGCGAGAGAATTGCTGGTGGGATCCAG	GGAAAGGACGAAACACCGGAGTGGTGCGAGAGAATTGCGTTTTAGAGCTAGAAATAGCAAGTTAAAATAAGGC	CRISPRko_sgRNA_800
GUIDES	ACN9	TAAGACCGTTGGTTCTGACG	TTAGGAGACATAAGACCGTTGGTTCTGACGAGGAGGCACAGCG	GGAAAGGACGAAACACCGTAAGACCGTTGGTTCTGACGGTTTTAGAGCTAGAAATAGCAAGTTAAAATAAGGC	CRISPRko_sgRNA_801
GUIDES	ACN9	CATTAAGTTTTTCTTCTGGG	TCACGAAAGTCATTAAGTTTTTCTTCTGGGAGGAGGAAGGTGC	GGAAAGGACGAAACACCGCATTAAGTTTTTCTTCTGGGGTTTTAGAGCTAGAAATAGCAAGTTAAAATAAGGC	CRISPRko_sgRNA_802
GUIDES	ACN9	AGACGCGCTTGTACAATGCC	TGCAGCTGCAAGACGCGCTTGTACAATGCCCGGCGGACTCGAG	GGAAAGGACGAAACACCGAGACGCGCTTGTACAATGCCGTTTTAGAGCTAGAAATAGCAAGTTAAAATAAGGC	CRISPRko_sgRNA_803
GUIDES	ACN9	CCCAGGGATTTGAGGTCCGG	GTACTGGTCGCCCAGGGATTTGAGGTCCGGGGGGGGCAGAACA	GGAAAGGACGAAACACCGCCCAGGGATTTGAGGTCCGGGTTTTAGAGCTAGAAATAGCAAGTTAAAATAAGGC	CRISPRko_sgRNA_804
GUIDES	ACN9	TGAGGTCCGGGGGCAGAACA	CCCAGGGATTTGAGGTCCGGGGGCAGAACACGGCGGTGCAGCT	GGAAAGGACGAAACACCGTGAGGTCCGGGGGCAGAACAGTTTTAGAGCTAGAAATAGCAAGTTAAAATAAGGC	CRISPRko_sgRNA_805
GUIDES	ACN9	TGAACAAATTGGACAGTTGC	ACTTTCGTGATGAACAAATTGGACAGTTGCAGGAGGAGCTGAT	GGAAAGGACGAAACACCGTGAACAAATTGGACAGTTGCGTTTTAGAGCTAGAAATAGCAAGTTAAAATAAGGC	CRISPRko_sgRNA_806
GUIDES	ACN9	TGCAACAGCGTTATTGCAAC	TTTAGGTGTATGCAACAGCGTTATTGCAACAGGAGGCTAACGA	GGAAAGGACGAAACACCGTGCAACAGCGTTATTGCAACGTTTTAGAGCTAGAAATAGCAAGTTAAAATAAGGC	CRISPRko_sgRNA_807
GUIDES	ACN9	AAATTGCCTATTGGGTTTTG	CAGAAATACTAAATTGCCTATTGGGTTTTGTGGTGGCTTCTTG	GGAAAGGACGAAACACCGAAATTGCCTATTGGGTTTTGGTTTTAGAGCTAGAAATAGCAAGTTAAAATAAGGC	CRISPRko_sgRNA_808
GUIDES	ACO1	CCATCCCAACCAGGTTACTG	GGGATCACACCCATCCCAACCAGGTTACTGCGGCGGTGAATGC	GGAAAGGACGAAACACCGCCATCCCAACCAGGTTACTGGTTTTAGAGCTAGAAATAGCAAGTTAAAATAAGGC	CRISPRko_sgRNA_809
GUIDES	ACO1	GAAGGCAGATGGATAGTCTG	GATTTCCCCAGAAGGCAGATGGATAGTCTGTGGTGGTGCCTGC	GGAAAGGACGAAACACCGGAAGGCAGATGGATAGTCTGGTTTTAGAGCTAGAAATAGCAAGTTAAAATAAGGC	CRISPRko_sgRNA_810
GUIDES	ACO1	TGACGGCGTCATTACCTCGG	CCCCGTGCCATGACGGCGTCATTACCTCGGCGGCGGGAGCCAT	GGAAAGGACGAAACACCGTGACGGCGTCATTACCTCGGGTTTTAGAGCTAGAAATAGCAAGTTAAAATAAGGC	CRISPRko_sgRNA_811
GUIDES	ACO1	AACTCCTATGGCTCCCGCCG	ACGAGAATTCAACTCCTATGGCTCCCGCCGAGGAGGTAATGAC	GGAAAGGACGAAACACCGAACTCCTATGGCTCCCGCCGGTTTTAGAGCTAGAAATAGCAAGTTAAAATAAGGC	CRISPRko_sgRNA_812
GUIDES	ACO1	GGATCACACCCATCCCAACC	TATTCAAGTGGGATCACACCCATCCCAACCAGGAGGTTACTGC	GGAAAGGACGAAACACCGGGATCACACCCATCCCAACCGTTTTAGAGCTAGAAATAGCAAGTTAAAATAAGGC	CRISPRko_sgRNA_813
GUIDES	ACO1	ATTCACCGCAGTAACCTGGT	CTACGAGCGCATTCACCGCAGTAACCTGGTTGGTGGGATGGGT	GGAAAGGACGAAACACCGATTCACCGCAGTAACCTGGTGTTTTAGAGCTAGAAATAGCAAGTTAAAATAAGGC	CRISPRko_sgRNA_814
GUIDES	ACO1	AAACAGATTTTTGAACAAGC	TTCGCTTGTTAAACAGATTTTTGAACAAGCAGGAGGCACCACA	GGAAAGGACGAAACACCGAAACAGATTTTTGAACAAGCGTTTTAGAGCTAGAAATAGCAAGTTAAAATAAGGC	CRISPRko_sgRNA_815
GUIDES	ACO1	ATCCCACTTGAATATCTCCC	GATGGGTGTGATCCCACTTGAATATCTCCCTGGTGGTGAGAAT	GGAAAGGACGAAACACCGATCCCACTTGAATATCTCCCGTTTTAGAGCTAGAAATAGCAAGTTAAAATAAGGC	CRISPRko_sgRNA_816
GUIDES	ACO2	TGTGGCAGAAGTGGGCAAGG	TGGCTCACCCTGTGGCAGAAGTGGGCAAGGTGGTGGCAGAGAA	GGAAAGGACGAAACACCGTGTGGCAGAAGTGGGCAAGGGTTTTAGAGCTAGAAATAGCAAGTTAAAATAAGGC	CRISPRko_sgRNA_817
GUIDES	ACO2	GTGAAGGGCCCATTGATGTG	CAGGTCAGGGGTGAAGGGCCCATTGATGTGTGGTGGCTTCAGC	GGAAAGGACGAAACACCGGTGAAGGGCCCATTGATGTGGTTTTAGAGCTAGAAATAGCAAGTTAAAATAAGGC	CRISPRko_sgRNA_818
GUIDES	ACO2	GATCACTTGGTGCCTGACCC	TGAATTCAAGGATCACTTGGTGCCTGACCCTGGTGGCTGCCAT	GGAAAGGACGAAACACCGGATCACTTGGTGCCTGACCCGTTTTAGAGCTAGAAATAGCAAGTTAAAATAAGGC	CRISPRko_sgRNA_819
GUIDES	ACO2	AGAGAAGGAAGGATGGCCTC	GCAAGGTGGCAGAGAAGGAAGGATGGCCTCTGGTGGACATCCG	GGAAAGGACGAAACACCGAGAGAAGGAAGGATGGCCTCGTTTTAGAGCTAGAAATAGCAAGTTAAAATAAGGC	CRISPRko_sgRNA_820
GUIDES	ACO2	CTGGGGACGTGACAAAGGCA	CTGGGGACGTGACAAAGGCATGGTGGGTCTCGG	GGAAAGGACGAAACACCGCTGGGGACGTGACAAAGGCAGTTTTAGAGCTAGAAATAGCAAGTTAAAATAAGGC	CRISPRko_sgRNA_821
GUIDES	ACO2	CCCTGTGGCAGAAGTGGGCA	ACCTGGCTCACCCTGTGGCAGAAGTGGGCAAGGAGGTGGCAGA	GGAAAGGACGAAACACCGCCCTGTGGCAGAAGTGGGCAGTTTTAGAGCTAGAAATAGCAAGTTAAAATAAGGC	CRISPRko_sgRNA_822
GUIDES	ACO2	GAACTTGAGGGTTCCCGCAA	TCTCTGGGTTGAACTTGAGGGTTCCCGCAATGGTGGCCAGGGC	GGAAAGGACGAAACACCGGAACTTGAGGGTTCCCGCAAGTTTTAGAGCTAGAAATAGCAAGTTAAAATAAGGC	CRISPRko_sgRNA_823
GUIDES	ACO2	TGTCACAGCCCTGGCCATTG	TGTCACAGCCCTGGCCATTGCGGCGGGAACCCT	GGAAAGGACGAAACACCGTGTCACAGCCCTGGCCATTGGTTTTAGAGCTAGAAATAGCAAGTTAAAATAAGGC	CRISPRko_sgRNA_824
GUIDES	ACOT1	TGGGCCCTTTCCTGGCATTG	TGGGCCCTTTCCTGGCATTGTGGTGGACATGTT	GGAAAGGACGAAACACCGTGGGCCCTTTCCTGGCATTGGTTTTAGAGCTAGAAATAGCAAGTTAAAATAAGGC	CRISPRko_sgRNA_825
GUIDES	ACOT1	CTTGGAGCCCGAGAAACCCT	TGCTCTGGGCCTTGGAGCCCGAGAAACCCTTGGTGGTGCGGCT	GGAAAGGACGAAACACCGCTTGGAGCCCGAGAAACCCTGTTTTAGAGCTAGAAATAGCAAGTTAAAATAAGGC	CRISPRko_sgRNA_826
GUIDES	ACOT1	CATGTCCACAATGCCAGGAA	CAGTTCCGAACATGTCCACAATGCCAGGAAAGGAGGGCCCAGG	GGAAAGGACGAAACACCGCATGTCCACAATGCCAGGAAGTTTTAGAGCTAGAAATAGCAAGTTAAAATAAGGC	CRISPRko_sgRNA_827
GUIDES	ACOT1	CCGAACATGTCCACAATGCC	ACCTCCAGTTCCGAACATGTCCACAATGCCAGGAGGAAAGGGC	GGAAAGGACGAAACACCGCCGAACATGTCCACAATGCCGTTTTAGAGCTAGAAATAGCAAGTTAAAATAAGGC	CRISPRko_sgRNA_828
GUIDES	ACOT1	GACGCTGATCCTGGAGCCCG	GGATGGCGGCGACGCTGATCCTGGAGCCCGCGGCGGGCCGCTG	GGAAAGGACGAAACACCGGACGCTGATCCTGGAGCCCGGTTTTAGAGCTAGAAATAGCAAGTTAAAATAAGGC	CRISPRko_sgRNA_829
GUIDES	ACOT1	CCTGGCATTGTGGACATGTT	TGGGCCCTTTCCTGGCATTGTGGACATGTTCGGCGGAACTGGA	GGAAAGGACGAAACACCGCCTGGCATTGTGGACATGTTGTTTTAGAGCTAGAAATAGCAAGTTAAAATAAGGC	CRISPRko_sgRNA_830
GUIDES	ACOT1	GGCGGCTGCTGTGCCGGGTG	CCCGACCCCGGGCGGCTGCTGTGCCGGGTGCGGCGGCACGAGC	GGAAAGGACGAAACACCGGGCGGCTGCTGTGCCGGGTGGTTTTAGAGCTAGAAATAGCAAGTTAAAATAAGGC	CRISPRko_sgRNA_831
GUIDES	ACOT1	ACCCCGGGCGGCTGCTGTGC	CACGACCCCGACCCCGGGCGGCTGCTGTGCCGGCGGGTGCGGC	GGAAAGGACGAAACACCGACCCCGGGCGGCTGCTGTGCGTTTTAGAGCTAGAAATAGCAAGTTAAAATAAGGC	CRISPRko_sgRNA_832
GUIDES	ACOT11	GGCCACAAGCATCTTCAAGG	AGTTGTCCTTGGCCACAAGCATCTTCAAGGAGGAGGAGACGTT	GGAAAGGACGAAACACCGGGCCACAAGCATCTTCAAGGGTTTTAGAGCTAGAAATAGCAAGTTAAAATAAGGC	CRISPRko_sgRNA_833
GUIDES	ACOT11	GGTCCGCCTGTACACTCTGG	GGTCCGCCTGTACACTCTGGAGGAGGATGACAA	GGAAAGGACGAAACACCGGGTCCGCCTGTACACTCTGGGTTTTAGAGCTAGAAATAGCAAGTTAAAATAAGGC	CRISPRko_sgRNA_834
GUIDES	ACOT11	ACCTGCGTCAGAGGCCAGAG	CTGCTCTCGGACCTGCGTCAGAGGCCAGAGTGGTGGGACAAGC	GGAAAGGACGAAACACCGACCTGCGTCAGAGGCCAGAGGTTTTAGAGCTAGAAATAGCAAGTTAAAATAAGGC	CRISPRko_sgRNA_835
GUIDES	ACOT11	ACTTCGTGATCCTGGCCTCG	AAGCCCCAGGACTTCGTGATCCTGGCCTCGAGGAGGCGGAAGC	GGAAAGGACGAAACACCGACTTCGTGATCCTGGCCTCGGTTTTAGAGCTAGAAATAGCAAGTTAAAATAAGGC	CRISPRko_sgRNA_836
GUIDES	ACOT11	GCTAGTGCAGCAGGTAGACG	GGAGCGTGGAGCTAGTGCAGCAGGTAGACGAGGAGGACGACGC	GGAAAGGACGAAACACCGGCTAGTGCAGCAGGTAGACGGTTTTAGAGCTAGAAATAGCAAGTTAAAATAAGGC	CRISPRko_sgRNA_837
GUIDES	ACOT11	TGTCATCCTCCAGAGTGTAC	GAGAGGAACTTGTCATCCTCCAGAGTGTACAGGAGGCGGACCT	GGAAAGGACGAAACACCGTGTCATCCTCCAGAGTGTACGTTTTAGAGCTAGAAATAGCAAGTTAAAATAAGGC	CRISPRko_sgRNA_838
GUIDES	ACOT11	GTCACAAGGCTTCCGCCTCG	CACACCCATTGTCACAAGGCTTCCGCCTCGAGGAGGCCAGGAT	GGAAAGGACGAAACACCGGTCACAAGGCTTCCGCCTCGGTTTTAGAGCTAGAAATAGCAAGTTAAAATAAGGC	CRISPRko_sgRNA_839
GUIDES	ACOT11	GTCACCAGCCCTGCCCTCGG	CATCTACCACGTCACCAGCCCTGCCCTCGGAGGAGGTCACACA	GGAAAGGACGAAACACCGGTCACCAGCCCTGCCCTCGGGTTTTAGAGCTAGAAATAGCAAGTTAAAATAAGGC	CRISPRko_sgRNA_840
GUIDES	ACOT12	CTGATGTACTGTGGAGACGG	GATTTCACTTCTGATGTACTGTGGAGACGGGGGGGGGACCGAT	GGAAAGGACGAAACACCGCTGATGTACTGTGGAGACGGGTTTTAGAGCTAGAAATAGCAAGTTAAAATAAGGC	CRISPRko_sgRNA_841
GUIDES	ACOT12	ATTTCACTTCTGATGTACTG	GGCACATATGATTTCACTTCTGATGTACTGTGGTGGAGACGGG	GGAAAGGACGAAACACCGATTTCACTTCTGATGTACTGGTTTTAGAGCTAGAAATAGCAAGTTAAAATAAGGC	CRISPRko_sgRNA_842
GUIDES	ACOT12	TAGAGCATTCAGCACAAGCA	CAAAAGTTACTAGAGCATTCAGCACAAGCATGGTGGAGGTAAG	GGAAAGGACGAAACACCGTAGAGCATTCAGCACAAGCAGTTTTAGAGCTAGAAATAGCAAGTTAAAATAAGGC	CRISPRko_sgRNA_843
GUIDES	ACOT12	AGAAGTGAAATCATATGTGC	ACAGTACATCAGAAGTGAAATCATATGTGCCGGCGGATTTCTC	GGAAAGGACGAAACACCGAGAAGTGAAATCATATGTGCGTTTTAGAGCTAGAAATAGCAAGTTAAAATAAGGC	CRISPRko_sgRNA_844
GUIDES	ACOT12	ATGGTACAGGATATGCTCAC	TATCAAGGTCATGGTACAGGATATGCTCACTGGTGGCATTGAG	GGAAAGGACGAAACACCGATGGTACAGGATATGCTCACGTTTTAGAGCTAGAAATAGCAAGTTAAAATAAGGC	CRISPRko_sgRNA_845
GUIDES	ACOT12	GAAGTCGGTCATTTTGCCAT	CAGTGGCAGTGAAGTCGGTCATTTTGCCATCGGCGGTCCCCCC	GGAAAGGACGAAACACCGGAAGTCGGTCATTTTGCCATGTTTTAGAGCTAGAAATAGCAAGTTAAAATAAGGC	CRISPRko_sgRNA_846
GUIDES	ACOT12	AACTGGTTTGGCTACAAATG	TTTCTTTTCCAACTGGTTTGGCTACAAATGTGGTGGAGAAAGC	GGAAAGGACGAAACACCGAACTGGTTTGGCTACAAATGGTTTTAGAGCTAGAAATAGCAAGTTAAAATAAGGC	CRISPRko_sgRNA_847
GUIDES	ACOT12	TCTAGTAACTTTTGCTTTGA	TGCTGAATGCTCTAGTAACTTTTGCTTTGATGGTGGTTATAAC	GGAAAGGACGAAACACCGTCTAGTAACTTTTGCTTTGAGTTTTAGAGCTAGAAATAGCAAGTTAAAATAAGGC	CRISPRko_sgRNA_848
GUIDES	ACOT13	GCAATAGGCACTCTCCACGG	GCATACCAATGCAATAGGCACTCTCCACGGCGGCGGTTTGACA	GGAAAGGACGAAACACCGGCAATAGGCACTCTCCACGGGTTTTAGAGCTAGAAATAGCAAGTTAAAATAAGGC	CRISPRko_sgRNA_849
GUIDES	ACOT13	ACGTGGCTGTCAAACCGCCG	TTATCTACTAACGTGGCTGTCAAACCGCCGTGGTGGAGAGTGC	GGAAAGGACGAAACACCGACGTGGCTGTCAAACCGCCGGTTTTAGAGCTAGAAATAGCAAGTTAAAATAAGGC	CRISPRko_sgRNA_850
GUIDES	ACOT13	TGATATGTTATCTACTAACG	GAGCCATTGTTGATATGTTATCTACTAACGTGGTGGCTGTCAA	GGAAAGGACGAAACACCGTGATATGTTATCTACTAACGGTTTTAGAGCTAGAAATAGCAAGTTAAAATAAGGC	CRISPRko_sgRNA_851
GUIDES	ACOT13	GGTGATAAAGGCCATGACCA	CTCTGCGGGAGGTGATAAAGGCCATGACCAAGGAGGCTCGCAA	GGAAAGGACGAAACACCGGGTGATAAAGGCCATGACCAGTTTTAGAGCTAGAAATAGCAAGTTAAAATAAGGC	CRISPRko_sgRNA_852
GUIDES	ACOT13	CCAGCATGACTCAGTCTCTG	CCAGCATGACTCAGTCTCTGCGGCGGGAGGTGA	GGAAAGGACGAAACACCGCCAGCATGACTCAGTCTCTGGTTTTAGAGCTAGAAATAGCAAGTTAAAATAAGGC	CRISPRko_sgRNA_853
GUIDES	ACOT13	CATGACTCAGTCTCTGCGGG	CGATGACCAGCATGACTCAGTCTCTGCGGGAGGAGGTGATAAA	GGAAAGGACGAAACACCGCATGACTCAGTCTCTGCGGGGTTTTAGAGCTAGAAATAGCAAGTTAAAATAAGGC	CRISPRko_sgRNA_854
GUIDES	ACOT13	AATGCAATAGGCACTCTCCA	AGAGCATACCAATGCAATAGGCACTCTCCACGGCGGCGGTTTG	GGAAAGGACGAAACACCGAATGCAATAGGCACTCTCCAGTTTTAGAGCTAGAAATAGCAAGTTAAAATAAGGC	CRISPRko_sgRNA_855
GUIDES	ACOT13	AAAATTGCGAGCCTTGGTCA	AAACTCTCTCAAAATTGCGAGCCTTGGTCATGGTGGCCTTTAT	GGAAAGGACGAAACACCGAAAATTGCGAGCCTTGGTCAGTTTTAGAGCTAGAAATAGCAAGTTAAAATAAGGC	CRISPRko_sgRNA_856
GUIDES	ACOT2	ACCTGAGAACAACTGAATGG	TTGAATTCAGACCTGAGAACAACTGAATGGGGGGGGTGGGGAG	GGAAAGGACGAAACACCGACCTGAGAACAACTGAATGGGTTTTAGAGCTAGAAATAGCAAGTTAAAATAAGGC	CRISPRko_sgRNA_857
GUIDES	ACOT2	TAGGGTTCCTGCTCGGATGG	GTCAGATCATTAGGGTTCCTGCTCGGATGGCGGCGGCGACGCT	GGAAAGGACGAAACACCGTAGGGTTCCTGCTCGGATGGGTTTTAGAGCTAGAAATAGCAAGTTAAAATAAGGC	CRISPRko_sgRNA_858
GUIDES	ACOT2	TCGAAGGACAGCAGGAGATG	GCCGGGACGCTCGAAGGACAGCAGGAGATGAGGAGGCCATTTT	GGAAAGGACGAAACACCGTCGAAGGACAGCAGGAGATGGTTTTAGAGCTAGAAATAGCAAGTTAAAATAAGGC	CRISPRko_sgRNA_859
GUIDES	ACOT2	AGATCATTAGGGTTCCTGCT	CAGGTTGGTCAGATCATTAGGGTTCCTGCTCGGCGGATGGCGG	GGAAAGGACGAAACACCGAGATCATTAGGGTTCCTGCTGTTTTAGAGCTAGAAATAGCAAGTTAAAATAAGGC	CRISPRko_sgRNA_860
GUIDES	ACOT2	TGGGCCCTTTCCTGGGATTG	TGGGCCCTTTCCTGGGATTGTGGTGGACATGTT	GGAAAGGACGAAACACCGTGGGCCCTTTCCTGGGATTGGTTTTAGAGCTAGAAATAGCAAGTTAAAATAAGGC	CRISPRko_sgRNA_861
GUIDES	ACOT2	CATGTCCACAATCCCAGGAA	CAGTTCCGAACATGTCCACAATCCCAGGAAAGGAGGGCCCAGG	GGAAAGGACGAAACACCGCATGTCCACAATCCCAGGAAGTTTTAGAGCTAGAAATAGCAAGTTAAAATAAGGC	CRISPRko_sgRNA_862
GUIDES	ACOT2	CCGAACATGTCCACAATCCC	ACCTCCAGTTCCGAACATGTCCACAATCCCAGGAGGAAAGGGC	GGAAAGGACGAAACACCGCCGAACATGTCCACAATCCCGTTTTAGAGCTAGAAATAGCAAGTTAAAATAAGGC	CRISPRko_sgRNA_863
GUIDES	ACOT2	ATGACTGAGCAAGTAGTTCA	TAACCTCGGGATGACTGAGCAAGTAGTTCATGGTGGCTTCTTC	GGAAAGGACGAAACACCGATGACTGAGCAAGTAGTTCAGTTTTAGAGCTAGAAATAGCAAGTTAAAATAAGGC	CRISPRko_sgRNA_864
GUIDES	ACOT4	GGCTGGCTCGATATTCCAAG	CCAGCAAGGAGGCTGGCTCGATATTCCAAGAGGAGGCCCCCTC	GGAAAGGACGAAACACCGGGCTGGCTCGATATTCCAAGGTTTTAGAGCTAGAAATAGCAAGTTAAAATAAGGC	CRISPRko_sgRNA_865
GUIDES	ACOT4	ATAATAAGCTAGAGCCAACG	CTTCAAAGTTATAATAAGCTAGAGCCAACGTGGTGGCAAAGCC	GGAAAGGACGAAACACCGATAATAAGCTAGAGCCAACGGTTTTAGAGCTAGAAATAGCAAGTTAAAATAAGGC	CRISPRko_sgRNA_866
GUIDES	ACOT4	CGTACAGATTCCTTTTGTCG	TGAAGCGGGACGTACAGATTCCTTTTGTCGTGGTGGAGTTGGA	GGAAAGGACGAAACACCGCGTACAGATTCCTTTTGTCGGTTTTAGAGCTAGAAATAGCAAGTTAAAATAAGGC	CRISPRko_sgRNA_867
GUIDES	ACOT4	ATGTTGAAGCATGTAGCATA	GAACCTGGGGATGTTGAAGCATGTAGCATACGGCGGCTTCTTC	GGAAAGGACGAAACACCGATGTTGAAGCATGTAGCATAGTTTTAGAGCTAGAAATAGCAAGTTAAAATAAGGC	CRISPRko_sgRNA_868
GUIDES	ACOT4	GAGCCAACGTGGCAAAGCCA	TAATAAGCTAGAGCCAACGTGGCAAAGCCATGGTGGCCAGCAA	GGAAAGGACGAAACACCGGAGCCAACGTGGCAAAGCCAGTTTTAGAGCTAGAAATAGCAAGTTAAAATAAGGC	CRISPRko_sgRNA_869
GUIDES	ACOT4	GGCGCCGCACCCCTGGCGGG	CGCACCGACTGGCGCCGCACCCCTGGCGGGAGGAGGAAGTGGC	GGAAAGGACGAAACACCGGGCGCCGCACCCCTGGCGGGGTTTTAGAGCTAGAAATAGCAAGTTAAAATAAGGC	CRISPRko_sgRNA_870
GUIDES	ACOT4	TCCTTTTGTCGTGGAGTTGG	ACGTACAGATTCCTTTTGTCGTGGAGTTGGAGGAGGTGCTGGA	GGAAAGGACGAAACACCGTCCTTTTGTCGTGGAGTTGGGTTTTAGAGCTAGAAATAGCAAGTTAAAATAAGGC	CRISPRko_sgRNA_871
GUIDES	ACOT4	CTTTTTGGCGCTTCCTGAAG	CCCGAGAAGCCTTTTTGGCGCTTCCTGAAGCGGCGGGACGTAC	GGAAAGGACGAAACACCGCTTTTTGGCGCTTCCTGAAGGTTTTAGAGCTAGAAATAGCAAGTTAAAATAAGGC	CRISPRko_sgRNA_872
GUIDES	ACOT6	ACAGGCATTGATAAGTACAG	TGTTGGCTACACAGGCATTGATAAGTACAGTGGTGGCTGTGAT	GGAAAGGACGAAACACCGACAGGCATTGATAAGTACAGGTTTTAGAGCTAGAAATAGCAAGTTAAAATAAGGC	CRISPRko_sgRNA_873
GUIDES	ACOT6	CACTTGGAGCAATCCACTGG	CTTTTATGGACACTTGGAGCAATCCACTGGAGGAGGAACACAA	GGAAAGGACGAAACACCGCACTTGGAGCAATCCACTGGGTTTTAGAGCTAGAAATAGCAAGTTAAAATAAGGC	CRISPRko_sgRNA_874
GUIDES	ACOT6	ATGTAGAGGAGCTACTGTGT	TATCCTTGTAATGTAGAGGAGCTACTGTGTTGGTGGCTACACA	GGAAAGGACGAAACACCGATGTAGAGGAGCTACTGTGTGTTTTAGAGCTAGAAATAGCAAGTTAAAATAAGGC	CRISPRko_sgRNA_875
GUIDES	ACOT6	ATGAGCTTGTAGCCTTTCAG	TTTCTTTCCCATGAGCTTGTAGCCTTTCAGAGGAGGCTATCTG	GGAAAGGACGAAACACCGATGAGCTTGTAGCCTTTCAGGTTTTAGAGCTAGAAATAGCAAGTTAAAATAAGGC	CRISPRko_sgRNA_876
GUIDES	ACOT6	TGCACAGAAGCTCTAGAAGG	CAAAACAGCGTGCACAGAAGCTCTAGAAGGAGGAGGAAAATAA	GGAAAGGACGAAACACCGTGCACAGAAGCTCTAGAAGGGTTTTAGAGCTAGAAATAGCAAGTTAAAATAAGGC	CRISPRko_sgRNA_877
GUIDES	ACOT6	GCGTGCACAGAAGCTCTAGA	ACCCAAAACAGCGTGCACAGAAGCTCTAGAAGGAGGAGGAAAA	GGAAAGGACGAAACACCGGCGTGCACAGAAGCTCTAGAGTTTTAGAGCTAGAAATAGCAAGTTAAAATAAGGC	CRISPRko_sgRNA_878
GUIDES	ACOT6	TGAGCCAAAGGCTCACTCAA	TCTATGGAGGTGAGCCAAAGGCTCACTCAAAGGAGGCACAGGT	GGAAAGGACGAAACACCGTGAGCCAAAGGCTCACTCAAGTTTTAGAGCTAGAAATAGCAAGTTAAAATAAGGC	CRISPRko_sgRNA_879
GUIDES	ACOT6	AGGTGACCTGTGTCTCTCAA	TTTCCAAAGGAGGTGACCTGTGTCTCTCAATGGTGGCTTCTTT	GGAAAGGACGAAACACCGAGGTGACCTGTGTCTCTCAAGTTTTAGAGCTAGAAATAGCAAGTTAAAATAAGGC	CRISPRko_sgRNA_880
GUIDES	ACOT7	TGACGATGTTGGTCTTGCAG	ACGGAAGCTGTGACGATGTTGGTCTTGCAGTGGTGGCGTGCAG	GGAAAGGACGAAACACCGTGACGATGTTGGTCTTGCAGGTTTTAGAGCTAGAAATAGCAAGTTAAAATAAGGC	CRISPRko_sgRNA_881
GUIDES	ACOT7	AGAGCTGTCCACAACAGGGT	AGCGCTTCTGAGAGCTGTCCACAACAGGGTCGGCGGCGTCCAC	GGAAAGGACGAAACACCGAGAGCTGTCCACAACAGGGTGTTTTAGAGCTAGAAATAGCAAGTTAAAATAAGGC	CRISPRko_sgRNA_882
GUIDES	ACOT7	CAACATCGTCACAGCTTCCG	ACTGCAAGACCAACATCGTCACAGCTTCCGTGGTGGACGCCAT	GGAAAGGACGAAACACCGCAACATCGTCACAGCTTCCGGTTTTAGAGCTAGAAATAGCAAGTTAAAATAAGGC	CRISPRko_sgRNA_883
GUIDES	ACOT7	CTTCACGAGCAATAAGTCCA	GACGCATGACCTTCACGAGCAATAAGTCCATGGTGGAGATCGA	GGAAAGGACGAAACACCGCTTCACGAGCAATAAGTCCAGTTTTAGAGCTAGAAATAGCAAGTTAAAATAAGGC	CRISPRko_sgRNA_884
GUIDES	ACOT7	CATGGACTTATTGCTCGTGA	CCTCGATCTCCATGGACTTATTGCTCGTGAAGGAGGTCATGCG	GGAAAGGACGAAACACCGCATGGACTTATTGCTCGTGAGTTTTAGAGCTAGAAATAGCAAGTTAAAATAAGGC	CRISPRko_sgRNA_885
GUIDES	ACOT7	CACGGAAGCTGTGACGATGT	TAATGGCGTCCACGGAAGCTGTGACGATGTTGGTGGTCTTGCA	GGAAAGGACGAAACACCGCACGGAAGCTGTGACGATGTGTTTTAGAGCTAGAAATAGCAAGTTAAAATAAGGC	CRISPRko_sgRNA_886
GUIDES	ACOT7	GAAGGTCATGCGTCCCGAGA	TATTGCTCGTGAAGGTCATGCGTCCCGAGATGGTGGTGATGAC	GGAAAGGACGAAACACCGGAAGGTCATGCGTCCCGAGAGTTTTAGAGCTAGAAATAGCAAGTTAAAATAAGGC	CRISPRko_sgRNA_887
GUIDES	ACOT7	ATGAAAATTAATGGCGTCCA	TGATCTTGTCATGAAAATTAATGGCGTCCACGGCGGAAGCTGT	GGAAAGGACGAAACACCGATGAAAATTAATGGCGTCCAGTTTTAGAGCTAGAAATAGCAAGTTAAAATAAGGC	CRISPRko_sgRNA_888
GUIDES	ACOT8	CAGTACTGTACCAAGTGGAG	CCGAAGCTGCCAGTACTGTACCAAGTGGAGCGGCGGACACGAA	GGAAAGGACGAAACACCGCAGTACTGTACCAAGTGGAGGTTTTAGAGCTAGAAATAGCAAGTTAAAATAAGGC	CRISPRko_sgRNA_889
GUIDES	ACOT8	GCTGCCAGTACTGTACCAAG	GGGACCCGAAGCTGCCAGTACTGTACCAAGTGGTGGAGCGGAC	GGAAAGGACGAAACACCGGCTGCCAGTACTGTACCAAGGTTTTAGAGCTAGAAATAGCAAGTTAAAATAAGGC	CRISPRko_sgRNA_890
GUIDES	ACOT8	CCACCAAACAGCCTCTTGGC	CACGATCTGACCACCAAACAGCCTCTTGGCCGGCGGTACCCAG	GGAAAGGACGAAACACCGCCACCAAACAGCCTCTTGGCGTTTTAGAGCTAGAAATAGCAAGTTAAAATAAGGC	CRISPRko_sgRNA_891
GUIDES	ACOT8	CCGGCCAAGAGGCTGTTTGG	TTACTGGGTACCGGCCAAGAGGCTGTTTGGTGGTGGTCAGATC	GGAAAGGACGAAACACCGCCGGCCAAGAGGCTGTTTGGGTTTTAGAGCTAGAAATAGCAAGTTAAAATAAGGC	CRISPRko_sgRNA_892
GUIDES	ACOT8	GATGGGCTTCCCATGTTGCA	GGCAGATGAAGATGGGCTTCCCATGTTGCACGGCGGCCTTCAC	GGAAAGGACGAAACACCGGATGGGCTTCCCATGTTGCAGTTTTAGAGCTAGAAATAGCAAGTTAAAATAAGGC	CRISPRko_sgRNA_893
GUIDES	ACOT8	GAAGCCCATCTTCATCTGCC	TGCAACATGGGAAGCCCATCTTCATCTGCCAGGAGGCCTCCTT	GGAAAGGACGAAACACCGGAAGCCCATCTTCATCTGCCGTTTTAGAGCTAGAAATAGCAAGTTAAAATAAGGC	CRISPRko_sgRNA_894
GUIDES	ACOT8	GCTGTTTGGTGGTCAGATCG	CGGCCAAGAGGCTGTTTGGTGGTCAGATCGTGGTGGGCCAGGC	GGAAAGGACGAAACACCGGCTGTTTGGTGGTCAGATCGGTTTTAGAGCTAGAAATAGCAAGTTAAAATAAGGC	CRISPRko_sgRNA_895
GUIDES	ACOT8	GACGTCTTCACTCACAGACT	AGTGCACGTGGACGTCTTCACTCACAGACTTGGTGGCTGCAGC	GGAAAGGACGAAACACCGGACGTCTTCACTCACAGACTGTTTTAGAGCTAGAAATAGCAAGTTAAAATAAGGC	CRISPRko_sgRNA_896
GUIDES	ACOT9	TTTTACCCTCTAATGCAGTG	CGGAGTCGAGTTTTACCCTCTAATGCAGTGTGGTGGATGGAGA	GGAAAGGACGAAACACCGTTTTACCCTCTAATGCAGTGGTTTTAGAGCTAGAAATAGCAAGTTAAAATAAGGC	CRISPRko_sgRNA_897
GUIDES	ACOT9	GAACAGGACATTAAGTTCAG	CTTGAGCCCAGAACAGGACATTAAGTTCAGTGGTGGCCATGTT	GGAAAGGACGAAACACCGGAACAGGACATTAAGTTCAGGTTTTAGAGCTAGAAATAGCAAGTTAAAATAAGGC	CRISPRko_sgRNA_898
GUIDES	ACOT9	AGTCAGAGTACACAGTGAAG	ATTATATTCAAGTCAGAGTACACAGTGAAGTGGTGGCCTCCCT	GGAAAGGACGAAACACCGAGTCAGAGTACACAGTGAAGGTTTTAGAGCTAGAAATAGCAAGTTAAAATAAGGC	CRISPRko_sgRNA_899
GUIDES	ACOT9	GGAAGGCATATGAACTTGCG	TTCCTTATGAGGAAGGCATATGAACTTGCGTGGTGGGCTACTG	GGAAAGGACGAAACACCGGGAAGGCATATGAACTTGCGGTTTTAGAGCTAGAAATAGCAAGTTAAAATAAGGC	CRISPRko_sgRNA_900
GUIDES	ACOT9	CGTGAAATGAAAGACATTGG	CCGACATGAACGTGAAATGAAAGACATTGGTGGTGGTTGTATG	GGAAAGGACGAAACACCGCGTGAAATGAAAGACATTGGGTTTTAGAGCTAGAAATAGCAAGTTAAAATAAGGC	CRISPRko_sgRNA_901
GUIDES	ACOT9	TATGTTTTTGGGAAAACCAA	CTTACCTCCATATGTTTTTGGGAAAACCAATGGTGGCACTTCT	GGAAAGGACGAAACACCGTATGTTTTTGGGAAAACCAAGTTTTAGAGCTAGAAATAGCAAGTTAAAATAAGGC	CRISPRko_sgRNA_902
GUIDES	ACOT9	CTTTCATTTCACGTTCATGT	CCACCAATGTCTTTCATTTCACGTTCATGTCGGCGGAAAAAGA	GGAAAGGACGAAACACCGCTTTCATTTCACGTTCATGTGTTTTAGAGCTAGAAATAGCAAGTTAAAATAAGGC	CRISPRko_sgRNA_903
GUIDES	ACOT9	ATTTTCAATCGGATCTTTGG	GGAGCGGAACATTTTCAATCGGATCTTTGGTGGTGGTTTCCTT	GGAAAGGACGAAACACCGATTTTCAATCGGATCTTTGGGTTTTAGAGCTAGAAATAGCAAGTTAAAATAAGGC	CRISPRko_sgRNA_904
GUIDES	ACOX1	GATTCACAGAAAAAGCAAGG	AAAAAGAAGTGATTCACAGAAAAAGCAAGGAGGAGGTAGCTTG	GGAAAGGACGAAACACCGGATTCACAGAAAAAGCAAGGGTTTTAGAGCTAGAAATAGCAAGTTAAAATAAGGC	CRISPRko_sgRNA_905
GUIDES	ACOX1	CATACACATTCCCATCATAG	AACAAGTTTTCATACACATTCCCATCATAGCGGCGGCCAAGCA	GGAAAGGACGAAACACCGCATACACATTCCCATCATAGGTTTTAGAGCTAGAAATAGCAAGTTAAAATAAGGC	CRISPRko_sgRNA_906
GUIDES	ACOX1	TGGTTTACTTGTGTAATCTG	CTTTACACGCTGGTTTACTTGTGTAATCTGAGGAGGCTCTGTC	GGAAAGGACGAAACACCGTGGTTTACTTGTGTAATCTGGTTTTAGAGCTAGAAATAGCAAGTTAAAATAAGGC	CRISPRko_sgRNA_907
GUIDES	ACOX1	TGAGTAACTCCTTTACACGC	CGAATCAGAGTGAGTAACTCCTTTACACGCTGGTGGTTTACTT	GGAAAGGACGAAACACCGTGAGTAACTCCTTTACACGCGTTTTAGAGCTAGAAATAGCAAGTTAAAATAAGGC	CRISPRko_sgRNA_908
GUIDES	ACOX1	AGTGATTCACAGAAAAAGCA	TTCAAAAAGAAGTGATTCACAGAAAAAGCAAGGAGGAGGTAGC	GGAAAGGACGAAACACCGAGTGATTCACAGAAAAAGCAGTTTTAGAGCTAGAAATAGCAAGTTAAAATAAGGC	CRISPRko_sgRNA_909
GUIDES	ACOX1	ACAAGTAAACCAGCGTGTAA	CTCAGATTACACAAGTAAACCAGCGTGTAAAGGAGGAGTTACT	GGAAAGGACGAAACACCGACAAGTAAACCAGCGTGTAAGTTTTAGAGCTAGAAATAGCAAGTTAAAATAAGGC	CRISPRko_sgRNA_910
GUIDES	ACOX1	GAACAAGGTCAACAGAAGTT	TCACTTGCTCGAACAAGGTCAACAGAAGTTAGGAGGTTCCAAG	GGAAAGGACGAAACACCGGAACAAGGTCAACAGAAGTTGTTTTAGAGCTAGAAATAGCAAGTTAAAATAAGGC	CRISPRko_sgRNA_911
GUIDES	ACOX1	GAAAAAGCAAGGAGGTAGCT	GTGATTCACAGAAAAAGCAAGGAGGTAGCTTGGTGGAACCTAA	GGAAAGGACGAAACACCGGAAAAAGCAAGGAGGTAGCTGTTTTAGAGCTAGAAATAGCAAGTTAAAATAAGGC	CRISPRko_sgRNA_912
GUIDES	ACOX2	GTATGGCATGGAGGTCACAG	AAGATTCCATGTATGGCATGGAGGTCACAGAGGAGGCGCTTGA	GGAAAGGACGAAACACCGGTATGGCATGGAGGTCACAGGTTTTAGAGCTAGAAATAGCAAGTTAAAATAAGGC	CRISPRko_sgRNA_913
GUIDES	ACOX2	AGCCTGGAGGTGTATGACAG	TCACCTTAGCAGCCTGGAGGTGTATGACAGTGGTGGTCTGGTT	GGAAAGGACGAAACACCGAGCCTGGAGGTGTATGACAGGTTTTAGAGCTAGAAATAGCAAGTTAAAATAAGGC	CRISPRko_sgRNA_914
GUIDES	ACOX2	AGATTCCATGTATGGCATGG	GAGTTAGTCAAGATTCCATGTATGGCATGGAGGAGGTCACAGA	GGAAAGGACGAAACACCGAGATTCCATGTATGGCATGGGTTTTAGAGCTAGAAATAGCAAGTTAAAATAAGGC	CRISPRko_sgRNA_915
GUIDES	ACOX2	ATCCGGAGCTGACCAGCACG	CCCTGACGCAATCCGGAGCTGACCAGCACGAGGAGGCTTGGAA	GGAAAGGACGAAACACCGATCCGGAGCTGACCAGCACGGTTTTAGAGCTAGAAATAGCAAGTTAAAATAAGGC	CRISPRko_sgRNA_916
GUIDES	ACOX2	AAAAGCATCAGTTAACAGGA	CGGTGAAGTCAAAAGCATCAGTTAACAGGATGGTGGCATCCTT	GGAAAGGACGAAACACCGAAAAGCATCAGTTAACAGGAGTTTTAGAGCTAGAAATAGCAAGTTAAAATAAGGC	CRISPRko_sgRNA_917
GUIDES	ACOX2	TCTACGAACGCCTGTTCCAG	GATGGAAACGTCTACGAACGCCTGTTCCAGTGGTGGGCTCAGA	GGAAAGGACGAAACACCGTCTACGAACGCCTGTTCCAGGTTTTAGAGCTAGAAATAGCAAGTTAAAATAAGGC	CRISPRko_sgRNA_918
GUIDES	ACOX2	CTTCCTGTCTGGTGCCCAAG	TCCATGACGCCTTCCTGTCTGGTGCCCAAGTGGTGGACATGGC	GGAAAGGACGAAACACCGCTTCCTGTCTGGTGCCCAAGGTTTTAGAGCTAGAAATAGCAAGTTAAAATAAGGC	CRISPRko_sgRNA_919
GUIDES	ACOX2	AAATGAACCAGCGATTCAGC	AGAAACTAGAAAATGAACCAGCGATTCAGCAGGAGGTGCTCAA	GGAAAGGACGAAACACCGAAATGAACCAGCGATTCAGCGTTTTAGAGCTAGAAATAGCAAGTTAAAATAAGGC	CRISPRko_sgRNA_920
GUIDES	ACOX3	TCAGTGCTCTGTACGCCCTG	CTGGGGCGGCTCAGTGCTCTGTACGCCCTGTGGTGGTCCCTGA	GGAAAGGACGAAACACCGTCAGTGCTCTGTACGCCCTGGTTTTAGAGCTAGAAATAGCAAGTTAAAATAAGGC	CRISPRko_sgRNA_921
GUIDES	ACOX3	GAGTCCAGAACAAAGTCAGG	GCCAATCGGTGAGTCCAGAACAAAGTCAGGAGGAGGAGCGATC	GGAAAGGACGAAACACCGGAGTCCAGAACAAAGTCAGGGTTTTAGAGCTAGAAATAGCAAGTTAAAATAAGGC	CRISPRko_sgRNA_922
GUIDES	ACOX3	GACCACCGTGAGCTCCACGA	GGAACCTCTGGACCACCGTGAGCTCCACGAAGGAGGCCAGCGC	GGAAAGGACGAAACACCGGACCACCGTGAGCTCCACGAGTTTTAGAGCTAGAAATAGCAAGTTAAAATAAGGC	CRISPRko_sgRNA_923
GUIDES	ACOX3	GGCCTTCGTGGAGCTCACGG	CGTTGGCGCTGGCCTTCGTGGAGCTCACGGTGGTGGTCCAGAG	GGAAAGGACGAAACACCGGGCCTTCGTGGAGCTCACGGGTTTTAGAGCTAGAAATAGCAAGTTAAAATAAGGC	CRISPRko_sgRNA_924
GUIDES	ACOX3	TCGCCCTGGCAGCATACAAG	TCGCCCTGGCAGCATACAAGTGGTGGCTGGTTT	GGAAAGGACGAAACACCGTCGCCCTGGCAGCATACAAGGTTTTAGAGCTAGAAATAGCAAGTTAAAATAAGGC	CRISPRko_sgRNA_925
GUIDES	ACOX3	GAAGCAGTGACTTTGAAGCA	AAAAGATCAGGAAGCAGTGACTTTGAAGCAAGGAGGAACAAAT	GGAAAGGACGAAACACCGGAAGCAGTGACTTTGAAGCAGTTTTAGAGCTAGAAATAGCAAGTTAAAATAAGGC	CRISPRko_sgRNA_926
GUIDES	ACOX3	ATACTTCTCCGGTGAGCAGG	ATACTTCTCCGGTGAGCAGGCGGCGGGAGAAGT	GGAAAGGACGAAACACCGATACTTCTCCGGTGAGCAGGGTTTTAGAGCTAGAAATAGCAAGTTAAAATAAGGC	CRISPRko_sgRNA_927
GUIDES	ACOX3	CTGGGAACACAAAGCCAGGA	CTGGGAACACAAAGCCAGGACGGCGGCGCTCTC	GGAAAGGACGAAACACCGCTGGGAACACAAAGCCAGGAGTTTTAGAGCTAGAAATAGCAAGTTAAAATAAGGC	CRISPRko_sgRNA_928
GUIDES	ACOXL	CCAGGGACAGAGAAGCCACG	TGAGTGTGTGCCAGGGACAGAGAAGCCACGTGGTGGTGCAGAC	GGAAAGGACGAAACACCGCCAGGGACAGAGAAGCCACGGTTTTAGAGCTAGAAATAGCAAGTTAAAATAAGGC	CRISPRko_sgRNA_929
GUIDES	ACOXL	GAACTCGTGTCTGCACCACG	TCCATGCCTGGAACTCGTGTCTGCACCACGTGGTGGCTTCTCT	GGAAAGGACGAAACACCGGAACTCGTGTCTGCACCACGGTTTTAGAGCTAGAAATAGCAAGTTAAAATAAGGC	CRISPRko_sgRNA_930
GUIDES	ACOXL	TGACACGCCGTGTGAAAATG	AGTTTGTAATTGACACGCCGTGTGAAAATGCGGCGGAGAAGAT	GGAAAGGACGAAACACCGTGACACGCCGTGTGAAAATGGTTTTAGAGCTAGAAATAGCAAGTTAAAATAAGGC	CRISPRko_sgRNA_931
GUIDES	ACOXL	GCAGACACGAGTTCCAGGCA	GCCACGTGGTGCAGACACGAGTTCCAGGCATGGTGGAAAAAAT	GGAAAGGACGAAACACCGGCAGACACGAGTTCCAGGCAGTTTTAGAGCTAGAAATAGCAAGTTAAAATAAGGC	CRISPRko_sgRNA_932
GUIDES	ACOXL	ATCTTCTCCGCATTTTCACA	TCCAATATACATCTTCTCCGCATTTTCACACGGCGGCGTGTCA	GGAAAGGACGAAACACCGATCTTCTCCGCATTTTCACAGTTTTAGAGCTAGAAATAGCAAGTTAAAATAAGGC	CRISPRko_sgRNA_933
GUIDES	ACOXL	AGCTGCATAATTCCCGTACA	GGGCAAAGACAGCTGCATAATTCCCGTACATGGTGGCATTTCC	GGAAAGGACGAAACACCGAGCTGCATAATTCCCGTACAGTTTTAGAGCTAGAAATAGCAAGTTAAAATAAGGC	CRISPRko_sgRNA_934
GUIDES	ACOXL	GTGGTGCAGACACGAGTTCC	GAGAAGCCACGTGGTGCAGACACGAGTTCCAGGAGGCATGGAA	GGAAAGGACGAAACACCGGTGGTGCAGACACGAGTTCCGTTTTAGAGCTAGAAATAGCAAGTTAAAATAAGGC	CRISPRko_sgRNA_935
GUIDES	ACOXL	TATATTGGAAATGCCATGTA	GGAGAAGATGTATATTGGAAATGCCATGTACGGCGGGAATTAT	GGAAAGGACGAAACACCGTATATTGGAAATGCCATGTAGTTTTAGAGCTAGAAATAGCAAGTTAAAATAAGGC	CRISPRko_sgRNA_936
GUIDES	ACSBG1	GGGGGCCTGAGGTCTCACTG	GACATGAAGTGGGGGCCTGAGGTCTCACTGAGGAGGCCGTAGC	GGAAAGGACGAAACACCGGGGGGCCTGAGGTCTCACTGGTTTTAGAGCTAGAAATAGCAAGTTAAAATAAGGC	CRISPRko_sgRNA_937
GUIDES	ACSBG1	GGAGCCCACATCACACATGG	TGCGGGAGGTGGAGCCCACATCACACATGGGGGGGGTGCCCCG	GGAAAGGACGAAACACCGGGAGCCCACATCACACATGGGTTTTAGAGCTAGAAATAGCAAGTTAAAATAAGGC	CRISPRko_sgRNA_938
GUIDES	ACSBG1	CTGTGTCTCTGCCATCATGG	GGAAGAAGTGCTGTGTCTCTGCCATCATGGGGGGGGCCGCTCC	GGAAAGGACGAAACACCGCTGTGTCTCTGCCATCATGGGTTTTAGAGCTAGAAATAGCAAGTTAAAATAAGGC	CRISPRko_sgRNA_939
GUIDES	ACSBG1	GGTAGCCCATGAATATGGTG	TCCATGTTCAGGTAGCCCATGAATATGGTGCGGCGGCCCCACA	GGAAAGGACGAAACACCGGGTAGCCCATGAATATGGTGGTTTTAGAGCTAGAAATAGCAAGTTAAAATAAGGC	CRISPRko_sgRNA_940
GUIDES	ACSBG1	GACTTGTGAGGCCATCGACG	TGGAGGACAAGACTTGTGAGGCCATCGACGAGGAGGAAGGCTG	GGAAAGGACGAAACACCGGACTTGTGAGGCCATCGACGGTTTTAGAGCTAGAAATAGCAAGTTAAAATAAGGC	CRISPRko_sgRNA_941
GUIDES	ACSBG1	TCAAAAGAACTTCTATGGAG	TTGCCAAGTGTCAAAAGAACTTCTATGGAGCGGCGGCCCCCAT	GGAAAGGACGAAACACCGTCAAAAGAACTTCTATGGAGGTTTTAGAGCTAGAAATAGCAAGTTAAAATAAGGC	CRISPRko_sgRNA_942
GUIDES	ACSBG1	AGGGACTGGACATGAAGTGG	CGGTAGTTGTAGGGACTGGACATGAAGTGGGGGGGGCCTGAGG	GGAAAGGACGAAACACCGAGGGACTGGACATGAAGTGGGTTTTAGAGCTAGAAATAGCAAGTTAAAATAAGGC	CRISPRko_sgRNA_943
GUIDES	ACSBG1	CATGGAGGACAAGACTTGTG	GCTACCTGAACATGGAGGACAAGACTTGTGAGGAGGCCATCGA	GGAAAGGACGAAACACCGCATGGAGGACAAGACTTGTGGTTTTAGAGCTAGAAATAGCAAGTTAAAATAAGGC	CRISPRko_sgRNA_944
GUIDES	ACSBG2	ACTCTGCAGAGTTAAACCCC	GTGATAAACCACTCTGCAGAGTTAAACCCCAGGAGGATACCAA	GGAAAGGACGAAACACCGACTCTGCAGAGTTAAACCCCGTTTTAGAGCTAGAAATAGCAAGTTAAAATAAGGC	CRISPRko_sgRNA_945
GUIDES	ACSBG2	ACCCCAGGATACCAACTCCG	GCAGAGTTAAACCCCAGGATACCAACTCCGTGGTGGAAACGCT	GGAAAGGACGAAACACCGACCCCAGGATACCAACTCCGGTTTTAGAGCTAGAAATAGCAAGTTAAAATAAGGC	CRISPRko_sgRNA_946
GUIDES	ACSBG2	TGGGGTTTAACTCTGCAGAG	GTTGGTATCCTGGGGTTTAACTCTGCAGAGTGGTGGTTTATCA	GGAAAGGACGAAACACCGTGGGGTTTAACTCTGCAGAGGTTTTAGAGCTAGAAATAGCAAGTTAAAATAAGGC	CRISPRko_sgRNA_947
GUIDES	ACSBG2	GATGACATATTGACAAACCT	TGGCATGAGTGATGACATATTGACAAACCTCGGCGGCAGAGTT	GGAAAGGACGAAACACCGGATGACATATTGACAAACCTGTTTTAGAGCTAGAAATAGCAAGTTAAAATAAGGC	CRISPRko_sgRNA_948
GUIDES	ACSBG2	TTATGCCACCAACTCTGCCG	GTGTTGGTATTTATGCCACCAACTCTGCCGAGGAGGTTTGTCA	GGAAAGGACGAAACACCGTTATGCCACCAACTCTGCCGGTTTTAGAGCTAGAAATAGCAAGTTAAAATAAGGC	CRISPRko_sgRNA_949
GUIDES	ACSBG2	AACCAGCAAGATGTTCACTT	GATCATTCTCAACCAGCAAGATGTTCACTTTGGTGGCATGAGT	GGAAAGGACGAAACACCGAACCAGCAAGATGTTCACTTGTTTTAGAGCTAGAAATAGCAAGTTAAAATAAGGC	CRISPRko_sgRNA_950
GUIDES	ACSBG2	CTGGGTTTGGAGCGTTTCCA	CTGGGTTTGGAGCGTTTCCACGGCGGAGTTGGT	GGAAAGGACGAAACACCGCTGGGTTTGGAGCGTTTCCAGTTTTAGAGCTAGAAATAGCAAGTTAAAATAAGGC	CRISPRko_sgRNA_951
GUIDES	ACSBG2	TTGACAAACCTCGGCAGAGT	TGATGACATATTGACAAACCTCGGCAGAGTTGGTGGTGGCATA	GGAAAGGACGAAACACCGTTGACAAACCTCGGCAGAGTGTTTTAGAGCTAGAAATAGCAAGTTAAAATAAGGC	CRISPRko_sgRNA_952
GUIDES	ACSF2	TGTCACGGGACTGTTCTCTG	AGTGCGCGAATGTCACGGGACTGTTCTCTGTGGTGGTTCCATA	GGAAAGGACGAAACACCGTGTCACGGGACTGTTCTCTGGTTTTAGAGCTAGAAATAGCAAGTTAAAATAAGGC	CRISPRko_sgRNA_953
GUIDES	ACSF2	GACATTCGCGCACTTCCCTG	ACAGTCCCGTGACATTCGCGCACTTCCCTGAGGAGGACACTGT	GGAAAGGACGAAACACCGGACATTCGCGCACTTCCCTGGTTTTAGAGCTAGAAATAGCAAGTTAAAATAAGGC	CRISPRko_sgRNA_954
GUIDES	ACSF2	GGGTGAGCCTCAGAAGACAG	TGGGCTACTGGGGTGAGCCTCAGAAGACAGAGGAGGAAGCAGT	GGAAAGGACGAAACACCGGGGTGAGCCTCAGAAGACAGGTTTTAGAGCTAGAAATAGCAAGTTAAAATAAGGC	CRISPRko_sgRNA_955
GUIDES	ACSF2	GGCCCGGATCATGAACATGG	GGCCCGGATCATGAACATGGAGGAGGCAGGGAC	GGAAAGGACGAAACACCGGGCCCGGATCATGAACATGGGTTTTAGAGCTAGAAATAGCAAGTTAAAATAAGGC	CRISPRko_sgRNA_956
GUIDES	ACSF2	AAGCAGTGGATCAGGACAAG	AAGACAGAGGAAGCAGTGGATCAGGACAAGTGGTGGTATTGGA	GGAAAGGACGAAACACCGAAGCAGTGGATCAGGACAAGGTTTTAGAGCTAGAAATAGCAAGTTAAAATAAGGC	CRISPRko_sgRNA_957
GUIDES	ACSF2	GGGCAGAATTATGCCTCACA	CAGAAAGCGTGGGCAGAATTATGCCTCACACGGCGGAGGTGAG	GGAAAGGACGAAACACCGGGGCAGAATTATGCCTCACAGTTTTAGAGCTAGAAATAGCAAGTTAAAATAAGGC	CRISPRko_sgRNA_958
GUIDES	ACSF2	ACTGCTTCCTCTGTCTTCTG	GTCCTGATCCACTGCTTCCTCTGTCTTCTGAGGAGGCTCACCC	GGAAAGGACGAAACACCGACTGCTTCCTCTGTCTTCTGGTTTTAGAGCTAGAAATAGCAAGTTAAAATAAGGC	CRISPRko_sgRNA_959
GUIDES	ACSF2	AGGGAAGTGCGCGAATGTCA	CAGTGTCCTCAGGGAAGTGCGCGAATGTCACGGCGGGACTGTT	GGAAAGGACGAAACACCGAGGGAAGTGCGCGAATGTCAGTTTTAGAGCTAGAAATAGCAAGTTAAAATAAGGC	CRISPRko_sgRNA_960
GUIDES	ACSF3	TCTTAAGTTCTGAAACGCCG	TGGGAAAAGTTCTTAAGTTCTGAAACGCCGCGGCGGATCAATG	GGAAAGGACGAAACACCGTCTTAAGTTCTGAAACGCCGGTTTTAGAGCTAGAAATAGCAAGTTAAAATAAGGC	CRISPRko_sgRNA_961
GUIDES	ACSF3	GCCATAAAGACATTGATCCG	TGTAGGCACTGCCATAAAGACATTGATCCGCGGCGGCGTTTCA	GGAAAGGACGAAACACCGGCCATAAAGACATTGATCCGGTTTTAGAGCTAGAAATAGCAAGTTAAAATAAGGC	CRISPRko_sgRNA_962
GUIDES	ACSF3	CCAGTATTCTCGAAACACGG	CTGGTTTATTCCAGTATTCTCGAAACACGGAGGAGGGTCCCCT	GGAAAGGACGAAACACCGCCAGTATTCTCGAAACACGGGTTTTAGAGCTAGAAATAGCAAGTTAAAATAAGGC	CRISPRko_sgRNA_963
GUIDES	ACSF3	AACTAAGAGTGCATTCACCC	AACCAGAAGAAACTAAGAGTGCATTCACCCTGGTGGATGGCTG	GGAAAGGACGAAACACCGAACTAAGAGTGCATTCACCCGTTTTAGAGCTAGAAATAGCAAGTTAAAATAAGGC	CRISPRko_sgRNA_964
GUIDES	ACSF3	AAGAGTGCATTCACCCTGGA	AGAAGAAACTAAGAGTGCATTCACCCTGGATGGTGGCTGGTTT	GGAAAGGACGAAACACCGAAGAGTGCATTCACCCTGGAGTTTTAGAGCTAGAAATAGCAAGTTAAAATAAGGC	CRISPRko_sgRNA_965
GUIDES	ACSF3	ATTCCAGTATTCTCGAAACA	CTTCTGGTTTATTCCAGTATTCTCGAAACACGGCGGAGGGTCC	GGAAAGGACGAAACACCGATTCCAGTATTCTCGAAACAGTTTTAGAGCTAGAAATAGCAAGTTAAAATAAGGC	CRISPRko_sgRNA_966
GUIDES	ACSF3	AGCTGATGGAGTACTACGAC	ATATACACCAAGCTGATGGAGTACTACGACAGGAGGCATTTTA	GGAAAGGACGAAACACCGAGCTGATGGAGTACTACGACGTTTTAGAGCTAGAAATAGCAAGTTAAAATAAGGC	CRISPRko_sgRNA_967
GUIDES	ACSF3	CGCAAGAAATCCTGGGCGTG	ACAAACTGCACGCAAGAAATCCTGGGCGTGCGGCGGCTGGGTA	GGAAAGGACGAAACACCGCGCAAGAAATCCTGGGCGTGGTTTTAGAGCTAGAAATAGCAAGTTAAAATAAGGC	CRISPRko_sgRNA_968
GUIDES	ACSL1	AAAGACGGCTGGTTACACAC	AGCTTTGGACAAAGACGGCTGGTTACACACAGGAGGGGACATT	GGAAAGGACGAAACACCGAAAGACGGCTGGTTACACACGTTTTAGAGCTAGAAATAGCAAGTTAAAATAAGGC	CRISPRko_sgRNA_969
GUIDES	ACSL1	GCAGAAGCTTTGGACAAAGA	AGCGAAAACAGCAGAAGCTTTGGACAAAGACGGCGGCTGGTTA	GGAAAGGACGAAACACCGGCAGAAGCTTTGGACAAAGAGTTTTAGAGCTAGAAATAGCAAGTTAAAATAAGGC	CRISPRko_sgRNA_970
GUIDES	ACSL1	CACATATTTAAGCTGGCACA	CCGGAAAAAGCACATATTTAAGCTGGCACAAGGAGGAGAATAC	GGAAAGGACGAAACACCGCACATATTTAAGCTGGCACAGTTTTAGAGCTAGAAATAGCAAGTTAAAATAAGGC	CRISPRko_sgRNA_971
GUIDES	ACSL1	GCACCTTGAAAATTATCGAC	GCACCTTGAAAATTATCGACCGGCGGAAAAAGC	GGAAAGGACGAAACACCGGCACCTTGAAAATTATCGACGTTTTAGAGCTAGAAATAGCAAGTTAAAATAAGGC	CRISPRko_sgRNA_972
GUIDES	ACSL1	AAGCTTTGGACAAAGACGGC	AAAACAGCAGAAGCTTTGGACAAAGACGGCTGGTGGTTACACA	GGAAAGGACGAAACACCGAAGCTTTGGACAAAGACGGCGTTTTAGAGCTAGAAATAGCAAGTTAAAATAAGGC	CRISPRko_sgRNA_973
GUIDES	ACSL1	GAAAAAGCACATATTTAAGC	TTATCGACCGGAAAAAGCACATATTTAAGCTGGTGGCACAAGG	GGAAAGGACGAAACACCGGAAAAAGCACATATTTAAGCGTTTTAGAGCTAGAAATAGCAAGTTAAAATAAGGC	CRISPRko_sgRNA_974
GUIDES	ACSL1	GCGAAGTGAGCCTGTTGCTC	ATATCTACATGCGAAGTGAGCCTGTTGCTCAGGAGGTGTTTGT	GGAAAGGACGAAACACCGGCGAAGTGAGCCTGTTGCTCGTTTTAGAGCTAGAAATAGCAAGTTAAAATAAGGC	CRISPRko_sgRNA_975
GUIDES	ACSL1	AGCGAAAACAGCAGAAGCTT	TGAAGGACCCAGCGAAAACAGCAGAAGCTTTGGTGGACAAAGA	GGAAAGGACGAAACACCGAGCGAAAACAGCAGAAGCTTGTTTTAGAGCTAGAAATAGCAAGTTAAAATAAGGC	CRISPRko_sgRNA_976
GUIDES	ACSL3	GTGGTGAAGAGTAACCAATG	GCTAAAGTCTGTGGTGAAGAGTAACCAATGCGGCGGCATCCGT	GGAAAGGACGAAACACCGGTGGTGAAGAGTAACCAATGGTTTTAGAGCTAGAAATAGCAAGTTAAAATAAGGC	CRISPRko_sgRNA_977
GUIDES	ACSL3	AGGGGTGAAATTCTTATTGG	GCCACACCCCAGGGGTGAAATTCTTATTGGGGGGGGCCAAAGT	GGAAAGGACGAAACACCGAGGGGTGAAATTCTTATTGGGTTTTAGAGCTAGAAATAGCAAGTTAAAATAAGGC	CRISPRko_sgRNA_978
GUIDES	ACSL3	AATTCTAGAACATGGGCCAG	CTCAGCACTTAATTCTAGAACATGGGCCAGAGGAGGCAAATAT	GGAAAGGACGAAACACCGAATTCTAGAACATGGGCCAGGTTTTAGAGCTAGAAATAGCAAGTTAAAATAAGGC	CRISPRko_sgRNA_979
GUIDES	ACSL3	ATACTGATAAGCCACACCCC	GGATACTTTAATACTGATAAGCCACACCCCAGGAGGGGTGAAA	GGAAAGGACGAAACACCGATACTGATAAGCCACACCCCGTTTTAGAGCTAGAAATAGCAAGTTAAAATAAGGC	CRISPRko_sgRNA_980
GUIDES	ACSL3	TGTTTCTCTTGGGAAAGTAG	CAGGGGAATATGTTTCTCTTGGGAAAGTAGAGGAGGCAGCTTT	GGAAAGGACGAAACACCGTGTTTCTCTTGGGAAAGTAGGTTTTAGAGCTAGAAATAGCAAGTTAAAATAAGGC	CRISPRko_sgRNA_981
GUIDES	ACSL3	GCACAAATGTTATCTACTAG	GTTTGCATATGCACAAATGTTATCTACTAGTGGTGGAAGATTC	GGAAAGGACGAAACACCGGCACAAATGTTATCTACTAGGTTTTAGAGCTAGAAATAGCAAGTTAAAATAAGGC	CRISPRko_sgRNA_982
GUIDES	ACSL3	AGTACCCCATTGTCACACTT	TCATTTTTGTAGTACCCCATTGTCACACTTTGGTGGCCCCCAA	GGAAAGGACGAAACACCGAGTACCCCATTGTCACACTTGTTTTAGAGCTAGAAATAGCAAGTTAAAATAAGGC	CRISPRko_sgRNA_983
GUIDES	ACSL3	AAAGGACCTTGTAAAACTAC	CAGATCGTAAAAAGGACCTTGTAAAACTACAGGAGGCAGGGGA	GGAAAGGACGAAACACCGAAAGGACCTTGTAAAACTACGTTTTAGAGCTAGAAATAGCAAGTTAAAATAAGGC	CRISPRko_sgRNA_984
GUIDES	ACSL4	AGAGGTGAAATCGTAATTGG	GCCAAACCCCAGAGGTGAAATCGTAATTGGTGGTGGACAGAAC	GGAAAGGACGAAACACCGAGAGGTGAAATCGTAATTGGGTTTTAGAGCTAGAAATAGCAAGTTAAAATAAGGC	CRISPRko_sgRNA_985
GUIDES	ACSL4	GACATTGAACGAATGTATGG	TTACCTCAAAGACATTGAACGAATGTATGGGGGGGGCAAATAA	GGAAAGGACGAAACACCGGACATTGAACGAATGTATGGGTTTTAGAGCTAGAAATAGCAAGTTAAAATAAGGC	CRISPRko_sgRNA_986
GUIDES	ACSL4	TGCTTTCAAACTGAAAAGGA	TGGTAACTGATGCTTTCAAACTGAAAAGGAAGGAGGAGCTGAG	GGAAAGGACGAAACACCGTGCTTTCAAACTGAAAAGGAGTTTTAGAGCTAGAAATAGCAAGTTAAAATAAGGC	CRISPRko_sgRNA_987
GUIDES	ACSL4	ATTGGAGAATTCCATCCCGA	CACTGGTGATATTGGAGAATTCCATCCCGATGGTGGATGTTTA	GGAAAGGACGAAACACCGATTGGAGAATTCCATCCCGAGTTTTAGAGCTAGAAATAGCAAGTTAAAATAAGGC	CRISPRko_sgRNA_988
GUIDES	ACSL4	GATCTAGTGAAGTTACAAGC	TCGTAAGAAAGATCTAGTGAAGTTACAAGCAGGAGGAGAGTAT	GGAAAGGACGAAACACCGGATCTAGTGAAGTTACAAGCGTTTTAGAGCTAGAAATAGCAAGTTAAAATAAGGC	CRISPRko_sgRNA_989
GUIDES	ACSL4	TGGTGGACAGAACATCTCCA	AAATCGTAATTGGTGGACAGAACATCTCCATGGTGGGATATTT	GGAAAGGACGAAACACCGTGGTGGACAGAACATCTCCAGTTTTAGAGCTAGAAATAGCAAGTTAAAATAAGGC	CRISPRko_sgRNA_990
GUIDES	ACSL4	TCTGTAAACATCCATCGGGA	TGACCTATAATCTGTAAACATCCATCGGGATGGTGGAATTCTC	GGAAAGGACGAAACACCGTCTGTAAACATCCATCGGGAGTTTTAGAGCTAGAAATAGCAAGTTAAAATAAGGC	CRISPRko_sgRNA_991
GUIDES	ACSL4	GCACAGATGTTGTCAATAAG	TTTGGCAAAAGCACAGATGTTGTCAATAAGTGGTGGACAATTC	GGAAAGGACGAAACACCGGCACAGATGTTGTCAATAAGGTTTTAGAGCTAGAAATAGCAAGTTAAAATAAGGC	CRISPRko_sgRNA_992
GUIDES	ACSL5	CGTGTTCAAAGGATACCTGA	AGGGTACAAACGTGTTCAAAGGATACCTGAAGGAGGACCCTGA	GGAAAGGACGAAACACCGCGTGTTCAAAGGATACCTGAGTTTTAGAGCTAGAAATAGCAAGTTAAAATAAGGC	CRISPRko_sgRNA_993
GUIDES	ACSL5	TTACGTGAAGCTGGAAGATG	TGGCTTGCAATTACGTGAAGCTGGAAGATGTGGTGGCTGACAT	GGAAAGGACGAAACACCGTTACGTGAAGCTGGAAGATGGTTTTAGAGCTAGAAATAGCAAGTTAAAATAAGGC	CRISPRko_sgRNA_994
GUIDES	ACSL5	TGTACAAAAATTTGTAACAC	GCTCTCCCCGTGTACAAAAATTTGTAACACTGGTGGTTGACTC	GGAAAGGACGAAACACCGTGTACAAAAATTTGTAACACGTTTTAGAGCTAGAAATAGCAAGTTAAAATAAGGC	CRISPRko_sgRNA_995
GUIDES	ACSL5	GTGTTACAAATTTTTGTACA	GAGTCAACCAGTGTTACAAATTTTTGTACACGGCGGGGAGAGC	GGAAAGGACGAAACACCGGTGTTACAAATTTTTGTACAGTTTTAGAGCTAGAAATAGCAAGTTAAAATAAGGC	CRISPRko_sgRNA_996
GUIDES	ACSL5	AAGGGTACAAACGTGTTCAA	GGTCTGCATCAAGGGTACAAACGTGTTCAAAGGAGGATACCTG	GGAAAGGACGAAACACCGAAGGGTACAAACGTGTTCAAGTTTTAGAGCTAGAAATAGCAAGTTAAAATAAGGC	CRISPRko_sgRNA_997
GUIDES	ACSL5	ACACAGGAGACATTGGTCGC	GGCTGGCTTCACACAGGAGACATTGGTCGCTGGTGGCTCCCGG	GGAAAGGACGAAACACCGACACAGGAGACATTGGTCGCGTTTTAGAGCTAGAAATAGCAAGTTAAAATAAGGC	CRISPRko_sgRNA_998
GUIDES	ACSL5	GGCTTGCAATTACGTGAAGC	GGGTGCCCCTGGCTTGCAATTACGTGAAGCTGGTGGAAGATGT	GGAAAGGACGAAACACCGGGCTTGCAATTACGTGAAGCGTTTTAGAGCTAGAAATAGCAAGTTAAAATAAGGC	CRISPRko_sgRNA_999
GUIDES	ACSL5	TAAAAAGAACATTTTCAAGC	TCATCGACCGTAAAAAGAACATTTTCAAGCTGGTGGCCCAAGG	GGAAAGGACGAAACACCGTAAAAAGAACATTTTCAAGCGTTTTAGAGCTAGAAATAGCAAGTTAAAATAAGGC	CRISPRko_sgRNA_1000
GUIDES	ACSL6	CTACATCCGGAGCCAACCTG	TTGAGAACATCTACATCCGGAGCCAACCTGTGGTGGCGCAAAT	GGAAAGGACGAAACACCGCTACATCCGGAGCCAACCTGGTTTTAGAGCTAGAAATAGCAAGTTAAAATAAGGC	CRISPRko_sgRNA_1001
GUIDES	ACSL6	AGATTGAGAACATCTACATC	GCACCCGAGAAGATTGAGAACATCTACATCCGGCGGAGCCAAC	GGAAAGGACGAAACACCGAGATTGAGAACATCTACATCGTTTTAGAGCTAGAAATAGCAAGTTAAAATAAGGC	CRISPRko_sgRNA_1002
GUIDES	ACSL6	CTACTGGGCCTGCAAAGGAG	AGGAACTGAACTACTGGGCCTGCAAAGGAGAGGAGGGAGAGGT	GGAAAGGACGAAACACCGCTACTGGGCCTGCAAAGGAGGTTTTAGAGCTAGAAATAGCAAGTTAAAATAAGGC	CRISPRko_sgRNA_1003
GUIDES	ACSL6	CATAGATTTGCGCCACAGGT	TCCCCATGGACATAGATTTGCGCCACAGGTTGGTGGCTCCGGA	GGAAAGGACGAAACACCGCATAGATTTGCGCCACAGGTGTTTTAGAGCTAGAAATAGCAAGTTAAAATAAGGC	CRISPRko_sgRNA_1004
GUIDES	ACSL6	TTGATATGATTGCAGGGAAG	ATCAACGAGCTTGATATGATTGCAGGGAAGTGGTGGCGCCCCT	GGAAAGGACGAAACACCGTTGATATGATTGCAGGGAAGGTTTTAGAGCTAGAAATAGCAAGTTAAAATAAGGC	CRISPRko_sgRNA_1005
GUIDES	ACSL6	CTGAACTACTGGGCCTGCAA	TGTTGAGGAACTGAACTACTGGGCCTGCAAAGGAGGAGAGGGA	GGAAAGGACGAAACACCGCTGAACTACTGGGCCTGCAAGTTTTAGAGCTAGAAATAGCAAGTTAAAATAAGGC	CRISPRko_sgRNA_1006
GUIDES	ACSL6	TATCAAGCTCGTTGATGTTG	CCTGCAATCATATCAAGCTCGTTGATGTTGAGGAGGAACTGAA	GGAAAGGACGAAACACCGTATCAAGCTCGTTGATGTTGGTTTTAGAGCTAGAAATAGCAAGTTAAAATAAGGC	CRISPRko_sgRNA_1007
GUIDES	ACSL6	TTTGCGCCACAGGTTGGCTC	TGGACATAGATTTGCGCCACAGGTTGGCTCCGGCGGATGTAGA	GGAAAGGACGAAACACCGTTTGCGCCACAGGTTGGCTCGTTTTAGAGCTAGAAATAGCAAGTTAAAATAAGGC	CRISPRko_sgRNA_1008
GUIDES	ACSM1	CGCTTTGGTGGAGCACCCAG	AGGTTGAAAGCGCTTTGGTGGAGCACCCAGCGGCGGTGGCGGA	GGAAAGGACGAAACACCGCGCTTTGGTGGAGCACCCAGGTTTTAGAGCTAGAAATAGCAAGTTAAAATAAGGC	CRISPRko_sgRNA_1009
GUIDES	ACSM1	CAAGGTCTTTGACTTAACAC	CCATTGGGTCCAAGGTCTTTGACTTAACACAGGAGGTGTGTTC	GGAAAGGACGAAACACCGCAAGGTCTTTGACTTAACACGTTTTAGAGCTAGAAATAGCAAGTTAAAATAAGGC	CRISPRko_sgRNA_1010
GUIDES	ACSM1	AGGGTTGTAAGGCCAACCCA	CCTGGGAAGGAGGGTTGTAAGGCCAACCCATGGTGGGAGTGTT	GGAAAGGACGAAACACCGAGGGTTGTAAGGCCAACCCAGTTTTAGAGCTAGAAATAGCAAGTTAAAATAAGGC	CRISPRko_sgRNA_1011
GUIDES	ACSM1	CTGTGTTAAGTCAAAGACCT	CAGAACACACCTGTGTTAAGTCAAAGACCTTGGTGGACCCAAT	GGAAAGGACGAAACACCGCTGTGTTAAGTCAAAGACCTGTTTTAGAGCTAGAAATAGCAAGTTAAAATAAGGC	CRISPRko_sgRNA_1012
GUIDES	ACSM1	AGAGGTTGAAAGCGCTTTGG	TCGGGCCTGCAGAGGTTGAAAGCGCTTTGGTGGTGGAGCACCC	GGAAAGGACGAAACACCGAGAGGTTGAAAGCGCTTTGGGTTTTAGAGCTAGAAATAGCAAGTTAAAATAAGGC	CRISPRko_sgRNA_1013
GUIDES	ACSM1	GTATCGCATCGGGCCTGCAG	GTATCGCATCGGGCCTGCAGAGGAGGTTGAAAG	GGAAAGGACGAAACACCGGTATCGCATCGGGCCTGCAGGTTTTAGAGCTAGAAATAGCAAGTTAAAATAAGGC	CRISPRko_sgRNA_1014
GUIDES	ACSM1	AAGACAGCTAAAGTGGAATG	TGACCCAGAGAAGACAGCTAAAGTGGAATGTGGTGGGGACTTC	GGAAAGGACGAAACACCGAAGACAGCTAAAGTGGAATGGTTTTAGAGCTAGAAATAGCAAGTTAAAATAAGGC	CRISPRko_sgRNA_1015
GUIDES	ACSM1	TTTGGTGGAGCACCCAGCGG	TTGAAAGCGCTTTGGTGGAGCACCCAGCGGTGGTGGCGGAGTC	GGAAAGGACGAAACACCGTTTGGTGGAGCACCCAGCGGGTTTTAGAGCTAGAAATAGCAAGTTAAAATAAGGC	CRISPRko_sgRNA_1016
GUIDES	ACSM2A	CTGAGAAAAGCTGTGATGGG	CTACTGGTGTCTGAGAAAAGCTGTGATGGGTGGTGGCTGAACT	GGAAAGGACGAAACACCGCTGAGAAAAGCTGTGATGGGGTTTTAGAGCTAGAAATAGCAAGTTAAAATAAGGC	CRISPRko_sgRNA_1017
GUIDES	ACSM2A	GTGCATGCTCCTAATGCCCA	ATGAACAAATGTGCATGCTCCTAATGCCCAAGGAGGTTCCATA	GGAAAGGACGAAACACCGGTGCATGCTCCTAATGCCCAGTTTTAGAGCTAGAAATAGCAAGTTAAAATAAGGC	CRISPRko_sgRNA_1018
GUIDES	ACSM2A	GCGTGGGGATCGTGTGGCAG	GTGGCCTGCAGCGTGGGGATCGTGTGGCAGTGGTGGTGCTGCC	GGAAAGGACGAAACACCGGCGTGGGGATCGTGTGGCAGGTTTTAGAGCTAGAAATAGCAAGTTAAAATAAGGC	CRISPRko_sgRNA_1019
GUIDES	ACSM2A	TGTGCTCACTTATGGAACCT	CTGAACATCTTGTGCTCACTTATGGAACCTTGGTGGGCATTAG	GGAAAGGACGAAACACCGTGTGCTCACTTATGGAACCTGTTTTAGAGCTAGAAATAGCAAGTTAAAATAAGGC	CRISPRko_sgRNA_1020
GUIDES	ACSM2A	GCAGGCAGCCAACGTCCTCT	AAAACAGCCAGCAGGCAGCCAACGTCCTCTCGGCGGGAGCCTG	GGAAAGGACGAAACACCGGCAGGCAGCCAACGTCCTCTGTTTTAGAGCTAGAAATAGCAAGTTAAAATAAGGC	CRISPRko_sgRNA_1021
GUIDES	ACSM2A	GTGTCTGAGAAAAGCTGTGA	TAAGCTACTGGTGTCTGAGAAAAGCTGTGATGGTGGGTGGCTG	GGAAAGGACGAAACACCGGTGTCTGAGAAAAGCTGTGAGTTTTAGAGCTAGAAATAGCAAGTTAAAATAAGGC	CRISPRko_sgRNA_1022
GUIDES	ACSM2A	CTTATGGAACCTTGGGCATT	CTTGTGCTCACTTATGGAACCTTGGGCATTAGGAGGAGCATGC	GGAAAGGACGAAACACCGCTTATGGAACCTTGGGCATTGTTTTAGAGCTAGAAATAGCAAGTTAAAATAAGGC	CRISPRko_sgRNA_1023
GUIDES	ACSM2A	GAACATCTTGTGCTCACTTA	GTTGGATACTGAACATCTTGTGCTCACTTATGGTGGAACCTTG	GGAAAGGACGAAACACCGGAACATCTTGTGCTCACTTAGTTTTAGAGCTAGAAATAGCAAGTTAAAATAAGGC	CRISPRko_sgRNA_1024
GUIDES	ACSM2B	CGAGGCAGTTCTGTAGATGG	TCCCCTCCAGCGAGGCAGTTCTGTAGATGGGGGGGGAACTTGT	GGAAAGGACGAAACACCGCGAGGCAGTTCTGTAGATGGGTTTTAGAGCTAGAAATAGCAAGTTAAAATAAGGC	CRISPRko_sgRNA_1025
GUIDES	ACSM2B	GAAGGGACTCCCCTCCAGCG	GTTTCTGGAAGAAGGGACTCCCCTCCAGCGAGGAGGCAGTTCT	GGAAAGGACGAAACACCGGAAGGGACTCCCCTCCAGCGGTTTTAGAGCTAGAAATAGCAAGTTAAAATAAGGC	CRISPRko_sgRNA_1026
GUIDES	ACSM2B	ACTGATGAAGCACCCTGCTG	TAGAGAATGCACTGATGAAGCACCCTGCTGTGGTGGTTGAGAC	GGAAAGGACGAAACACCGACTGATGAAGCACCCTGCTGGTTTTAGAGCTAGAAATAGCAAGTTAAAATAAGGC	CRISPRko_sgRNA_1027
GUIDES	ACSM2B	CTACAGAACTGCCTCGCTGG	GTTCCCCCATCTACAGAACTGCCTCGCTGGAGGAGGGGAGTCC	GGAAAGGACGAAACACCGCTACAGAACTGCCTCGCTGGGTTTTAGAGCTAGAAATAGCAAGTTAAAATAAGGC	CRISPRko_sgRNA_1028
GUIDES	ACSM2B	GCTGTTCTGGGTCATGGGAT	TCCTTGGTGAGCTGTTCTGGGTCATGGGATAGGAGGAACTGCG	GGAAAGGACGAAACACCGGCTGTTCTGGGTCATGGGATGTTTTAGAGCTAGAAATAGCAAGTTAAAATAAGGC	CRISPRko_sgRNA_1029
GUIDES	ACSM2B	CATCTACAGAACTGCCTCGC	CAAGTTCCCCCATCTACAGAACTGCCTCGCTGGTGGAGGGGAG	GGAAAGGACGAAACACCGCATCTACAGAACTGCCTCGCGTTTTAGAGCTAGAAATAGCAAGTTAAAATAAGGC	CRISPRko_sgRNA_1030
GUIDES	ACSM2B	TGGGTGCCCCTATTGTTTAC	AAGAGTATGATGGGTGCCCCTATTGTTTACCGGCGGATGTTGC	GGAAAGGACGAAACACCGTGGGTGCCCCTATTGTTTACGTTTTAGAGCTAGAAATAGCAAGTTAAAATAAGGC	CRISPRko_sgRNA_1031
GUIDES	ACSM2B	CATCTGCCCGTCCCATAAAC	TTAATGATATCATCTGCCCGTCCCATAAACTGGTGGAAATACC	GGAAAGGACGAAACACCGCATCTGCCCGTCCCATAAACGTTTTAGAGCTAGAAATAGCAAGTTAAAATAAGGC	CRISPRko_sgRNA_1032
GUIDES	ACSM3	AAAACAGCTTCAACTCTACG	TAATCCTTCAAAAACAGCTTCAACTCTACGAGGAGGCAATTTC	GGAAAGGACGAAACACCGAAAACAGCTTCAACTCTACGGTTTTAGAGCTAGAAATAGCAAGTTAAAATAAGGC	CRISPRko_sgRNA_1033
GUIDES	ACSM3	GGTATTCCACATCACATCTG	CCGTATCTGAGGTATTCCACATCACATCTGAGGAGGGTGTCAA	GGAAAGGACGAAACACCGGGTATTCCACATCACATCTGGTTTTAGAGCTAGAAATAGCAAGTTAAAATAAGGC	CRISPRko_sgRNA_1034
GUIDES	ACSM3	TGCTGAACAGAAGACTGTGA	ATACAGTTGGTGCTGAACAGAAGACTGTGATGGTGGGGTACTT	GGAAAGGACGAAACACCGTGCTGAACAGAAGACTGTGAGTTTTAGAGCTAGAAATAGCAAGTTAAAATAAGGC	CRISPRko_sgRNA_1035
GUIDES	ACSM3	TGAAAAATGGAGAAACAAGA	CTGACGTGACTGAAAAATGGAGAAACAAGACGGCGGGCCTGGA	GGAAAGGACGAAACACCGTGAAAAATGGAGAAACAAGAGTTTTAGAGCTAGAAATAGCAAGTTAAAATAAGGC	CRISPRko_sgRNA_1036
GUIDES	ACSM3	CTTTGCCCAGCCCGTATCTG	TCCATGCAGACTTTGCCCAGCCCGTATCTGAGGAGGTATTCCA	GGAAAGGACGAAACACCGCTTTGCCCAGCCCGTATCTGGTTTTAGAGCTAGAAATAGCAAGTTAAAATAAGGC	CRISPRko_sgRNA_1037
GUIDES	ACSM3	GGAGTAGTGTTTTTTCTCCG	AAGTCTGCATGGAGTAGTGTTTTTTCTCCGTGGTGGATCCAGG	GGAAAGGACGAAACACCGGGAGTAGTGTTTTTTCTCCGGTTTTAGAGCTAGAAATAGCAAGTTAAAATAAGGC	CRISPRko_sgRNA_1038
GUIDES	ACSM3	ACACATGCTCCCTGGATCCA	GTGTGTGAATACACATGCTCCCTGGATCCACGGCGGAGAAAAA	GGAAAGGACGAAACACCGACACATGCTCCCTGGATCCAGTTTTAGAGCTAGAAATAGCAAGTTAAAATAAGGC	CRISPRko_sgRNA_1039
GUIDES	ACSM3	ATGGAGAAACAAGACGGGCC	TGACTGAAAAATGGAGAAACAAGACGGGCCTGGTGGATATCTA	GGAAAGGACGAAACACCGATGGAGAAACAAGACGGGCCGTTTTAGAGCTAGAAATAGCAAGTTAAAATAAGGC	CRISPRko_sgRNA_1040
GUIDES	ACSM4	AACGTGCTCACCAAGCCCTG	AAAAGCTGCCAACGTGCTCACCAAGCCCTGTGGTGGCCTGCAG	GGAAAGGACGAAACACCGAACGTGCTCACCAAGCCCTGGTTTTAGAGCTAGAAATAGCAAGTTAAAATAAGGC	CRISPRko_sgRNA_1041
GUIDES	ACSM4	AAGCCCTGTGGCCTGCAGAG	CGTGCTCACCAAGCCCTGTGGCCTGCAGAGAGGAGGAGACCGT	GGAAAGGACGAAACACCGAAGCCCTGTGGCCTGCAGAGGTTTTAGAGCTAGAAATAGCAAGTTAAAATAAGGC	CRISPRko_sgRNA_1042
GUIDES	ACSM4	TGACCTTAAGACAAAACTCC	TGGAGTGTCCTGACCTTAAGACAAAACTCCTGGTGGTGTCTCC	GGAAAGGACGAAACACCGTGACCTTAAGACAAAACTCCGTTTTAGAGCTAGAAATAGCAAGTTAAAATAAGGC	CRISPRko_sgRNA_1043
GUIDES	ACSM4	CCGTATTGGGCCATTTGAAG	CCGTATTGGGCCATTTGAAGTGGTGGAGAGTGC	GGAAAGGACGAAACACCGCCGTATTGGGCCATTTGAAGGTTTTAGAGCTAGAAATAGCAAGTTAAAATAAGGC	CRISPRko_sgRNA_1044
GUIDES	ACSM4	GTCAGGACACTCCAATACAA	TTGTCTTAAGGTCAGGACACTCCAATACAATGGTGGACTCCAC	GGAAAGGACGAAACACCGGTCAGGACACTCCAATACAAGTTTTAGAGCTAGAAATAGCAAGTTAAAATAAGGC	CRISPRko_sgRNA_1045
GUIDES	ACSM4	TGGGCAGAATCACGGCCAAA	TCAGGGATTCTGGGCAGAATCACGGCCAAACGGCGGTCTCCTC	GGAAAGGACGAAACACCGTGGGCAGAATCACGGCCAAAGTTTTAGAGCTAGAAATAGCAAGTTAAAATAAGGC	CRISPRko_sgRNA_1046
GUIDES	ACSM4	TGGCCTTGGATGCTCGCAGC	ACAATGCACTTGGCCTTGGATGCTCGCAGCCGGCGGTAGAGGA	GGAAAGGACGAAACACCGTGGCCTTGGATGCTCGCAGCGTTTTAGAGCTAGAAATAGCAAGTTAAAATAAGGC	CRISPRko_sgRNA_1047
GUIDES	ACSM4	AGGGATTCTGGGCAGAATCA	GCCACCACTCAGGGATTCTGGGCAGAATCACGGCGGCCAAACG	GGAAAGGACGAAACACCGAGGGATTCTGGGCAGAATCAGTTTTAGAGCTAGAAATAGCAAGTTAAAATAAGGC	CRISPRko_sgRNA_1048
GUIDES	ACSM5	GGTTGGGACACAGCAGAGGG	GCCGAAAGATGGTTGGGACACAGCAGAGGGTGGTGGTTATCGG	GGAAAGGACGAAACACCGGGTTGGGACACAGCAGAGGGGTTTTAGAGCTAGAAATAGCAAGTTAAAATAAGGC	CRISPRko_sgRNA_1049
GUIDES	ACSM5	TGGTCAGTGTGGCTTGCATG	GAGTGGTGGCTGGTCAGTGTGGCTTGCATGCGGCGGACAGGTC	GGAAAGGACGAAACACCGTGGTCAGTGTGGCTTGCATGGTTTTAGAGCTAGAAATAGCAAGTTAAAATAAGGC	CRISPRko_sgRNA_1050
GUIDES	ACSM5	AGATGGTTGGGACACAGCAG	AGCAGCCGAAAGATGGTTGGGACACAGCAGAGGAGGGTGGTTA	GGAAAGGACGAAACACCGAGATGGTTGGGACACAGCAGGTTTTAGAGCTAGAAATAGCAAGTTAAAATAAGGC	CRISPRko_sgRNA_1051
GUIDES	ACSM5	CCGGATCGGGCCTGTTGAAG	CCGGATCGGGCCTGTTGAAGTGGTGGAAAGTGC	GGAAAGGACGAAACACCGCCGGATCGGGCCTGTTGAAGGTTTTAGAGCTAGAAATAGCAAGTTAAAATAAGGC	CRISPRko_sgRNA_1052
GUIDES	ACSM5	TACTCCCACGGCTCCCGGAG	ATGATGCTGGTACTCCCACGGCTCCCGGAGTGGTGGTGGCTGG	GGAAAGGACGAAACACCGTACTCCCACGGCTCCCGGAGGTTTTAGAGCTAGAAATAGCAAGTTAAAATAAGGC	CRISPRko_sgRNA_1053
GUIDES	ACSM5	TCCCACGGCTCCCGGAGTGG	ATGCTGGTACTCCCACGGCTCCCGGAGTGGTGGTGGCTGGTCA	GGAAAGGACGAAACACCGTCCCACGGCTCCCGGAGTGGGTTTTAGAGCTAGAAATAGCAAGTTAAAATAAGGC	CRISPRko_sgRNA_1054
GUIDES	ACSM5	AATGCAAGATCCATTAGGCC	CATGCACAAAAATGCAAGATCCATTAGGCCAGGAGGCAGAGAA	GGAAAGGACGAAACACCGAATGCAAGATCCATTAGGCCGTTTTAGAGCTAGAAATAGCAAGTTAAAATAAGGC	CRISPRko_sgRNA_1055
GUIDES	ACSM5	TTCTGGAACACGACTGACAC	ATCTGACATCTTCTGGAACACGACTGACACTGGTGGCTGGGTG	GGAAAGGACGAAACACCGTTCTGGAACACGACTGACACGTTTTAGAGCTAGAAATAGCAAGTTAAAATAAGGC	CRISPRko_sgRNA_1056
GUIDES	ACSS1	GATTACAGGACACAGCTACG	ACATCGGTTGGATTACAGGACACAGCTACGTGGTGGTGTATGG	GGAAAGGACGAAACACCGGATTACAGGACACAGCTACGGTTTTAGAGCTAGAAATAGCAAGTTAAAATAAGGC	CRISPRko_sgRNA_1057
GUIDES	ACSS1	AGTATGATCGCTCCTCCCTG	TGGGTGAAGAAGTATGATCGCTCCTCCCTGCGGCGGACCCTGG	GGAAAGGACGAAACACCGAGTATGATCGCTCCTCCCTGGTTTTAGAGCTAGAAATAGCAAGTTAAAATAAGGC	CRISPRko_sgRNA_1058
GUIDES	ACSS1	AGGCGTCCACAAATCGCTGG	GCCTTGAAGTAGGCGTCCACAAATCGCTGGTGGTGGTCGCCAT	GGAAAGGACGAAACACCGAGGCGTCCACAAATCGCTGGGTTTTAGAGCTAGAAATAGCAAGTTAAAATAAGGC	CRISPRko_sgRNA_1059
GUIDES	ACSS1	GCTCTCAAAAAGGACGCTGG	AAACTGGGGTGCTCTCAAAAAGGACGCTGGTGGTGGCACCATT	GGAAAGGACGAAACACCGGCTCTCAAAAAGGACGCTGGGTTTTAGAGCTAGAAATAGCAAGTTAAAATAAGGC	CRISPRko_sgRNA_1060
GUIDES	ACSS1	GGTACTGGGAGACAGTAGAG	GGTACTGGGAGACAGTAGAGAGGAGGTTGAAGA	GGAAAGGACGAAACACCGGGTACTGGGAGACAGTAGAGGTTTTAGAGCTAGAAATAGCAAGTTAAAATAAGGC	CRISPRko_sgRNA_1061
GUIDES	ACSS1	CAAAGATGTCACCTGGCTGG	GCCACACAGCCAAAGATGTCACCTGGCTGGTGGTGGTCAAACA	GGAAAGGACGAAACACCGCAAAGATGTCACCTGGCTGGGTTTTAGAGCTAGAAATAGCAAGTTAAAATAAGGC	CRISPRko_sgRNA_1062
GUIDES	ACSS1	TGACCCCAGGGTCCGCAGGG	TGACCCCAGGGTCCGCAGGGAGGAGGAGCGATC	GGAAAGGACGAAACACCGTGACCCCAGGGTCCGCAGGGGTTTTAGAGCTAGAAATAGCAAGTTAAAATAAGGC	CRISPRko_sgRNA_1063
GUIDES	ACSS1	GCGATCATACTTCTTCACCC	GCAGGGAGGAGCGATCATACTTCTTCACCCAGGAGGCATCACC	GGAAAGGACGAAACACCGGCGATCATACTTCTTCACCCGTTTTAGAGCTAGAAATAGCAAGTTAAAATAAGGC	CRISPRko_sgRNA_1064
GUIDES	ACSS2	CAGGAAGGGGAGTCAACATG	GGTGTGGCACCAGGAAGGGGAGTCAACATGTGGTGGCCACCCT	GGAAAGGACGAAACACCGCAGGAAGGGGAGTCAACATGGTTTTAGAGCTAGAAATAGCAAGTTAAAATAAGGC	CRISPRko_sgRNA_1065
GUIDES	ACSS2	GAGTTGGAAGGTGAAGCTGA	GTCCGGGGAAGAGTTGGAAGGTGAAGCTGAAGGAGGTTATCTG	GGAAAGGACGAAACACCGGAGTTGGAAGGTGAAGCTGAGTTTTAGAGCTAGAAATAGCAAGTTAAAATAAGGC	CRISPRko_sgRNA_1066
GUIDES	ACSS2	GGTGCCACACCCATGAAACC	TCCCCTTCCTGGTGCCACACCCATGAAACCCGGCGGTTCTGCT	GGAAAGGACGAAACACCGGGTGCCACACCCATGAAACCGTTTTAGAGCTAGAAATAGCAAGTTAAAATAAGGC	CRISPRko_sgRNA_1067
GUIDES	ACSS2	AGGTTGTCTCAAAGCGTTCG	TTCTTAAAGTAGGTTGTCTCAAAGCGTTCGTGGTGGTTCCCAT	GGAAAGGACGAAACACCGAGGTTGTCTCAAAGCGTTCGGTTTTAGAGCTAGAAATAGCAAGTTAAAATAAGGC	CRISPRko_sgRNA_1068
GUIDES	ACSS2	AGAACCGGGTTTCATGGGTG	AGAACCGGGTTTCATGGGTGTGGTGGCACCAGG	GGAAAGGACGAAACACCGAGAACCGGGTTTCATGGGTGGTTTTAGAGCTAGAAATAGCAAGTTAAAATAAGGC	CRISPRko_sgRNA_1069
GUIDES	ACSS2	TTCACCTTCCAACTCTTCCC	AACCTTCAGCTTCACCTTCCAACTCTTCCCCGGCGGACTCATT	GGAAAGGACGAAACACCGTTCACCTTCCAACTCTTCCCGTTTTAGAGCTAGAAATAGCAAGTTAAAATAAGGC	CRISPRko_sgRNA_1070
GUIDES	ACSS2	TAGACTGTGCGCATGATCCC	GTGGTTCCCATAGACTGTGCGCATGATCCCTGGTGGCCAGGGC	GGAAAGGACGAAACACCGTAGACTGTGCGCATGATCCCGTTTTAGAGCTAGAAATAGCAAGTTAAAATAAGGC	CRISPRko_sgRNA_1071
GUIDES	ACSS2	TCATGGGTGTGGCACCAGGA	GAACCGGGTTTCATGGGTGTGGCACCAGGAAGGAGGGGAGTCA	GGAAAGGACGAAACACCGTCATGGGTGTGGCACCAGGAGTTTTAGAGCTAGAAATAGCAAGTTAAAATAAGGC	CRISPRko_sgRNA_1072
GUIDES	ACSS3	TGGTGGGCAGCTTCTGACTT	TGGTGGGCAGCTTCTGACTTAGGAGGCTGGGTT	GGAAAGGACGAAACACCGTGGTGGGCAGCTTCTGACTTGTTTTAGAGCTAGAAATAGCAAGTTAAAATAAGGC	CRISPRko_sgRNA_1073
GUIDES	ACSS3	TCGGTGTTTAGGAAATATTG	AACTGAAGGCTCGGTGTTTAGGAAATATTGTGGTGGTAAAGTA	GGAAAGGACGAAACACCGTCGGTGTTTAGGAAATATTGGTTTTAGAGCTAGAAATAGCAAGTTAAAATAAGGC	CRISPRko_sgRNA_1074
GUIDES	ACSS3	AATTCTAAAACACCTCCACC	TGGATTAGGCAATTCTAAAACACCTCCACCAGGAGGGCAAGCA	GGAAAGGACGAAACACCGAATTCTAAAACACCTCCACCGTTTTAGAGCTAGAAATAGCAAGTTAAAATAAGGC	CRISPRko_sgRNA_1075
GUIDES	ACSS3	TGACAACATGCAAAAACTGA	TGATTTTGGATGACAACATGCAAAAACTGAAGGAGGCTCGGTG	GGAAAGGACGAAACACCGTGACAACATGCAAAAACTGAGTTTTAGAGCTAGAAATAGCAAGTTAAAATAAGGC	CRISPRko_sgRNA_1076
GUIDES	ACSS3	CTTTTTCCTGCTTGCCCTGG	TCCTGGGACGCTTTTTCCTGCTTGCCCTGGTGGTGGAGGTGTT	GGAAAGGACGAAACACCGCTTTTTCCTGCTTGCCCTGGGTTTTAGAGCTAGAAATAGCAAGTTAAAATAAGGC	CRISPRko_sgRNA_1077
GUIDES	ACSS3	CCAATTACTGCGTCATGTGT	GACTGGATCTCCAATTACTGCGTCATGTGTTGGTGGATTAGGC	GGAAAGGACGAAACACCGCCAATTACTGCGTCATGTGTGTTTTAGAGCTAGAAATAGCAAGTTAAAATAAGGC	CRISPRko_sgRNA_1078
GUIDES	ACSS3	CAAGCAGGAAAAAGCGTCCC	TCCACCAGGGCAAGCAGGAAAAAGCGTCCCAGGAGGATACAAT	GGAAAGGACGAAACACCGCAAGCAGGAAAAAGCGTCCCGTTTTAGAGCTAGAAATAGCAAGTTAAAATAAGGC	CRISPRko_sgRNA_1079
GUIDES	ACSS3	GGACATTCCTATATCTGCTA	CTGGGTTGTTGGACATTCCTATATCTGCTATGGTGGACCTCTT	GGAAAGGACGAAACACCGGGACATTCCTATATCTGCTAGTTTTAGAGCTAGAAATAGCAAGTTAAAATAAGGC	CRISPRko_sgRNA_1080
GUIDES	ACVR1C	ATTGTCCTTTGAACCAACAG	CGTCCTTGCAATTGTCCTTTGAACCAACAGAGGAGGTAGACCT	GGAAAGGACGAAACACCGATTGTCCTTTGAACCAACAGGTTTTAGAGCTAGAAATAGCAAGTTAAAATAAGGC	CRISPRko_sgRNA_1081
GUIDES	ACVR1C	GACCAAGTATCCCAAACCAG	CAGAAGTTTCGACCAAGTATCCCAAACCAGTGGTGGCAAAGTT	GGAAAGGACGAAACACCGGACCAAGTATCCCAAACCAGGTTTTAGAGCTAGAAATAGCAAGTTAAAATAAGGC	CRISPRko_sgRNA_1082
GUIDES	ACVR1C	TGAGGCAGAAATTTACCAGA	CTTGGTTTCGTGAGGCAGAAATTTACCAGACGGCGGTCATGCT	GGAAAGGACGAAACACCGTGAGGCAGAAATTTACCAGAGTTTTAGAGCTAGAAATAGCAAGTTAAAATAAGGC	CRISPRko_sgRNA_1083
GUIDES	ACVR1C	GCATCAGTCATGCTAACCAA	AGCATGTTGGGCATCAGTCATGCTAACCAATGGTGGAAAAGAG	GGAAAGGACGAAACACCGGCATCAGTCATGCTAACCAAGTTTTAGAGCTAGAAATAGCAAGTTAAAATAAGGC	CRISPRko_sgRNA_1084
GUIDES	ACVR1C	GTGTGAAACTTGTGCCATAG	TAGTGAAAAAGTGTGAAACTTGTGCCATAGCGGCGGACTTAGG	GGAAAGGACGAAACACCGGTGTGAAACTTGTGCCATAGGTTTTAGAGCTAGAAATAGCAAGTTAAAATAAGGC	CRISPRko_sgRNA_1085
GUIDES	ACVR1C	TGGTTCAAAGGACAATTGCA	CTACCTCTGTTGGTTCAAAGGACAATTGCAAGGAGGACGATTG	GGAAAGGACGAAACACCGTGGTTCAAAGGACAATTGCAGTTTTAGAGCTAGAAATAGCAAGTTAAAATAAGGC	CRISPRko_sgRNA_1086
GUIDES	ACVR1C	AGATTTGGTGAGGTGTGGCA	AGGAAAAGGTAGATTTGGTGAGGTGTGGCATGGTGGAAGATGG	GGAAAGGACGAAACACCGAGATTTGGTGAGGTGTGGCAGTTTTAGAGCTAGAAATAGCAAGTTAAAATAAGGC	CRISPRko_sgRNA_1087
GUIDES	ACVR1C	GCCTTCAGATCCCTCGATAG	ATGACATGGTGCCTTCAGATCCCTCGATAGAGGAGGAAATGAG	GGAAAGGACGAAACACCGGCCTTCAGATCCCTCGATAGGTTTTAGAGCTAGAAATAGCAAGTTAAAATAAGGC	CRISPRko_sgRNA_1088
GUIDES	ACY3	TTCGATGAAGTCCAGAACTG	GGTTGAAGAGTTCGATGAAGTCCAGAACTGTGGTGGCCACCAG	GGAAAGGACGAAACACCGTTCGATGAAGTCCAGAACTGGTTTTAGAGCTAGAAATAGCAAGTTAAAATAAGGC	CRISPRko_sgRNA_1089
GUIDES	ACY3	GAGCTACAACCTGGACTCTG	CTGGGGAGGAGAGCTACAACCTGGACTCTGTGGTGGCCAAAAA	GGAAAGGACGAAACACCGGAGCTACAACCTGGACTCTGGTTTTAGAGCTAGAAATAGCAAGTTAAAATAAGGC	CRISPRko_sgRNA_1090
GUIDES	ACY3	CATGGCAAAGACTTCGTGGG	GGCACAGGTGCATGGCAAAGACTTCGTGGGAGGAGGACTTCGC	GGAAAGGACGAAACACCGCATGGCAAAGACTTCGTGGGGTTTTAGAGCTAGAAATAGCAAGTTAAAATAAGGC	CRISPRko_sgRNA_1091
GUIDES	ACY3	GATGGAAGCCTATAGACCCG	CTGCCTTTGAGATGGAAGCCTATAGACCCGTGGTGGGCGTCGT	GGAAAGGACGAAACACCGGATGGAAGCCTATAGACCCGGTTTTAGAGCTAGAAATAGCAAGTTAAAATAAGGC	CRISPRko_sgRNA_1092
GUIDES	ACY3	CTCAAGGATGAGGACCCTGG	CTGACATTTTCTCAAGGATGAGGACCCTGGTGGTGGCCACAGT	GGAAAGGACGAAACACCGCTCAAGGATGAGGACCCTGGGTTTTAGAGCTAGAAATAGCAAGTTAAAATAAGGC	CRISPRko_sgRNA_1093
GUIDES	ACY3	TCTATAGGCTTCCATCTCAA	CGCCCACGGGTCTATAGGCTTCCATCTCAAAGGAGGCAGGAAA	GGAAAGGACGAAACACCGTCTATAGGCTTCCATCTCAAGTTTTAGAGCTAGAAATAGCAAGTTAAAATAAGGC	CRISPRko_sgRNA_1094
GUIDES	ACY3	CTATAGACCCGTGGGCGTCG	AGATGGAAGCCTATAGACCCGTGGGCGTCGTGGTGGACTTCCC	GGAAAGGACGAAACACCGCTATAGACCCGTGGGCGTCGGTTTTAGAGCTAGAAATAGCAAGTTAAAATAAGGC	CRISPRko_sgRNA_1095
GUIDES	ACY3	TTTCTCAAGGATGAGGACCC	GGGCTGACATTTTCTCAAGGATGAGGACCCTGGTGGTGGCCAC	GGAAAGGACGAAACACCGTTTCTCAAGGATGAGGACCCGTTTTAGAGCTAGAAATAGCAAGTTAAAATAAGGC	CRISPRko_sgRNA_1096
GUIDES	ACYP1	CAGGAATGGCTTGAAACAAG	GCGTCATATGCAGGAATGGCTTGAAACAAGAGGAGGAAGTCCT	GGAAAGGACGAAACACCGCAGGAATGGCTTGAAACAAGGTTTTAGAGCTAGAAATAGCAAGTTAAAATAAGGC	CRISPRko_sgRNA_1097
GUIDES	ACYP1	ACAGTGCAAGGACAATTGCA	TGACCGGGGCACAGTGCAAGGACAATTGCAAGGAGGTCCCATC	GGAAAGGACGAAACACCGACAGTGCAAGGACAATTGCAGTTTTAGAGCTAGAAATAGCAAGTTAAAATAAGGC	CRISPRko_sgRNA_1098
GUIDES	ACYP1	AGGAAACACCCTGATATCAG	GCATGGCAGAAGGAAACACCCTGATATCAGTGGTGGATTATGA	GGAAAGGACGAAACACCGAGGAAACACCCTGATATCAGGTTTTAGAGCTAGAAATAGCAAGTTAAAATAAGGC	CRISPRko_sgRNA_1099
GUIDES	ACYP1	GCTGGGTCCAGAACACTGAC	GGATTGGTAGGCTGGGTCCAGAACACTGACCGGCGGGGCACAG	GGAAAGGACGAAACACCGGCTGGGTCCAGAACACTGACGTTTTAGAGCTAGAAATAGCAAGTTAAAATAAGGC	CRISPRko_sgRNA_1100
GUIDES	ACYP1	GGATTATGAAATTTTTGGGA	TGATATCAGTGGATTATGAAATTTTTGGGAAGGAGGTGCAAGG	GGAAAGGACGAAACACCGGGATTATGAAATTTTTGGGAGTTTTAGAGCTAGAAATAGCAAGTTAAAATAAGGC	CRISPRko_sgRNA_1101
GUIDES	ACYP1	TAACTGGTAGCAAAGCTAAC	CTTACCTGCATAACTGGTAGCAAAGCTAACTGGTGGAACACAG	GGAAAGGACGAAACACCGTAACTGGTAGCAAAGCTAACGTTTTAGAGCTAGAAATAGCAAGTTAAAATAAGGC	CRISPRko_sgRNA_1102
GUIDES	ACYP1	TTTCATAATCCACTGATATC	TTCCCAAAAATTTCATAATCCACTGATATCAGGAGGGTGTTTC	GGAAAGGACGAAACACCGTTTCATAATCCACTGATATCGTTTTAGAGCTAGAAATAGCAAGTTAAAATAAGGC	CRISPRko_sgRNA_1103
GUIDES	ACYP1	TCAGTGGATTATGAAATTTT	CACCCTGATATCAGTGGATTATGAAATTTTTGGTGGGAAGGTG	GGAAAGGACGAAACACCGTCAGTGGATTATGAAATTTTGTTTTAGAGCTAGAAATAGCAAGTTAAAATAAGGC	CRISPRko_sgRNA_1104
GUIDES	ACYP2	ACTCAAATCCGTGGACTACG	CCGCCCAGTCACTCAAATCCGTGGACTACGAGGAGGTGTTCGG	GGAAAGGACGAAACACCGACTCAAATCCGTGGACTACGGTTTTAGAGCTAGAAATAGCAAGTTAAAATAAGGC	CRISPRko_sgRNA_1105
GUIDES	ACYP2	CGCCCAGTCACTCAAATCCG	CCATGTCTACCGCCCAGTCACTCAAATCCGTGGTGGACTACGA	GGAAAGGACGAAACACCGCGCCCAGTCACTCAAATCCGGTTTTAGAGCTAGAAATAGCAAGTTAAAATAAGGC	CRISPRko_sgRNA_1106
GUIDES	ACYP2	TGAAGCTAGGAAAATAGGAG	ATACAGAAGATGAAGCTAGGAAAATAGGAGTGGTGGTTGGCTG	GGAAAGGACGAAACACCGTGAAGCTAGGAAAATAGGAGGTTTTAGAGCTAGAAATAGCAAGTTAAAATAAGGC	CRISPRko_sgRNA_1107
GUIDES	ACYP2	TCCGAACACCTCGTAGTCCA	CCTGCACTCTTCCGAACACCTCGTAGTCCACGGCGGATTTGAG	GGAAAGGACGAAACACCGTCCGAACACCTCGTAGTCCAGTTTTAGAGCTAGAAATAGCAAGTTAAAATAAGGC	CRISPRko_sgRNA_1108
GUIDES	ACYP2	GCTAGGAAAATAGGAGTGGT	AGAAGATGAAGCTAGGAAAATAGGAGTGGTTGGTGGCTGGGTG	GGAAAGGACGAAACACCGGCTAGGAAAATAGGAGTGGTGTTTTAGAGCTAGAAATAGCAAGTTAAAATAAGGC	CRISPRko_sgRNA_1109
GUIDES	ACYP2	TCCGTGGACTACGAGGTGTT	GTCACTCAAATCCGTGGACTACGAGGTGTTCGGCGGAAGAGTG	GGAAAGGACGAAACACCGTCCGTGGACTACGAGGTGTTGTTTTAGAGCTAGAAATAGCAAGTTAAAATAAGGC	CRISPRko_sgRNA_1110
GUIDES	ACYP2	ACCAGCAAAGGCACCGTGAC	GGTGAAGAATACCAGCAAAGGCACCGTGACAGGAGGCCAAGTG	GGAAAGGACGAAACACCGACCAGCAAAGGCACCGTGACGTTTTAGAGCTAGAAATAGCAAGTTAAAATAAGGC	CRISPRko_sgRNA_1111
GUIDES	ACYP2	CACCGTGACAGGCCAAGTGC	CCAGCAAAGGCACCGTGACAGGCCAAGTGCAGGAGGGGCCAGA	GGAAAGGACGAAACACCGCACCGTGACAGGCCAAGTGCGTTTTAGAGCTAGAAATAGCAAGTTAAAATAAGGC	CRISPRko_sgRNA_1112
GUIDES	ADA	CCGGCTTCCAGGCACCAGTG	TGCTCCGTGTCCGGCTTCCAGGCACCAGTGAGGAGGTAGCTGG	GGAAAGGACGAAACACCGCCGGCTTCCAGGCACCAGTGGTTTTAGAGCTAGAAATAGCAAGTTAAAATAAGGC	CRISPRko_sgRNA_1113
GUIDES	ADA	CCTGCTGGCCAACTCCAAAG	ACAGTCCGCACCTGCTGGCCAACTCCAAAGTGGTGGAGCCAAT	GGAAAGGACGAAACACCGCCTGCTGGCCAACTCCAAAGGTTTTAGAGCTAGAAATAGCAAGTTAAAATAAGGC	CRISPRko_sgRNA_1114
GUIDES	ADA	TGTAGAGATGAAGGCCAAAG	CCTATGAGTTTGTAGAGATGAAGGCCAAAGAGGAGGGCGTGGT	GGAAAGGACGAAACACCGTGTAGAGATGAAGGCCAAAGGTTTTAGAGCTAGAAATAGCAAGTTAAAATAAGGC	CRISPRko_sgRNA_1115
GUIDES	ADA	TGGTGCCTGGAAGCCGGACA	GCTACCTCACTGGTGCCTGGAAGCCGGACACGGCGGAGCATGC	GGAAAGGACGAAACACCGTGGTGCCTGGAAGCCGGACAGTTTTAGAGCTAGAAATAGCAAGTTAAAATAAGGC	CRISPRko_sgRNA_1116
GUIDES	ADA	CCTCCCAGCTAACACAGCAG	GAGGGATCGCCCTCCCAGCTAACACAGCAGAGGAGGGGCTGCT	GGAAAGGACGAAACACCGCCTCCCAGCTAACACAGCAGGTTTTAGAGCTAGAAATAGCAAGTTAAAATAAGGC	CRISPRko_sgRNA_1117
GUIDES	ADA	AGGAAGTCTGGAAGGGTGAG	AAACTTGGCCAGGAAGTCTGGAAGGGTGAGCGGCGGCTTGTCC	GGAAAGGACGAAACACCGAGGAAGTCTGGAAGGGTGAGGTTTTAGAGCTAGAAATAGCAAGTTAAAATAAGGC	CRISPRko_sgRNA_1118
GUIDES	ADA	CCTCTGCTGTGTTAGCTGGG	TTCAGCAGCCCCTCTGCTGTGTTAGCTGGGAGGAGGGCGATCC	GGAAAGGACGAAACACCGCCTCTGCTGTGTTAGCTGGGGTTTTAGAGCTAGAAATAGCAAGTTAAAATAAGGC	CRISPRko_sgRNA_1119
GUIDES	ADA	AGGCATGTAGTAGTCAAACT	ACGCGATAGCAGGCATGTAGTAGTCAAACTTGGTGGCCAGGAA	GGAAAGGACGAAACACCGAGGCATGTAGTAGTCAAACTGTTTTAGAGCTAGAAATAGCAAGTTAAAATAAGGC	CRISPRko_sgRNA_1120
GUIDES	ADAD1	TTTTGCCTTCAACAGCCACG	GTCAGATAAATTTTGCCTTCAACAGCCACGTGGTGGAGACAGA	GGAAAGGACGAAACACCGTTTTGCCTTCAACAGCCACGGTTTTAGAGCTAGAAATAGCAAGTTAAAATAAGGC	CRISPRko_sgRNA_1121
GUIDES	ADAD1	GGGAATTGCAGTGATACCAG	TCTAGGTGATGGGAATTGCAGTGATACCAGAGGAGGCTTAGAA	GGAAAGGACGAAACACCGGGGAATTGCAGTGATACCAGGTTTTAGAGCTAGAAATAGCAAGTTAAAATAAGGC	CRISPRko_sgRNA_1122
GUIDES	ADAD1	GTGGTATGTCAATGGCAAGT	CCATTTAAAAGTGGTATGTCAATGGCAAGTCGGCGGCTTTGTA	GGAAAGGACGAAACACCGGTGGTATGTCAATGGCAAGTGTTTTAGAGCTAGAAATAGCAAGTTAAAATAAGGC	CRISPRko_sgRNA_1123
GUIDES	ADAD1	GAGGGTACTAAACTAATATG	GGGATATGCAGAGGGTACTAAACTAATATGAGGAGGTCTGTTG	GGAAAGGACGAAACACCGGAGGGTACTAAACTAATATGGTTTTAGAGCTAGAAATAGCAAGTTAAAATAAGGC	CRISPRko_sgRNA_1124
GUIDES	ADAD1	TCAAATGCAGATATAGAATG	TTCATTGGCTTCAAATGCAGATATAGAATGTGGTGGATTAAGA	GGAAAGGACGAAACACCGTCAAATGCAGATATAGAATGGTTTTAGAGCTAGAAATAGCAAGTTAAAATAAGGC	CRISPRko_sgRNA_1125
GUIDES	ADAD1	CATTTGAAGGGGATATGCAG	ATTCCAAGTTCATTTGAAGGGGATATGCAGAGGAGGGTACTAA	GGAAAGGACGAAACACCGCATTTGAAGGGGATATGCAGGTTTTAGAGCTAGAAATAGCAAGTTAAAATAAGGC	CRISPRko_sgRNA_1126
GUIDES	ADAD1	CTGTTGACTAAGTAAAACAT	AATATGAGGTCTGTTGACTAAGTAAAACATTGGTGGAAGTTTT	GGAAAGGACGAAACACCGCTGTTGACTAAGTAAAACATGTTTTAGAGCTAGAAATAGCAAGTTAAAATAAGGC	CRISPRko_sgRNA_1127
GUIDES	ADAD1	ATTTAAAAGTGGTATGTCAA	TTAGTTCCCCATTTAAAAGTGGTATGTCAATGGTGGCAAGTCG	GGAAAGGACGAAACACCGATTTAAAAGTGGTATGTCAAGTTTTAGAGCTAGAAATAGCAAGTTAAAATAAGGC	CRISPRko_sgRNA_1128
GUIDES	ADAD2	CGTAGGTCTTCAAGGCCAGG	TTGGCAGCCTCGTAGGTCTTCAAGGCCAGGAGGAGGTAGGGCT	GGAAAGGACGAAACACCGCGTAGGTCTTCAAGGCCAGGGTTTTAGAGCTAGAAATAGCAAGTTAAAATAAGGC	CRISPRko_sgRNA_1129
GUIDES	ADAD2	GAGCCTCAACTGGAGCCTGG	GCCGTGGCCTGAGCCTCAACTGGAGCCTGGGGGGGGACCCTGG	GGAAAGGACGAAACACCGGAGCCTCAACTGGAGCCTGGGTTTTAGAGCTAGAAATAGCAAGTTAAAATAAGGC	CRISPRko_sgRNA_1130
GUIDES	ADAD2	CCCTGCAAACAGGTGCAGGG	CCACCGGGGGCCCTGCAAACAGGTGCAGGGCGGCGGTCCGGAC	GGAAAGGACGAAACACCGCCCTGCAAACAGGTGCAGGGGTTTTAGAGCTAGAAATAGCAAGTTAAAATAAGGC	CRISPRko_sgRNA_1131
GUIDES	ADAD2	ACGGGAGGGAGGCCCCAGGG	CCTTGCAGAGACGGGAGGGAGGCCCCAGGGCGGCGGCACTGGA	GGAAAGGACGAAACACCGACGGGAGGGAGGCCCCAGGGGTTTTAGAGCTAGAAATAGCAAGTTAAAATAAGGC	CRISPRko_sgRNA_1132
GUIDES	ADAD2	CTTGGCCTTCACACGCCCGG	CTTGGCCTTCACACGCCCGGTGGTGGCCACATC	GGAAAGGACGAAACACCGCTTGGCCTTCACACGCCCGGGTTTTAGAGCTAGAAATAGCAAGTTAAAATAAGGC	CRISPRko_sgRNA_1133
GUIDES	ADAD2	CCTGTTTGCAGGGCCCCCGG	CCGCCCTGCACCTGTTTGCAGGGCCCCCGGTGGTGGCCCCTTC	GGAAAGGACGAAACACCGCCTGTTTGCAGGGCCCCCGGGTTTTAGAGCTAGAAATAGCAAGTTAAAATAAGGC	CRISPRko_sgRNA_1134
GUIDES	ADAD2	TCTCCGGGCCTTTCACCAGG	AGGCCTCCTTTCTCCGGGCCTTTCACCAGGCGGCGGCCAGGGC	GGAAAGGACGAAACACCGTCTCCGGGCCTTTCACCAGGGTTTTAGAGCTAGAAATAGCAAGTTAAAATAAGGC	CRISPRko_sgRNA_1135
GUIDES	ADAD2	GGAGGCCTTGCAGAGACGGG	CCCGGAGAAAGGAGGCCTTGCAGAGACGGGAGGAGGGAGGCCC	GGAAAGGACGAAACACCGGGAGGCCTTGCAGAGACGGGGTTTTAGAGCTAGAAATAGCAAGTTAAAATAAGGC	CRISPRko_sgRNA_1136
GUIDES	ADAL	GGAGACTGTAAAACTTGCCG	TAGTAGCCAAGGAGACTGTAAAACTTGCCGAGGAGGAGTTCTT	GGAAAGGACGAAACACCGGGAGACTGTAAAACTTGCCGGTTTTAGAGCTAGAAATAGCAAGTTAAAATAAGGC	CRISPRko_sgRNA_1137
GUIDES	ADAL	AGTAGAAAGGAAGAACTCCT	CTGTACCCTCAGTAGAAAGGAAGAACTCCTCGGCGGCAAGTTT	GGAAAGGACGAAACACCGAGTAGAAAGGAAGAACTCCTGTTTTAGAGCTAGAAATAGCAAGTTAAAATAAGGC	CRISPRko_sgRNA_1138
GUIDES	ADAL	ATAGCAGTTGACAGAAGAGG	AAGGTATTTGATAGCAGTTGACAGAAGAGGTGGTGGCCCTTTA	GGAAAGGACGAAACACCGATAGCAGTTGACAGAAGAGGGTTTTAGAGCTAGAAATAGCAAGTTAAAATAAGGC	CRISPRko_sgRNA_1139
GUIDES	ADAL	GTTCTTGGCCTTGACCTCAG	TGAGGGTACAGTTCTTGGCCTTGACCTCAGTGGTGGAGACCCT	GGAAAGGACGAAACACCGGTTCTTGGCCTTGACCTCAGGTTTTAGAGCTAGAAATAGCAAGTTAAAATAAGGC	CRISPRko_sgRNA_1140
GUIDES	ADAL	ATAAAAGAATTTGCAGATGA	AAAAGATGTCATAAAAGAATTTGCAGATGACGGCGGCGTCAAG	GGAAAGGACGAAACACCGATAAAAGAATTTGCAGATGAGTTTTAGAGCTAGAAATAGCAAGTTAAAATAAGGC	CRISPRko_sgRNA_1141
GUIDES	ADAL	AATGACTAAAAAGACTTATG	AATGACTAAAAAGACTTATGTGGTGGAATCTAT	GGAAAGGACGAAACACCGAATGACTAAAAAGACTTATGGTTTTAGAGCTAGAAATAGCAAGTTAAAATAAGGC	CRISPRko_sgRNA_1142
GUIDES	ADAL	GCGTCAAGTACCTGGAACTA	GCAGATGACGGCGTCAAGTACCTGGAACTAAGGAGGAGCACAC	GGAAAGGACGAAACACCGGCGTCAAGTACCTGGAACTAGTTTTAGAGCTAGAAATAGCAAGTTAAAATAAGGC	CRISPRko_sgRNA_1143
GUIDES	ADAL	ACAGTCCAAACAAGAAAACT	AAGGTATAAAACAGTCCAAACAAGAAAACTTGGTGGACATTGA	GGAAAGGACGAAACACCGACAGTCCAAACAAGAAAACTGTTTTAGAGCTAGAAATAGCAAGTTAAAATAAGGC	CRISPRko_sgRNA_1144
GUIDES	ADC	AAATGCGAAGAAGCACCATG	ACCTGCTTGAAAATGCGAAGAAGCACCATGTGGTGGAGGTGGT	GGAAAGGACGAAACACCGAAATGCGAAGAAGCACCATGGTTTTAGAGCTAGAAATAGCAAGTTAAAATAAGGC	CRISPRko_sgRNA_1145
GUIDES	ADC	ATGCACGTTCTGGACCTTGG	GGGTCACAAGATGCACGTTCTGGACCTTGGTGGTGGTGGCTTC	GGAAAGGACGAAACACCGATGCACGTTCTGGACCTTGGGTTTTAGAGCTAGAAATAGCAAGTTAAAATAAGGC	CRISPRko_sgRNA_1146
GUIDES	ADC	TGCCAGGGAAGCCACCACCA	GCCCCTTCTGTGCCAGGGAAGCCACCACCAAGGAGGTCCAGAA	GGAAAGGACGAAACACCGTGCCAGGGAAGCCACCACCAGTTTTAGAGCTAGAAATAGCAAGTTAAAATAAGGC	CRISPRko_sgRNA_1147
GUIDES	ADC	CTCATCAAGGTGGTACACGA	CATACACGCCCTCATCAAGGTGGTACACGATGGTGGTCTTGGA	GGAAAGGACGAAACACCGCTCATCAAGGTGGTACACGAGTTTTAGAGCTAGAAATAGCAAGTTAAAATAAGGC	CRISPRko_sgRNA_1148
GUIDES	ADC	GTACACGATGGTCTTGGAGG	CATCAAGGTGGTACACGATGGTCTTGGAGGTGGTGGAACCATT	GGAAAGGACGAAACACCGGTACACGATGGTCTTGGAGGGTTTTAGAGCTAGAAATAGCAAGTTAAAATAAGGC	CRISPRko_sgRNA_1149
GUIDES	ADC	TGCGAAGAAGCACCATGTGG	TGCTTGAAAATGCGAAGAAGCACCATGTGGAGGAGGTGGTGGG	GGAAAGGACGAAACACCGTGCGAAGAAGCACCATGTGGGTTTTAGAGCTAGAAATAGCAAGTTAAAATAAGGC	CRISPRko_sgRNA_1150
GUIDES	ADC	AAGATGCACGTTCTGGACCT	GCTGGGTCACAAGATGCACGTTCTGGACCTTGGTGGTGGTGGC	GGAAAGGACGAAACACCGAAGATGCACGTTCTGGACCTGTTTTAGAGCTAGAAATAGCAAGTTAAAATAAGGC	CRISPRko_sgRNA_1151
GUIDES	ADC	GTGGTACACGATGGTCTTGG	CCTCATCAAGGTGGTACACGATGGTCTTGGAGGAGGTGGAACC	GGAAAGGACGAAACACCGGTGGTACACGATGGTCTTGGGTTTTAGAGCTAGAAATAGCAAGTTAAAATAAGGC	CRISPRko_sgRNA_1152
GUIDES	ADCK3	CCTTGACCTCGTAGCCGGTG	CCTTGACCTCGTAGCCGGTGAGGAGGAACTTCA	GGAAAGGACGAAACACCGCCTTGACCTCGTAGCCGGTGGTTTTAGAGCTAGAAATAGCAAGTTAAAATAAGGC	CRISPRko_sgRNA_1153
GUIDES	ADCK3	TTTTGGATTTTGGGGCAACG	CAGGTGGCTCTTTTGGATTTTGGGGCAACGCGGCGGGAATATG	GGAAAGGACGAAACACCGTTTTGGATTTTGGGGCAACGGTTTTAGAGCTAGAAATAGCAAGTTAAAATAAGGC	CRISPRko_sgRNA_1154
GUIDES	ADCK3	ACATCCTGGTTCTGTGCCTG	ATCTGCTACAACATCCTGGTTCTGTGCCTGAGGAGGGAGCTGT	GGAAAGGACGAAACACCGACATCCTGGTTCTGTGCCTGGTTTTAGAGCTAGAAATAGCAAGTTAAAATAAGGC	CRISPRko_sgRNA_1155
GUIDES	ADCK3	AGCGGAAGGTGCCTGTGACG	CATGCCCGGGAGCGGAAGGTGCCTGTGACGAGGAGGATTGGCC	GGAAAGGACGAAACACCGAGCGGAAGGTGCCTGTGACGGTTTTAGAGCTAGAAATAGCAAGTTAAAATAAGGC	CRISPRko_sgRNA_1156
GUIDES	ADCK3	CTGAATGTAGAGGTCGGTGA	CTGAATGTAGAGGTCGGTGAAGGAGGATCTGTC	GGAAAGGACGAAACACCGCTGAATGTAGAGGTCGGTGAGTTTTAGAGCTAGAAATAGCAAGTTAAAATAAGGC	CRISPRko_sgRNA_1157
GUIDES	ADCK3	TGCCTGTGACGAGGATTGGC	GAGCGGAAGGTGCCTGTGACGAGGATTGGCCGGCGGCTGGCCA	GGAAAGGACGAAACACCGTGCCTGTGACGAGGATTGGCGTTTTAGAGCTAGAAATAGCAAGTTAAAATAAGGC	CRISPRko_sgRNA_1158
GUIDES	ADCK3	CACAGTCTCCCTGTCCCTGT	ATTTCGCCCGCACAGTCTCCCTGTCCCTGTCGGCGGCAGCAGC	GGAAAGGACGAAACACCGCACAGTCTCCCTGTCCCTGTGTTTTAGAGCTAGAAATAGCAAGTTAAAATAAGGC	CRISPRko_sgRNA_1159
GUIDES	ADCK3	TGTGACGAGGATTGGCCGGC	GGAAGGTGCCTGTGACGAGGATTGGCCGGCTGGTGGCCAACTT	GGAAAGGACGAAACACCGTGTGACGAGGATTGGCCGGCGTTTTAGAGCTAGAAATAGCAAGTTAAAATAAGGC	CRISPRko_sgRNA_1160
GUIDES	ADCY1	AGTCCCCGAGAATCTTGATG	CAGTAGTAGCAGTCCCCGAGAATCTTGATGCGGCGGCGACAGT	GGAAAGGACGAAACACCGAGTCCCCGAGAATCTTGATGGTTTTAGAGCTAGAAATAGCAAGTTAAAATAAGGC	CRISPRko_sgRNA_1161
GUIDES	ADCY1	AACCGGGTTACGGACATGAG	TACGAGGTAGAACCGGGTTACGGACATGAGAGGAGGAACAGTT	GGAAAGGACGAAACACCGAACCGGGTTACGGACATGAGGTTTTAGAGCTAGAAATAGCAAGTTAAAATAAGGC	CRISPRko_sgRNA_1162
GUIDES	ADCY1	ACGCATGTTCAGATCCACCT	GCAGACCCACACGCATGTTCAGATCCACCTCGGCGGTGGCTTC	GGAAAGGACGAAACACCGACGCATGTTCAGATCCACCTGTTTTAGAGCTAGAAATAGCAAGTTAAAATAAGGC	CRISPRko_sgRNA_1163
GUIDES	ADCY1	CATGTTCAGATCCACCTCGG	GACCCACACGCATGTTCAGATCCACCTCGGTGGTGGCTTCAGC	GGAAAGGACGAAACACCGCATGTTCAGATCCACCTCGGGTTTTAGAGCTAGAAATAGCAAGTTAAAATAAGGC	CRISPRko_sgRNA_1164
GUIDES	ADCY1	ATCTGTGGCTGAAGCCACCG	ATCTGTGGCTGAAGCCACCGAGGAGGTGGATCT	GGAAAGGACGAAACACCGATCTGTGGCTGAAGCCACCGGTTTTAGAGCTAGAAATAGCAAGTTAAAATAAGGC	CRISPRko_sgRNA_1165
GUIDES	ADCY1	GAATCTTGATGCGGCGACAG	CAGTCCCCGAGAATCTTGATGCGGCGACAGTGGTGGTTCTCCT	GGAAAGGACGAAACACCGGAATCTTGATGCGGCGACAGGTTTTAGAGCTAGAAATAGCAAGTTAAAATAAGGC	CRISPRko_sgRNA_1166
GUIDES	ADCY1	GGCTTCCATGACATTGGCCA	GCAGGCCAGCGGCTTCCATGACATTGGCCAAGGAGGTCACATC	GGAAAGGACGAAACACCGGGCTTCCATGACATTGGCCAGTTTTAGAGCTAGAAATAGCAAGTTAAAATAAGGC	CRISPRko_sgRNA_1167
GUIDES	ADCY1	AGTCCCCATTCAAGCACGCT	TCTACCTCGTAGTCCCCATTCAAGCACGCTAGGAGGGTCGTCT	GGAAAGGACGAAACACCGAGTCCCCATTCAAGCACGCTGTTTTAGAGCTAGAAATAGCAAGTTAAAATAAGGC	CRISPRko_sgRNA_1168
GUIDES	ADCY10	GGTTACAGAATCGAATCCTG	TGCATCATAGGGTTACAGAATCGAATCCTGTGGTGGCACTCGA	GGAAAGGACGAAACACCGGGTTACAGAATCGAATCCTGGTTTTAGAGCTAGAAATAGCAAGTTAAAATAAGGC	CRISPRko_sgRNA_1169
GUIDES	ADCY10	CTTCTCCATAAATCTCCAGG	TCCGGATAAGCTTCTCCATAAATCTCCAGGAGGAGGTCGAATC	GGAAAGGACGAAACACCGCTTCTCCATAAATCTCCAGGGTTTTAGAGCTAGAAATAGCAAGTTAAAATAAGGC	CRISPRko_sgRNA_1170
GUIDES	ADCY10	TGCACCAATGACAATGTAGG	TAGGCTGTACTGCACCAATGACAATGTAGGTGGTGGTGTTCCT	GGAAAGGACGAAACACCGTGCACCAATGACAATGTAGGGTTTTAGAGCTAGAAATAGCAAGTTAAAATAAGGC	CRISPRko_sgRNA_1171
GUIDES	ADCY10	AGAAATGTCCATAGACAATG	CGCTCTGGGGAGAAATGTCCATAGACAATGAGGAGGTCTGGTA	GGAAAGGACGAAACACCGAGAAATGTCCATAGACAATGGTTTTAGAGCTAGAAATAGCAAGTTAAAATAAGGC	CRISPRko_sgRNA_1172
GUIDES	ADCY10	GCTTCGTGAACTGGAGAATG	AAGAGGAACAGCTTCGTGAACTGGAGAATGAGGAGGTGATCGA	GGAAAGGACGAAACACCGGCTTCGTGAACTGGAGAATGGTTTTAGAGCTAGAAATAGCAAGTTAAAATAAGGC	CRISPRko_sgRNA_1173
GUIDES	ADCY10	TGCACAGGGAATGTTAACGA	CCCTGGCAGCTGCACAGGGAATGTTAACGAAGGAGGGACACAG	GGAAAGGACGAAACACCGTGCACAGGGAATGTTAACGAGTTTTAGAGCTAGAAATAGCAAGTTAAAATAAGGC	CRISPRko_sgRNA_1174
GUIDES	ADCY10	CACAGATGTGACCACTGCCG	AGAAGATGCCCACAGATGTGACCACTGCCGAGGAGGCAGGGAC	GGAAAGGACGAAACACCGCACAGATGTGACCACTGCCGGTTTTAGAGCTAGAAATAGCAAGTTAAAATAAGGC	CRISPRko_sgRNA_1175
GUIDES	ADCY10	CACATCTCACCAGCATTTGG	ATGATGGCAGCACATCTCACCAGCATTTGGTGGTGGGAAAGTC	GGAAAGGACGAAACACCGCACATCTCACCAGCATTTGGGTTTTAGAGCTAGAAATAGCAAGTTAAAATAAGGC	CRISPRko_sgRNA_1176
GUIDES	ADCY2	GTACATGCACATTGGCACCA	CCGAGCGGCAGTACATGCACATTGGCACCATGGTGGTGGAGTT	GGAAAGGACGAAACACCGGTACATGCACATTGGCACCAGTTTTAGAGCTAGAAATAGCAAGTTAAAATAAGGC	CRISPRko_sgRNA_1177
GUIDES	ADCY2	GAGCGGCAGTACATGCACAT	TCAGGAGCCCGAGCGGCAGTACATGCACATTGGTGGCACCATG	GGAAAGGACGAAACACCGGAGCGGCAGTACATGCACATGTTTTAGAGCTAGAAATAGCAAGTTAAAATAAGGC	CRISPRko_sgRNA_1178
GUIDES	ADCY2	CACCAGCTATCACAGGTCCA	GCTCCAATCACACCAGCTATCACAGGTCCATGGTGGTTAATAC	GGAAAGGACGAAACACCGCACCAGCTATCACAGGTCCAGTTTTAGAGCTAGAAATAGCAAGTTAAAATAAGGC	CRISPRko_sgRNA_1179
GUIDES	ADCY2	CTGTATTTTGTCCAGGACTC	CTGTATTTTGTCCAGGACTCCGGCGGTGCTGTC	GGAAAGGACGAAACACCGCTGTATTTTGTCCAGGACTCGTTTTAGAGCTAGAAATAGCAAGTTAAAATAAGGC	CRISPRko_sgRNA_1180
GUIDES	ADCY2	GGTGGAGTTTGCTTTTGCCC	TTGGCACCATGGTGGAGTTTGCTTTTGCCCTGGTGGTAGGGAA	GGAAAGGACGAAACACCGGGTGGAGTTTGCTTTTGCCCGTTTTAGAGCTAGAAATAGCAAGTTAAAATAAGGC	CRISPRko_sgRNA_1181
GUIDES	ADCY2	TCGCAATTTGAAGTCGTTGA	TCGCAATTTGAAGTCGTTGAAGGAGGAGTGCTT	GGAAAGGACGAAACACCGTCGCAATTTGAAGTCGTTGAGTTTTAGAGCTAGAAATAGCAAGTTAAAATAAGGC	CRISPRko_sgRNA_1182
GUIDES	ADCY2	AACTCCACTGAATTTTGGCT	TAATCTTTTCAACTCCACTGAATTTTGGCTTGGTGGAAAGAAG	GGAAAGGACGAAACACCGAACTCCACTGAATTTTGGCTGTTTTAGAGCTAGAAATAGCAAGTTAAAATAAGGC	CRISPRko_sgRNA_1183
GUIDES	ADCY2	TTTTCAACTCCACTGAATTT	GGTCTTAATCTTTTCAACTCCACTGAATTTTGGTGGCTTGGAA	GGAAAGGACGAAACACCGTTTTCAACTCCACTGAATTTGTTTTAGAGCTAGAAATAGCAAGTTAAAATAAGGC	CRISPRko_sgRNA_1184
GUIDES	ADCY3	CTTTGCTGACTTCTACACAG	CCCTGCCCAACTTTGCTGACTTCTACACAGAGGAGGAGAGCAT	GGAAAGGACGAAACACCGCTTTGCTGACTTCTACACAGGTTTTAGAGCTAGAAATAGCAAGTTAAAATAAGGC	CRISPRko_sgRNA_1185
GUIDES	ADCY3	ACAGAGGAGAGCATCAACAA	TGACTTCTACACAGAGGAGAGCATCAACAATGGTGGTGGTATT	GGAAAGGACGAAACACCGACAGAGGAGAGCATCAACAAGTTTTAGAGCTAGAAATAGCAAGTTAAAATAAGGC	CRISPRko_sgRNA_1186
GUIDES	ADCY3	GAGGAGAGCATCAACAATGG	CTTCTACACAGAGGAGAGCATCAACAATGGTGGTGGTATTGAG	GGAAAGGACGAAACACCGGAGGAGAGCATCAACAATGGGTTTTAGAGCTAGAAATAGCAAGTTAAAATAAGGC	CRISPRko_sgRNA_1187
GUIDES	ADCY3	TGAGATGCGACGCTGGAACG	AACGTGTCTATGAGATGCGACGCTGGAACGAGGAGGCCTTGGT	GGAAAGGACGAAACACCGTGAGATGCGACGCTGGAACGGTTTTAGAGCTAGAAATAGCAAGTTAAAATAAGGC	CRISPRko_sgRNA_1188
GUIDES	ADCY3	GTGGCCTTAGAGCAGATGCA	CTTACCTATGGTGGCCTTAGAGCAGATGCAAGGAGGATTCAAC	GGAAAGGACGAAACACCGGTGGCCTTAGAGCAGATGCAGTTTTAGAGCTAGAAATAGCAAGTTAAAATAAGGC	CRISPRko_sgRNA_1189
GUIDES	ADCY3	AATCTGAGATGATTTCATTG	ACAGAGTCAAAATCTGAGATGATTTCATTGAGGAGGAAACGCA	GGAAAGGACGAAACACCGAATCTGAGATGATTTCATTGGTTTTAGAGCTAGAAATAGCAAGTTAAAATAAGGC	CRISPRko_sgRNA_1190
GUIDES	ADCY3	ATCTGCTCTAAGGCCACCAT	GAATCCTTGCATCTGCTCTAAGGCCACCATAGGAGGTAAGCTG	GGAAAGGACGAAACACCGATCTGCTCTAAGGCCACCATGTTTTAGAGCTAGAAATAGCAAGTTAAAATAAGGC	CRISPRko_sgRNA_1191
GUIDES	ADCY3	CACGTGCTCAGGCAACATGT	AATGGCGTGCCACGTGCTCAGGCAACATGTTGGTGGTGACCAA	GGAAAGGACGAAACACCGCACGTGCTCAGGCAACATGTGTTTTAGAGCTAGAAATAGCAAGTTAAAATAAGGC	CRISPRko_sgRNA_1192
GUIDES	ADCY4	GGACTCCTGTACTCTCCATG	ATTTTGCCAAGGACTCCTGTACTCTCCATGCGGCGGCTGGCCA	GGAAAGGACGAAACACCGGGACTCCTGTACTCTCCATGGTTTTAGAGCTAGAAATAGCAAGTTAAAATAAGGC	CRISPRko_sgRNA_1193
GUIDES	ADCY4	ATTCCACCATAGTGCCAAGG	GCCACGGCAAATTCCACCATAGTGCCAAGGTGGTGGCTGCAGC	GGAAAGGACGAAACACCGATTCCACCATAGTGCCAAGGGTTTTAGAGCTAGAAATAGCAAGTTAAAATAAGGC	CRISPRko_sgRNA_1194
GUIDES	ADCY4	AGTCTGGGACTGAGGCGAAG	AACTCCTTGAAGTCTGGGACTGAGGCGAAGAGGAGGACACAAA	GGAAAGGACGAAACACCGAGTCTGGGACTGAGGCGAAGGTTTTAGAGCTAGAAATAGCAAGTTAAAATAAGGC	CRISPRko_sgRNA_1195
GUIDES	ADCY4	CAAATTCCACCATAGTGCCA	AGGGCCACGGCAAATTCCACCATAGTGCCAAGGAGGTGGCTGC	GGAAAGGACGAAACACCGCAAATTCCACCATAGTGCCAGTTTTAGAGCTAGAAATAGCAAGTTAAAATAAGGC	CRISPRko_sgRNA_1196
GUIDES	ADCY4	ATGAGGGCCTAGAGTGTCTG	AACATCAATCATGAGGGCCTAGAGTGTCTGAGGAGGCTGCTCA	GGAAAGGACGAAACACCGATGAGGGCCTAGAGTGTCTGGTTTTAGAGCTAGAAATAGCAAGTTAAAATAAGGC	CRISPRko_sgRNA_1197
GUIDES	ADCY4	AGAGGTGGCATTTAAGCCTG	CATCCTGTCCAGAGGTGGCATTTAAGCCTGTGGTGGCTGCCAT	GGAAAGGACGAAACACCGAGAGGTGGCATTTAAGCCTGGTTTTAGAGCTAGAAATAGCAAGTTAAAATAAGGC	CRISPRko_sgRNA_1198
GUIDES	ADCY4	TGAGCAGCCTCAGACACTCT	ATTATCTCATTGAGCAGCCTCAGACACTCTAGGAGGCCCTCAT	GGAAAGGACGAAACACCGTGAGCAGCCTCAGACACTCTGTTTTAGAGCTAGAAATAGCAAGTTAAAATAAGGC	CRISPRko_sgRNA_1199
GUIDES	ADCY4	CTCCTTGAAGTCTGGGACTG	CAGAGTAGAACTCCTTGAAGTCTGGGACTGAGGAGGCGAAGAG	GGAAAGGACGAAACACCGCTCCTTGAAGTCTGGGACTGGTTTTAGAGCTAGAAATAGCAAGTTAAAATAAGGC	CRISPRko_sgRNA_1200
GUIDES	ADCY5	TCAGTCCTGTGAGTGTGTGG	AGCTCTACTATCAGTCCTGTGAGTGTGTGGCGGCGGTCATGTT	GGAAAGGACGAAACACCGTCAGTCCTGTGAGTGTGTGGGTTTTAGAGCTAGAAATAGCAAGTTAAAATAAGGC	CRISPRko_sgRNA_1201
GUIDES	ADCY5	CAACGACTCTACCTACGACA	CCTCCGGCCTCAACGACTCTACCTACGACAAGGAGGTGGGCAA	GGAAAGGACGAAACACCGCAACGACTCTACCTACGACAGTTTTAGAGCTAGAAATAGCAAGTTAAAATAAGGC	CRISPRko_sgRNA_1202
GUIDES	ADCY5	CCCTCTCCAGGAAGATCGTG	CCACTGCAGACCCTCTCCAGGAAGATCGTGCGGCGGTCCAAGA	GGAAAGGACGAAACACCGCCCTCTCCAGGAAGATCGTGGTTTTAGAGCTAGAAATAGCAAGTTAAAATAAGGC	CRISPRko_sgRNA_1203
GUIDES	ADCY5	GGTAGAGTCGTTGAGGCCGG	CCTTGTCGTAGGTAGAGTCGTTGAGGCCGGAGGAGGCAGCCAT	GGAAAGGACGAAACACCGGGTAGAGTCGTTGAGGCCGGGTTTTAGAGCTAGAAATAGCAAGTTAAAATAAGGC	CRISPRko_sgRNA_1204
GUIDES	ADCY5	CATCAGCTTCATGGCAAAGT	TCATCTGGTCCATCAGCTTCATGGCAAAGTCGGCGGCCAGTGC	GGAAAGGACGAAACACCGCATCAGCTTCATGGCAAAGTGTTTTAGAGCTAGAAATAGCAAGTTAAAATAAGGC	CRISPRko_sgRNA_1205
GUIDES	ADCY5	CGACTCTACCTACGACAAGG	CCGGCCTCAACGACTCTACCTACGACAAGGTGGTGGGCAAGAC	GGAAAGGACGAAACACCGCGACTCTACCTACGACAAGGGTTTTAGAGCTAGAAATAGCAAGTTAAAATAAGGC	CRISPRko_sgRNA_1206
GUIDES	ADCY5	CATGACCGCCACACACTCAC	TGGAGGCGAACATGACCGCCACACACTCACAGGAGGACTGATA	GGAAAGGACGAAACACCGCATGACCGCCACACACTCACGTTTTAGAGCTAGAAATAGCAAGTTAAAATAAGGC	CRISPRko_sgRNA_1207
GUIDES	ADCY5	GCACTCGACACCCTCGTTGT	GTAGCCGCAGGCACTCGACACCCTCGTTGTTGGTGGCCTCCAG	GGAAAGGACGAAACACCGGCACTCGACACCCTCGTTGTGTTTTAGAGCTAGAAATAGCAAGTTAAAATAAGGC	CRISPRko_sgRNA_1208
GUIDES	ADCY6	AGCCACAGTATGACATCTGG	GGGGCTCGGAAGCCACAGTATGACATCTGGGGGGGGAACACAG	GGAAAGGACGAAACACCGAGCCACAGTATGACATCTGGGTTTTAGAGCTAGAAATAGCAAGTTAAAATAAGGC	CRISPRko_sgRNA_1209
GUIDES	ADCY6	CCCTGGCTGACTACGCCATG	CACATCACTGCCCTGGCTGACTACGCCATGCGGCGGCTCATGG	GGAAAGGACGAAACACCGCCCTGGCTGACTACGCCATGGTTTTAGAGCTAGAAATAGCAAGTTAAAATAAGGC	CRISPRko_sgRNA_1210
GUIDES	ADCY6	CGCCAGCACCTACGATCAGG	CAGGGCTGAACGCCAGCACCTACGATCAGGTGGTGGGCCGCTC	GGAAAGGACGAAACACCGCGCCAGCACCTACGATCAGGGTTTTAGAGCTAGAAATAGCAAGTTAAAATAAGGC	CRISPRko_sgRNA_1211
GUIDES	ADCY6	GCTGAACATGGGCCCAGTCG	GCTGAACATGGGCCCAGTCGTGGTGGCAGGTGT	GGAAAGGACGAAACACCGGCTGAACATGGGCCCAGTCGGTTTTAGAGCTAGAAATAGCAAGTTAAAATAAGGC	CRISPRko_sgRNA_1212
GUIDES	ADCY6	GGAGCGGCCCACCTGATCGT	CAGTGATGTGGGAGCGGCCCACCTGATCGTAGGAGGTGCTGGC	GGAAAGGACGAAACACCGGGAGCGGCCCACCTGATCGTGTTTTAGAGCTAGAAATAGCAAGTTAAAATAAGGC	CRISPRko_sgRNA_1213
GUIDES	ADCY6	AGTGAATGTCTCTAGTCGTA	GGGGGAACACAGTGAATGTCTCTAGTCGTATGGTGGACAGCAC	GGAAAGGACGAAACACCGAGTGAATGTCTCTAGTCGTAGTTTTAGAGCTAGAAATAGCAAGTTAAAATAAGGC	CRISPRko_sgRNA_1214
GUIDES	ADCY6	CTCTAGTCGTATGGACAGCA	CAGTGAATGTCTCTAGTCGTATGGACAGCACGGCGGGGGTCCC	GGAAAGGACGAAACACCGCTCTAGTCGTATGGACAGCAGTTTTAGAGCTAGAAATAGCAAGTTAAAATAAGGC	CRISPRko_sgRNA_1215
GUIDES	ADCY6	GAACGCCAGCACCTACGATC	CCTCAGGGCTGAACGCCAGCACCTACGATCAGGAGGTGGGCCG	GGAAAGGACGAAACACCGGAACGCCAGCACCTACGATCGTTTTAGAGCTAGAAATAGCAAGTTAAAATAAGGC	CRISPRko_sgRNA_1216
GUIDES	ADCY7	CTGCACTATCTCTGAGAGGG	GGGGGACGCTCTGCACTATCTCTGAGAGGGTGGTGGAGACACA	GGAAAGGACGAAACACCGCTGCACTATCTCTGAGAGGGGTTTTAGAGCTAGAAATAGCAAGTTAAAATAAGGC	CRISPRko_sgRNA_1217
GUIDES	ADCY7	GACCAGGTAGAAATTGGTCA	TGTAGAACAGGACCAGGTAGAAATTGGTCATGGTGGTCTTCAG	GGAAAGGACGAAACACCGGACCAGGTAGAAATTGGTCAGTTTTAGAGCTAGAAATAGCAAGTTAAAATAAGGC	CRISPRko_sgRNA_1218
GUIDES	ADCY7	GGGTGATGTAGAACAGGACC	AGTGTAAGCAGGGTGATGTAGAACAGGACCAGGAGGTAGAAAT	GGAAAGGACGAAACACCGGGGTGATGTAGAACAGGACCGTTTTAGAGCTAGAAATAGCAAGTTAAAATAAGGC	CRISPRko_sgRNA_1219
GUIDES	ADCY7	CGCTCTGCACTATCTCTGAG	GCTCGGGGGACGCTCTGCACTATCTCTGAGAGGAGGGTGGAGA	GGAAAGGACGAAACACCGCGCTCTGCACTATCTCTGAGGTTTTAGAGCTAGAAATAGCAAGTTAAAATAAGGC	CRISPRko_sgRNA_1220
GUIDES	ADCY7	GAACGTCCTGCCAGCCCACG	TTCTTCTGGAGAACGTCCTGCCAGCCCACGTGGTGGCTGCCCA	GGAAAGGACGAAACACCGGAACGTCCTGCCAGCCCACGGTTTTAGAGCTAGAAATAGCAAGTTAAAATAAGGC	CRISPRko_sgRNA_1221
GUIDES	ADCY7	GACCATGACCAATTTCTACC	AGGACCTGAAGACCATGACCAATTTCTACCTGGTGGTCCTGTT	GGAAAGGACGAAACACCGGACCATGACCAATTTCTACCGTTTTAGAGCTAGAAATAGCAAGTTAAAATAAGGC	CRISPRko_sgRNA_1222
GUIDES	ADCY7	GGCAGCTCTGGAACTTGGAA	ATTGCCAACAGGCAGCTCTGGAACTTGGAAAGGAGGCATCAGG	GGAAAGGACGAAACACCGGGCAGCTCTGGAACTTGGAAGTTTTAGAGCTAGAAATAGCAAGTTAAAATAAGGC	CRISPRko_sgRNA_1223
GUIDES	ADCY7	ACTGCCGCTTGGACTGCCTA	ATTGACTATTACTGCCGCTTGGACTGCCTATGGTGGAAGAAGA	GGAAAGGACGAAACACCGACTGCCGCTTGGACTGCCTAGTTTTAGAGCTAGAAATAGCAAGTTAAAATAAGGC	CRISPRko_sgRNA_1224
GUIDES	ADCY8	TATGACAACCTCAACCACAG	CTTTCTGCGTTATGACAACCTCAACCACAGTGGTGGAGAGTAA	GGAAAGGACGAAACACCGTATGACAACCTCAACCACAGGTTTTAGAGCTAGAAATAGCAAGTTAAAATAAGGC	CRISPRko_sgRNA_1225
GUIDES	ADCY8	GAAAACTGCACAGGTCACCA	TCAGCCGGAGGAAAACTGCACAGGTCACCATGGTGGCCAACAC	GGAAAGGACGAAACACCGGAAAACTGCACAGGTCACCAGTTTTAGAGCTAGAAATAGCAAGTTAAAATAAGGC	CRISPRko_sgRNA_1226
GUIDES	ADCY8	ACATTTATAATCCTCTGCTG	TGAGGGGCAAACATTTATAATCCTCTGCTGTGGTGGTGATGAG	GGAAAGGACGAAACACCGACATTTATAATCCTCTGCTGGTTTTAGAGCTAGAAATAGCAAGTTAAAATAAGGC	CRISPRko_sgRNA_1227
GUIDES	ADCY8	GATATCTGTAAACACAGCTG	GGTAGGAGCAGATATCTGTAAACACAGCTGAGGAGGAATTGAA	GGAAAGGACGAAACACCGGATATCTGTAAACACAGCTGGTTTTAGAGCTAGAAATAGCAAGTTAAAATAAGGC	CRISPRko_sgRNA_1228
GUIDES	ADCY8	GGTCCTCATCACCACAGCAG	ACTCGGCTCTGGTCCTCATCACCACAGCAGAGGAGGATTATAA	GGAAAGGACGAAACACCGGGTCCTCATCACCACAGCAGGTTTTAGAGCTAGAAATAGCAAGTTAAAATAAGGC	CRISPRko_sgRNA_1229
GUIDES	ADCY8	TCCAACAGCAAGTTTTCCGG	GTCTCATTAATCCAACAGCAAGTTTTCCGGAGGAGGATGAGGG	GGAAAGGACGAAACACCGTCCAACAGCAAGTTTTCCGGGTTTTAGAGCTAGAAATAGCAAGTTAAAATAAGGC	CRISPRko_sgRNA_1230
GUIDES	ADCY8	CGAGTGCAGCATAATCAGAA	GGACCAGAGCCGAGTGCAGCATAATCAGAATGGTGGAGAACTG	GGAAAGGACGAAACACCGCGAGTGCAGCATAATCAGAAGTTTTAGAGCTAGAAATAGCAAGTTAAAATAAGGC	CRISPRko_sgRNA_1231
GUIDES	ADCY8	CAGCTGAGGAATTGAAAGTC	TCTGTAAACACAGCTGAGGAATTGAAAGTCAGGAGGTTCTTCA	GGAAAGGACGAAACACCGCAGCTGAGGAATTGAAAGTCGTTTTAGAGCTAGAAATAGCAAGTTAAAATAAGGC	CRISPRko_sgRNA_1232
GUIDES	ADCY9	GAAGTTACAGTAGTGCACGA	TGAGCTGGCAGAAGTTACAGTAGTGCACGACGGCGGCAATCAG	GGAAAGGACGAAACACCGGAAGTTACAGTAGTGCACGAGTTTTAGAGCTAGAAATAGCAAGTTAAAATAAGGC	CRISPRko_sgRNA_1233
GUIDES	ADCY9	GTGCACGACGGCAATCAGCG	AGTTACAGTAGTGCACGACGGCAATCAGCGCGGCGGCCGAGCC	GGAAAGGACGAAACACCGGTGCACGACGGCAATCAGCGGTTTTAGAGCTAGAAATAGCAAGTTAAAATAAGGC	CRISPRko_sgRNA_1234
GUIDES	ADCY9	CATCGGAGCCACGTACATGG	AGATCAAGACCATCGGAGCCACGTACATGGCGGCGGCGTCAGG	GGAAAGGACGAAACACCGCATCGGAGCCACGTACATGGGTTTTAGAGCTAGAAATAGCAAGTTAAAATAAGGC	CRISPRko_sgRNA_1235
GUIDES	ADCY9	TACGAGGAGAACTACGAGGG	CAGCGAGTTCTACGAGGAGAACTACGAGGGCGGCGGCAAGGAG	GGAAAGGACGAAACACCGTACGAGGAGAACTACGAGGGGTTTTAGAGCTAGAAATAGCAAGTTAAAATAAGGC	CRISPRko_sgRNA_1236
GUIDES	ADCY9	CAACTTCAGCGAGTTCTACG	CCAGCATCGTCAACTTCAGCGAGTTCTACGAGGAGGAGAACTA	GGAAAGGACGAAACACCGCAACTTCAGCGAGTTCTACGGTTTTAGAGCTAGAAATAGCAAGTTAAAATAAGGC	CRISPRko_sgRNA_1237
GUIDES	ADCY9	CGCCAAGGAGATGATGCGCG	TGTTCGAGTTCGCCAAGGAGATGATGCGCGTGGTGGTGGACGA	GGAAAGGACGAAACACCGCGCCAAGGAGATGATGCGCGGTTTTAGAGCTAGAAATAGCAAGTTAAAATAAGGC	CRISPRko_sgRNA_1238
GUIDES	ADCY9	AGGCTGAACTGATTAATGGG	CAGGAAGTTCAGGCTGAACTGATTAATGGGCGGCGGCTTAAAA	GGAAAGGACGAAACACCGAGGCTGAACTGATTAATGGGGTTTTAGAGCTAGAAATAGCAAGTTAAAATAAGGC	CRISPRko_sgRNA_1239
GUIDES	ADCY9	GTTCCCAGTGTTCACAGGCT	GTTCCCAGTGTTCACAGGCTCGGCGGCCGCGCT	GGAAAGGACGAAACACCGGTTCCCAGTGTTCACAGGCTGTTTTAGAGCTAGAAATAGCAAGTTAAAATAAGGC	CRISPRko_sgRNA_1240
GUIDES	ADH1A	CCACGTGGTTAGTGGTACCA	GCACAGATGACCACGTGGTTAGTGGTACCATGGTGGTGACCCC	GGAAAGGACGAAACACCGCCACGTGGTTAGTGGTACCAGTTTTAGAGCTAGAAATAGCAAGTTAAAATAAGGC	CRISPRko_sgRNA_1241
GUIDES	ADH1A	ATGGTGGCTGTAGGAATCTG	ATGGTGGCTGTAGGAATCTGTGGTGGCACAGAT	GGAAAGGACGAAACACCGATGGTGGCTGTAGGAATCTGGTTTTAGAGCTAGAAATAGCAAGTTAAAATAAGGC	CRISPRko_sgRNA_1242
GUIDES	ADH1A	CACAGGAAGTGGGGTCACCA	GGCCTAAAATCACAGGAAGTGGGGTCACCATGGTGGTACCACT	GGAAAGGACGAAACACCGCACAGGAAGTGGGGTCACCAGTTTTAGAGCTAGAAATAGCAAGTTAAAATAAGGC	CRISPRko_sgRNA_1243
GUIDES	ADH1A	TCATTTCCTTTAGCACCTCC	CCTCCATCAGTCATTTCCTTTAGCACCTCCTGGTGGATGGGTT	GGAAAGGACGAAACACCGTCATTTCCTTTAGCACCTCCGTTTTAGAGCTAGAAATAGCAAGTTAAAATAAGGC	CRISPRko_sgRNA_1244
GUIDES	ADH1A	ACCTGGAAGGGAGCTATTCT	GACTGGACGTACCTGGAAGGGAGCTATTCTTGGTGGTGGTATG	GGAAAGGACGAAACACCGACCTGGAAGGGAGCTATTCTGTTTTAGAGCTAGAAATAGCAAGTTAAAATAAGGC	CRISPRko_sgRNA_1245
GUIDES	ADH1A	ACCAAGAATAGCTCCCTTCC	ACCAAGAATAGCTCCCTTCCAGGAGGTACGTCC	GGAAAGGACGAAACACCGACCAAGAATAGCTCCCTTCCGTTTTAGAGCTAGAAATAGCAAGTTAAAATAAGGC	CRISPRko_sgRNA_1246
GUIDES	ADH1A	TATGGCTAAGAAGTTTTCAT	TGGCTGATTTTATGGCTAAGAAGTTTTCATTGGTGGATGCATT	GGAAAGGACGAAACACCGTATGGCTAAGAAGTTTTCATGTTTTAGAGCTAGAAATAGCAAGTTAAAATAAGGC	CRISPRko_sgRNA_1247
GUIDES	ADH1A	TAGGGTTCATTGAGAGGTTT	AGTAGCAGCATAGGGTTCATTGAGAGGTTTTGGTGGGAATCAG	GGAAAGGACGAAACACCGTAGGGTTCATTGAGAGGTTTGTTTTAGAGCTAGAAATAGCAAGTTAAAATAAGGC	CRISPRko_sgRNA_1248
GUIDES	ADH1B	GAGAGGTTCTGGGAAGCAGG	AGGGTTTATTGAGAGGTTCTGGGAAGCAGGAGGAGGTACCCCT	GGAAAGGACGAAACACCGGAGAGGTTCTGGGAAGCAGGGTTTTAGAGCTAGAAATAGCAAGTTAAAATAAGGC	CRISPRko_sgRNA_1249
GUIDES	ADH1B	CCACACTGAGGAGTAAAGAG	TCTGCATTTTCCACACTGAGGAGTAAAGAGCGGCGGGATGACT	GGAAAGGACGAAACACCGCCACACTGAGGAGTAAAGAGGTTTTAGAGCTAGAAATAGCAAGTTAAAATAAGGC	CRISPRko_sgRNA_1250
GUIDES	ADH1B	TCGAGAATCCACAGCCAATG	CCATAACCAGTCGAGAATCCACAGCCAATGAGGAGGCAGACTT	GGAAAGGACGAAACACCGTCGAGAATCCACAGCCAATGGTTTTAGAGCTAGAAATAGCAAGTTAAAATAAGGC	CRISPRko_sgRNA_1251
GUIDES	ADH1B	GCAGCATAGGGTTTATTGAG	CCAGTCAGTAGCAGCATAGGGTTTATTGAGAGGAGGTTCTGGG	GGAAAGGACGAAACACCGGCAGCATAGGGTTTATTGAGGTTTTAGAGCTAGAAATAGCAAGTTAAAATAAGGC	CRISPRko_sgRNA_1252
GUIDES	ADH1B	GACTGGACGCACCTGGAAGG	TGCTGCTACTGACTGGACGCACCTGGAAGGGGGGGGCTGTTTA	GGAAAGGACGAAACACCGGACTGGACGCACCTGGAAGGGTTTTAGAGCTAGAAATAGCAAGTTAAAATAAGGC	CRISPRko_sgRNA_1253
GUIDES	ADH1B	CACCACCGTGTACTGGGAGA	CATTCTCATCCACCACCGTGTACTGGGAGAAGGAGGTGCTGGT	GGAAAGGACGAAACACCGCACCACCGTGTACTGGGAGAGTTTTAGAGCTAGAAATAGCAAGTTAAAATAAGGC	CRISPRko_sgRNA_1254
GUIDES	ADH1B	CGTGTACTGGGAGAAGGTGC	CATCCACCACCGTGTACTGGGAGAAGGTGCTGGTGGTGCCAAG	GGAAAGGACGAAACACCGCGTGTACTGGGAGAAGGTGCGTTTTAGAGCTAGAAATAGCAAGTTAAAATAAGGC	CRISPRko_sgRNA_1255
GUIDES	ADH1B	ATTGGCTGTGGATTCTCGAC	AGTCTGCCTCATTGGCTGTGGATTCTCGACTGGTGGTTATGGG	GGAAAGGACGAAACACCGATTGGCTGTGGATTCTCGACGTTTTAGAGCTAGAAATAGCAAGTTAAAATAAGGC	CRISPRko_sgRNA_1256
GUIDES	ADH4	TACATTCTCTCAGTACACTG	TTGGAACCAGTACATTCTCTCAGTACACTGTGGTGGTGTCAGA	GGAAAGGACGAAACACCGTACATTCTCTCAGTACACTGGTTTTAGAGCTAGAAATAGCAAGTTAAAATAAGGC	CRISPRko_sgRNA_1257
GUIDES	ADH4	TCTAGGATTGAGGCAGTCAG	TATGTAAGTCTCTAGGATTGAGGCAGTCAGTGGTGGCTCCCAG	GGAAAGGACGAAACACCGTCTAGGATTGAGGCAGTCAGGTTTTAGAGCTAGAAATAGCAAGTTAAAATAAGGC	CRISPRko_sgRNA_1258
GUIDES	ADH4	CAACAGTGAGAAGTTTGTGA	GTATTGACATCAACAGTGAGAAGTTTGTGAAGGAGGCTAAAGC	GGAAAGGACGAAACACCGCAACAGTGAGAAGTTTGTGAGTTTTAGAGCTAGAAATAGCAAGTTAAAATAAGGC	CRISPRko_sgRNA_1259
GUIDES	ADH4	AGGATTGACTATTTTTCCAG	CTGGTAGCAAAGGATTGACTATTTTTCCAGAGGAGGAGCTAAT	GGAAAGGACGAAACACCGAGGATTGACTATTTTTCCAGGTTTTAGAGCTAGAAATAGCAAGTTAAAATAAGGC	CRISPRko_sgRNA_1260
GUIDES	ADH4	AGTGTACTGAGAGAATGTAC	CTGACACCACAGTGTACTGAGAGAATGTACTGGTGGTTCCAAA	GGAAAGGACGAAACACCGAGTGTACTGAGAGAATGTACGTTTTAGAGCTAGAAATAGCAAGTTAAAATAAGGC	CRISPRko_sgRNA_1261
GUIDES	ADH4	TAATGGAAGACAAAACCAGC	GATCAACAACTAATGGAAGACAAAACCAGCAGGAGGTTTACCT	GGAAAGGACGAAACACCGTAATGGAAGACAAAACCAGCGTTTTAGAGCTAGAAATAGCAAGTTAAAATAAGGC	CRISPRko_sgRNA_1262
GUIDES	ADH4	ATCATTGAATTGACCAAGGG	CCAGGAAGTTATCATTGAATTGACCAAGGGAGGAGGTGTGGAT	GGAAAGGACGAAACACCGATCATTGAATTGACCAAGGGGTTTTAGAGCTAGAAATAGCAAGTTAAAATAAGGC	CRISPRko_sgRNA_1263
GUIDES	ADH4	TATGTAAGTCTCTAGGATTG	TGGATCGGTTTATGTAAGTCTCTAGGATTGAGGAGGCAGTCAG	GGAAAGGACGAAACACCGTATGTAAGTCTCTAGGATTGGTTTTAGAGCTAGAAATAGCAAGTTAAAATAAGGC	CRISPRko_sgRNA_1264
GUIDES	ADH5	TACCAGCTGGAATGGACGAG	TGCGACCTGTTACCAGCTGGAATGGACGAGTGGTGGCAATTTC	GGAAAGGACGAAACACCGTACCAGCTGGAATGGACGAGGTTTTAGAGCTAGAAATAGCAAGTTAAAATAAGGC	CRISPRko_sgRNA_1265
GUIDES	ADH5	ATGGGTTTACTAAAATCCTG	CACTTCCTGGATGGGTTTACTAAAATCCTGAGGAGGGTTAATA	GGAAAGGACGAAACACCGATGGGTTTACTAAAATCCTGGTTTTAGAGCTAGAAATAGCAAGTTAAAATAAGGC	CRISPRko_sgRNA_1266
GUIDES	ADH5	TGCTTCCCGGATCATTGGTG	AAGTGGCTGGTGCTTCCCGGATCATTGGTGTGGTGGACATCAA	GGAAAGGACGAAACACCGTGCTTCCCGGATCATTGGTGGTTTTAGAGCTAGAAATAGCAAGTTAAAATAAGGC	CRISPRko_sgRNA_1267
GUIDES	ADH5	GGAATAGTCCACTCCTCCAT	TACATTCAAAGGAATAGTCCACTCCTCCATCGGCGGTCATCTC	GGAAAGGACGAAACACCGGGAATAGTCCACTCCTCCATGTTTTAGAGCTAGAAATAGCAAGTTAAAATAAGGC	CRISPRko_sgRNA_1268
GUIDES	ADH5	GTAACAGGTCGCACATGGAA	ATTCCAGCTGGTAACAGGTCGCACATGGAAAGGAGGCACTGCC	GGAAAGGACGAAACACCGGTAACAGGTCGCACATGGAAGTTTTAGAGCTAGAAATAGCAAGTTAAAATAAGGC	CRISPRko_sgRNA_1269
GUIDES	ADH5	CTCATTGAGATGACCGATGG	CCAGGAAGTGCTCATTGAGATGACCGATGGAGGAGGAGTGGAC	GGAAAGGACGAAACACCGCTCATTGAGATGACCGATGGGTTTTAGAGCTAGAAATAGCAAGTTAAAATAAGGC	CRISPRko_sgRNA_1270
GUIDES	ADH5	GGGAAAGGATTAATGCCAGA	AGTCACTCAAGGGAAAGGATTAATGCCAGATGGTGGTACCAGC	GGAAAGGACGAAACACCGGGGAAAGGATTAATGCCAGAGTTTTAGAGCTAGAAATAGCAAGTTAAAATAAGGC	CRISPRko_sgRNA_1271
GUIDES	ADH5	AGCTGGTAACAGGTCGCACA	CGTCCATTCCAGCTGGTAACAGGTCGCACATGGTGGAAAGGCA	GGAAAGGACGAAACACCGAGCTGGTAACAGGTCGCACAGTTTTAGAGCTAGAAATAGCAAGTTAAAATAAGGC	CRISPRko_sgRNA_1272
GUIDES	ADH6	GAGGTACATTCTCCACACTG	ATTCAGGCAAGAGGTACATTCTCCACACTGTGGTGGCAGAAAG	GGAAAGGACGAAACACCGGAGGTACATTCTCCACACTGGTTTTAGAGCTAGAAATAGCAAGTTAAAATAAGGC	CRISPRko_sgRNA_1273
GUIDES	ADH6	ACACTCTTTCTGCCACAGTG	CAAAGTTATCACACTCTTTCTGCCACAGTGTGGTGGAGAATGT	GGAAAGGACGAAACACCGACACTCTTTCTGCCACAGTGGTTTTAGAGCTAGAAATAGCAAGTTAAAATAAGGC	CRISPRko_sgRNA_1274
GUIDES	ADH6	AGTGTTCAACTCAAAATCAG	GTTGCCTGCCAGTGTTCAACTCAAAATCAGTGGTGGCCAGTTG	GGAAAGGACGAAACACCGAGTGTTCAACTCAAAATCAGGTTTTAGAGCTAGAAATAGCAAGTTAAAATAAGGC	CRISPRko_sgRNA_1275
GUIDES	ADH6	CCCATAGCTCTCATTGCAGG	CCACACAGACCCCATAGCTCTCATTGCAGGAGGAGGCGAGGGC	GGAAAGGACGAAACACCGCCCATAGCTCTCATTGCAGGGTTTTAGAGCTAGAAATAGCAAGTTAAAATAAGGC	CRISPRko_sgRNA_1276
GUIDES	ADH6	ACTGATTTTGAGTTGAACAC	ACAACTGGCCACTGATTTTGAGTTGAACACTGGTGGCAGGCAA	GGAAAGGACGAAACACCGACTGATTTTGAGTTGAACACGTTTTAGAGCTAGAAATAGCAAGTTAAAATAAGGC	CRISPRko_sgRNA_1277
GUIDES	ADH6	GCCCTCAGAATTCAGGCAAG	TACAAAAATTGCCCTCAGAATTCAGGCAAGAGGAGGTACATTC	GGAAAGGACGAAACACCGGCCCTCAGAATTCAGGCAAGGTTTTAGAGCTAGAAATAGCAAGTTAAAATAAGGC	CRISPRko_sgRNA_1278
GUIDES	ADH6	CAGAACGTCCAGATTTCCAA	CAGAACGTCCAGATTTCCAATGGTGGCCTCAAA	GGAAAGGACGAAACACCGCAGAACGTCCAGATTTCCAAGTTTTAGAGCTAGAAATAGCAAGTTAAAATAAGGC	CRISPRko_sgRNA_1279
GUIDES	ADH6	TACCTCTTGCCTGAATTCTG	GTGGAGAATGTACCTCTTGCCTGAATTCTGAGGAGGGCAATTT	GGAAAGGACGAAACACCGTACCTCTTGCCTGAATTCTGGTTTTAGAGCTAGAAATAGCAAGTTAAAATAAGGC	CRISPRko_sgRNA_1280
GUIDES	ADH7	CATGAACTATGGGACCAGCG	CATCCTGCCACATGAACTATGGGACCAGCGTGGTGGTTGTAGG	GGAAAGGACGAAACACCGCATGAACTATGGGACCAGCGGTTTTAGAGCTAGAAATAGCAAGTTAAAATAAGGC	CRISPRko_sgRNA_1281
GUIDES	ADH7	CTCTACCAAACCCATCAGTG	GTCCCAAGGACTCTACCAAACCCATCAGTGAGGAGGTGCTGTC	GGAAAGGACGAAACACCGCTCTACCAAACCCATCAGTGGTTTTAGAGCTAGAAATAGCAAGTTAAAATAAGGC	CRISPRko_sgRNA_1282
GUIDES	ADH7	AGAAATGACAGGCAACAACG	AGGTGCTGTCAGAAATGACAGGCAACAACGTGGTGGGATACAC	GGAAAGGACGAAACACCGAGAAATGACAGGCAACAACGGTTTTAGAGCTAGAAATAGCAAGTTAAAATAAGGC	CRISPRko_sgRNA_1283
GUIDES	ADH7	CTTGGGACTGATACACTCAG	TGGTAGAGTCCTTGGGACTGATACACTCAGTGGTGGCACCTAC	GGAAAGGACGAAACACCGCTTGGGACTGATACACTCAGGTTTTAGAGCTAGAAATAGCAAGTTAAAATAAGGC	CRISPRko_sgRNA_1284
GUIDES	ADH7	GTGAGCATCTTGGCTGATGG	CGGGTCATAGGTGAGCATCTTGGCTGATGGAGGAGGAACTCCT	GGAAAGGACGAAACACCGGTGAGCATCTTGGCTGATGGGTTTTAGAGCTAGAAATAGCAAGTTAAAATAAGGC	CRISPRko_sgRNA_1285
GUIDES	ADH7	CAGGCCAAAGACGACGCAAG	CAACTCCTCCCAGGCCAAAGACGACGCAAGTGGTGGAACCAGG	GGAAAGGACGAAACACCGCAGGCCAAAGACGACGCAAGGTTTTAGAGCTAGAAATAGCAAGTTAAAATAAGGC	CRISPRko_sgRNA_1286
GUIDES	ADH7	AGGAACTCCTACAACCACGC	TGGCTGATGGAGGAACTCCTACAACCACGCTGGTGGTCCCATA	GGAAAGGACGAAACACCGAGGAACTCCTACAACCACGCGTTTTAGAGCTAGAAATAGCAAGTTAAAATAAGGC	CRISPRko_sgRNA_1287
GUIDES	ADH7	CGCTGGTCCCATAGTTCATG	CCTACAACCACGCTGGTCCCATAGTTCATGTGGTGGCAGGATG	GGAAAGGACGAAACACCGCGCTGGTCCCATAGTTCATGGTTTTAGAGCTAGAAATAGCAAGTTAAAATAAGGC	CRISPRko_sgRNA_1288
GUIDES	ADHFE1	AGTTTCACTCCCGGTTCCTG	CAACCCCAGTAGTTTCACTCCCGGTTCCTGAGGAGGTAGTTGG	GGAAAGGACGAAACACCGAGTTTCACTCCCGGTTCCTGGTTTTAGAGCTAGAAATAGCAAGTTAAAATAAGGC	CRISPRko_sgRNA_1289
GUIDES	ADHFE1	TTTGGGCTATCCACGCGCTG	ATCAGTGACATTTGGGCTATCCACGCGCTGCGGCGGATCGTGG	GGAAAGGACGAAACACCGTTTGGGCTATCCACGCGCTGGTTTTAGAGCTAGAAATAGCAAGTTAAAATAAGGC	CRISPRko_sgRNA_1290
GUIDES	ADHFE1	AAGCACATCAAAGCCACTGT	AAGCACATCAAAGCCACTGTTGGTGGCGACCAC	GGAAAGGACGAAACACCGAAGCACATCAAAGCCACTGTGTTTTAGAGCTAGAAATAGCAAGTTAAAATAAGGC	CRISPRko_sgRNA_1291
GUIDES	ADHFE1	AGGATCAATCAGTCCCAGTG	GGGTGTGCAGAGGATCAATCAGTCCCAGTGTGGTGGGTTTGAT	GGAAAGGACGAAACACCGAGGATCAATCAGTCCCAGTGGTTTTAGAGCTAGAAATAGCAAGTTAAAATAAGGC	CRISPRko_sgRNA_1292
GUIDES	ADHFE1	GCCCGAGTGGTCGCCAACAG	CCACATGCCTGCCCGAGTGGTCGCCAACAGTGGTGGCTTTGAT	GGAAAGGACGAAACACCGGCCCGAGTGGTCGCCAACAGGTTTTAGAGCTAGAAATAGCAAGTTAAAATAAGGC	CRISPRko_sgRNA_1293
GUIDES	ADHFE1	GGCATGTGGAGGGTGTGCAG	CACTCGGGCAGGCATGTGGAGGGTGTGCAGAGGAGGATCAATC	GGAAAGGACGAAACACCGGGCATGTGGAGGGTGTGCAGGTTTTAGAGCTAGAAATAGCAAGTTAAAATAAGGC	CRISPRko_sgRNA_1294
GUIDES	ADHFE1	GGAACCGGGAGTGAAACTAC	AACTACCTCAGGAACCGGGAGTGAAACTACTGGTGGGGTTGCC	GGAAAGGACGAAACACCGGGAACCGGGAGTGAAACTACGTTTTAGAGCTAGAAATAGCAAGTTAAAATAAGGC	CRISPRko_sgRNA_1295
GUIDES	ADHFE1	AACCCCAGTAGTTTCACTCC	CAAAAATGGCAACCCCAGTAGTTTCACTCCCGGCGGTTCCTGA	GGAAAGGACGAAACACCGAACCCCAGTAGTTTCACTCCGTTTTAGAGCTAGAAATAGCAAGTTAAAATAAGGC	CRISPRko_sgRNA_1296
GUIDES	ADI1	TAGAAAAGATCCGAAGAGAG	GATCCAGAATTAGAAAAGATCCGAAGAGAGAGGAGGAACTACT	GGAAAGGACGAAACACCGTAGAAAAGATCCGAAGAGAGGTTTTAGAGCTAGAAATAGCAAGTTAAAATAAGGC	CRISPRko_sgRNA_1297
GUIDES	ADI1	AGAGAGGAACTACTCCTGGA	AGATCCGAAGAGAGAGGAACTACTCCTGGATGGTGGACATCAT	GGAAAGGACGAAACACCGAGAGAGGAACTACTCCTGGAGTTTTAGAGCTAGAAATAGCAAGTTAAAATAAGGC	CRISPRko_sgRNA_1298
GUIDES	ADI1	ACGACGCCCCGGGCGACCCG	TGGTATATGGACGACGCCCCGGGCGACCCGCGGCGGCAACCCC	GGAAAGGACGAAACACCGACGACGCCCCGGGCGACCCGGTTTTAGAGCTAGAAATAGCAAGTTAAAATAAGGC	CRISPRko_sgRNA_1299
GUIDES	ADI1	CTGGTATATGGACGACGCCC	TGGTGCAGGCCTGGTATATGGACGACGCCCCGGCGGGCGACCC	GGAAAGGACGAAACACCGCTGGTATATGGACGACGCCCGTTTTAGAGCTAGAAATAGCAAGTTAAAATAAGGC	CRISPRko_sgRNA_1300
GUIDES	ADI1	CGGGGCGTCGTCCATATACC	GCGGGTCGCCCGGGGCGTCGTCCATATACCAGGAGGCCTGCAC	GGAAAGGACGAAACACCGCGGGGCGTCGTCCATATACCGTTTTAGAGCTAGAAATAGCAAGTTAAAATAAGGC	CRISPRko_sgRNA_1301
GUIDES	ADI1	GAAGAGAGAGGAACTACTCC	GAAAAGATCCGAAGAGAGAGGAACTACTCCTGGTGGATGGACA	GGAAAGGACGAAACACCGGAAGAGAGAGGAACTACTCCGTTTTAGAGCTAGAAATAGCAAGTTAAAATAAGGC	CRISPRko_sgRNA_1302
GUIDES	ADI1	TATGGTTATGATGTCCATCC	TATCTTTGCATATGGTTATGATGTCCATCCAGGAGGAGTAGTT	GGAAAGGACGAAACACCGTATGGTTATGATGTCCATCCGTTTTAGAGCTAGAAATAGCAAGTTAAAATAAGGC	CRISPRko_sgRNA_1303
GUIDES	ADI1	CAACCCCACCGCCCCGACCC	CGACCCGCGGCAACCCCACCGCCCCGACCCCGGCGGCCGCCCA	GGAAAGGACGAAACACCGCAACCCCACCGCCCCGACCCGTTTTAGAGCTAGAAATAGCAAGTTAAAATAAGGC	CRISPRko_sgRNA_1304
GUIDES	ADIPOQ	GTTGCAGTGGAATTTACCAG	GCCCAGGAATGTTGCAGTGGAATTTACCAGTGGTGGAGCCATC	GGAAAGGACGAAACACCGGTTGCAGTGGAATTTACCAGGTTTTAGAGCTAGAAATAGCAAGTTAAAATAAGGC	CRISPRko_sgRNA_1305
GUIDES	ADIPOQ	ATACCGCTCAGCATTCAGTG	GTGCCTATGTATACCGCTCAGCATTCAGTGTGGTGGGATTGGA	GGAAAGGACGAAACACCGATACCGCTCAGCATTCAGTGGTTTTAGAGCTAGAAATAGCAAGTTAAAATAAGGC	CRISPRko_sgRNA_1306
GUIDES	ADIPOQ	CCTTCATATAGACTGTGATG	ACCTTCACATCCTTCATATAGACTGTGATGTGGTGGTAGGCAA	GGAAAGGACGAAACACCGCCTTCATATAGACTGTGATGGTTTTAGAGCTAGAAATAGCAAGTTAAAATAAGGC	CRISPRko_sgRNA_1307
GUIDES	ADIPOQ	GTAGAGAAGAAAGCCTGTGA	TGGTGTCATGGTAGAGAAGAAAGCCTGTGAAGGAGGTGGAGTC	GGAAAGGACGAAACACCGGTAGAGAAGAAAGCCTGTGAGTTTTAGAGCTAGAAATAGCAAGTTAAAATAAGGC	CRISPRko_sgRNA_1308
GUIDES	ADIPOQ	GGGTGCCATCTCTGCCATCA	TTCTCACCAGGGGTGCCATCTCTGCCATCACGGCGGCCTGGGG	GGAAAGGACGAAACACCGGGGTGCCATCTCTGCCATCAGTTTTAGAGCTAGAAATAGCAAGTTAAAATAAGGC	CRISPRko_sgRNA_1309
GUIDES	ADIPOQ	AATGGGGCCCCAGGCCGTGA	TCCGGGCCATAATGGGGCCCCAGGCCGTGATGGTGGCAGAGAT	GGAAAGGACGAAACACCGAATGGGGCCCCAGGCCGTGAGTTTTAGAGCTAGAAATAGCAAGTTAAAATAAGGC	CRISPRko_sgRNA_1310
GUIDES	ADIPOQ	CCAGGGCATCCGGGCCATAA	GGCGGGCATCCCAGGGCATCCGGGCCATAATGGTGGGGCCCCA	GGAAAGGACGAAACACCGCCAGGGCATCCGGGCCATAAGTTTTAGAGCTAGAAATAGCAAGTTAAAATAAGGC	CRISPRko_sgRNA_1311
GUIDES	ADIPOQ	CACGGCCTGGGGCCCCATTA	TCTCTGCCATCACGGCCTGGGGCCCCATTATGGTGGCCCGGAT	GGAAAGGACGAAACACCGCACGGCCTGGGGCCCCATTAGTTTTAGAGCTAGAAATAGCAAGTTAAAATAAGGC	CRISPRko_sgRNA_1312
GUIDES	ADIPOR1	CCAGCCCATCTGGCCCACTG	TGAGGAAGAACCAGCCCATCTGGCCCACTGTGGTGGTGGCCTT	GGAAAGGACGAAACACCGCCAGCCCATCTGGCCCACTGGTTTTAGAGCTAGAAATAGCAAGTTAAAATAAGGC	CRISPRko_sgRNA_1313
GUIDES	ADIPOR1	GGTTTGCCACTCCTAAGCAC	CAGTGGGACCGGTTTGCCACTCCTAAGCACCGGCGGCAGACAA	GGAAAGGACGAAACACCGGGTTTGCCACTCCTAAGCACGTTTTAGAGCTAGAAATAGCAAGTTAAAATAAGGC	CRISPRko_sgRNA_1314
GUIDES	ADIPOR1	AGCGATAGTAAAGTGCATGG	CAAAGCCCTCAGCGATAGTAAAGTGCATGGTGGTGGGCACGAC	GGAAAGGACGAAACACCGAGCGATAGTAAAGTGCATGGGTTTTAGAGCTAGAAATAGCAAGTTAAAATAAGGC	CRISPRko_sgRNA_1315
GUIDES	ADIPOR1	CTTTGTCAAGGCCACCACAG	TCGCTGAGGGCTTTGTCAAGGCCACCACAGTGGTGGGCCAGAT	GGAAAGGACGAAACACCGCTTTGTCAAGGCCACCACAGGTTTTAGAGCTAGAAATAGCAAGTTAAAATAAGGC	CRISPRko_sgRNA_1316
GUIDES	ADIPOR1	TGCCAGTTTCTGTATGAATG	GTCCAGATGTTGCCAGTTTCTGTATGAATGCGGCGGAAGATGC	GGAAAGGACGAAACACCGTGCCAGTTTCTGTATGAATGGTTTTAGAGCTAGAAATAGCAAGTTAAAATAAGGC	CRISPRko_sgRNA_1317
GUIDES	ADIPOR1	TGTCTGCCGGTGCTTAGGAG	TACCTGCTCTTGTCTGCCGGTGCTTAGGAGTGGTGGCAAACCG	GGAAAGGACGAAACACCGTGTCTGCCGGTGCTTAGGAGGTTTTAGAGCTAGAAATAGCAAGTTAAAATAAGGC	CRISPRko_sgRNA_1318
GUIDES	ADIPOR1	AATGCCCAGGACACAGACGA	TGATGGCAGAAATGCCCAGGACACAGACGATGGTGGAGAGGTA	GGAAAGGACGAAACACCGAATGCCCAGGACACAGACGAGTTTTAGAGCTAGAAATAGCAAGTTAAAATAAGGC	CRISPRko_sgRNA_1319
GUIDES	ADIPOR1	TCTACTGCTCCCCACAGCCA	TATTATTCCTTCTACTGCTCCCCACAGCCACGGCGGCTCATCT	GGAAAGGACGAAACACCGTCTACTGCTCCCCACAGCCAGTTTTAGAGCTAGAAATAGCAAGTTAAAATAAGGC	CRISPRko_sgRNA_1320
GUIDES	ADIPOR2	CTGAGTGGCAGTAGACTGTG	GAGACCCCCTCTGAGTGGCAGTAGACTGTGTGGTGGAAGAGCC	GGAAAGGACGAAACACCGCTGAGTGGCAGTAGACTGTGGTTTTAGAGCTAGAAATAGCAAGTTAAAATAAGGC	CRISPRko_sgRNA_1321
GUIDES	ADIPOR2	CAGCCATTATAGTCTCCCAG	CTGGGCATTGCAGCCATTATAGTCTCCCAGTGGTGGGACATGT	GGAAAGGACGAAACACCGCAGCCATTATAGTCTCCCAGGTTTTAGAGCTAGAAATAGCAAGTTAAAATAAGGC	CRISPRko_sgRNA_1322
GUIDES	ADIPOR2	AGTCTACTGCCACTCAGAGG	TCTTCCACACAGTCTACTGCCACTCAGAGGGGGGGGTCTCTCG	GGAAAGGACGAAACACCGAGTCTACTGCCACTCAGAGGGTTTTAGAGCTAGAAATAGCAAGTTAAAATAAGGC	CRISPRko_sgRNA_1323
GUIDES	ADIPOR2	GCCGAGAGACCCCCTCTGAG	TTAGAGAAGAGCCGAGAGACCCCCTCTGAGTGGTGGCAGTAGA	GGAAAGGACGAAACACCGGCCGAGAGACCCCCTCTGAGGTTTTAGAGCTAGAAATAGCAAGTTAAAATAAGGC	CRISPRko_sgRNA_1324
GUIDES	ADIPOR2	TACTCCCCGATACTGAGGGG	TACCTGCTCTTACTCCCCGATACTGAGGGGTGGTGGCAAACAT	GGAAAGGACGAAACACCGTACTCCCCGATACTGAGGGGGTTTTAGAGCTAGAAATAGCAAGTTAAAATAAGGC	CRISPRko_sgRNA_1325
GUIDES	ADIPOR2	CTTGCACTATGTCATCTCGG	TCATTCCTACCTTGCACTATGTCATCTCGGAGGAGGGGTTCCT	GGAAAGGACGAAACACCGCTTGCACTATGTCATCTCGGGTTTTAGAGCTAGAAATAGCAAGTTAAAATAAGGC	CRISPRko_sgRNA_1326
GUIDES	ADIPOR2	AGGTAGGAATGATTCCACTC	ACATAGTGCAAGGTAGGAATGATTCCACTCAGGAGGCCTAGGC	GGAAAGGACGAAACACCGAGGTAGGAATGATTCCACTCGTTTTAGAGCTAGAAATAGCAAGTTAAAATAAGGC	CRISPRko_sgRNA_1327
GUIDES	ADIPOR2	GAGATGACATAGTGCAAGGT	GAACCCCTCCGAGATGACATAGTGCAAGGTAGGAGGAATGATT	GGAAAGGACGAAACACCGGAGATGACATAGTGCAAGGTGTTTTAGAGCTAGAAATAGCAAGTTAAAATAAGGC	CRISPRko_sgRNA_1328
GUIDES	ADK	AAAGTCGAATATCATGCTGG	GAAAAAATTCAAAGTCGAATATCATGCTGGTGGTGGCTCTACC	GGAAAGGACGAAACACCGAAAGTCGAATATCATGCTGGGTTTTAGAGCTAGAAATAGCAAGTTAAAATAAGGC	CRISPRko_sgRNA_1329
GUIDES	ADK	TGCCAAAGATGAACTCAAAG	ACACAAGCCCTGCCAAAGATGAACTCAAAGAGGAGGCAGCGAA	GGAAAGGACGAAACACCGTGCCAAAGATGAACTCAAAGGTTTTAGAGCTAGAAATAGCAAGTTAAAATAAGGC	CRISPRko_sgRNA_1330
GUIDES	ADK	CGAATCGTGATCTTCACCCA	AAAGAGGCAGCGAATCGTGATCTTCACCCAAGGAGGGAGAGAT	GGAAAGGACGAAACACCGCGAATCGTGATCTTCACCCAGTTTTAGAGCTAGAAATAGCAAGTTAAAATAAGGC	CRISPRko_sgRNA_1331
GUIDES	ADK	GCCTTGCTCTCTAGCAAAAG	TCACCTCAAAGCCTTGCTCTCTAGCAAAAGTGGTGGCAGCTTC	GGAAAGGACGAAACACCGGCCTTGCTCTCTAGCAAAAGGTTTTAGAGCTAGAAATAGCAAGTTAAAATAAGGC	CRISPRko_sgRNA_1332
GUIDES	ADK	TTCAAAGTCGAATATCATGC	TGTGAAAAAATTCAAAGTCGAATATCATGCTGGTGGTGGCTCT	GGAAAGGACGAAACACCGTTCAAAGTCGAATATCATGCGTTTTAGAGCTAGAAATAGCAAGTTAAAATAAGGC	CRISPRko_sgRNA_1333
GUIDES	ADK	GCCACTTTTGCTAGAGAGCA	TCAGGAAGCTGCCACTTTTGCTAGAGAGCAAGGAGGCTTTGAG	GGAAAGGACGAAACACCGGCCACTTTTGCTAGAGAGCAGTTTTAGAGCTAGAAATAGCAAGTTAAAATAAGGC	CRISPRko_sgRNA_1334
GUIDES	ADK	ATTATTGATACCAATGGAGC	CCAGAAAGAAATTATTGATACCAATGGAGCTGGTGGAGATGCA	GGAAAGGACGAAACACCGATTATTGATACCAATGGAGCGTTTTAGAGCTAGAAATAGCAAGTTAAAATAAGGC	CRISPRko_sgRNA_1335
GUIDES	ADK	AAATGCATCTCCAGCTCCAT	TACCTCCAACAAATGCATCTCCAGCTCCATTGGTGGTATCAAT	GGAAAGGACGAAACACCGAAATGCATCTCCAGCTCCATGTTTTAGAGCTAGAAATAGCAAGTTAAAATAAGGC	CRISPRko_sgRNA_1336
GUIDES	ADO	CGATGTTCAAGTCCTCGGCG	TTGCGCGGGGCGATGTTCAAGTCCTCGGCGCGGCGGAGCTGGG	GGAAAGGACGAAACACCGCGATGTTCAAGTCCTCGGCGGTTTTAGAGCTAGAAATAGCAAGTTAAAATAAGGC	CRISPRko_sgRNA_1337
GUIDES	ADO	ATGGACAAGCTAGACGCGGG	CATCAGCTGCATGGACAAGCTAGACGCGGGCGGCGGCGGGCAA	GGAAAGGACGAAACACCGATGGACAAGCTAGACGCGGGGTTTTAGAGCTAGAAATAGCAAGTTAAAATAAGGC	CRISPRko_sgRNA_1338
GUIDES	ADO	TTCGCGGGCCGAGTACACCG	GCGTGCTGCGTTCGCGGGCCGAGTACACCGAGGAGGCCAGCGG	GGAAAGGACGAAACACCGTTCGCGGGCCGAGTACACCGGTTTTAGAGCTAGAAATAGCAAGTTAAAATAAGGC	CRISPRko_sgRNA_1339
GUIDES	ADO	ATGTGCATGTAGGTGACTGG	CGTCTCGTAGATGTGCATGTAGGTGACTGGCGGCGGCAGGTTG	GGAAAGGACGAAACACCGATGTGCATGTAGGTGACTGGGTTTTAGAGCTAGAAATAGCAAGTTAAAATAAGGC	CRISPRko_sgRNA_1340
GUIDES	ADO	GGCGATCCGTTGGATCAAGG	AAGCCTGGCGGGCGATCCGTTGGATCAAGGAGGAGGCCATGTT	GGAAAGGACGAAACACCGGGCGATCCGTTGGATCAAGGGTTTTAGAGCTAGAAATAGCAAGTTAAAATAAGGC	CRISPRko_sgRNA_1341
GUIDES	ADO	CGTCTCGTAGATGTGCATGT	TGAAGCCGTCCGTCTCGTAGATGTGCATGTAGGAGGTGACTGG	GGAAAGGACGAAACACCGCGTCTCGTAGATGTGCATGTGTTTTAGAGCTAGAAATAGCAAGTTAAAATAAGGC	CRISPRko_sgRNA_1342
GUIDES	ADO	CCCGGGAGCGAGAAGCCGTG	CCGCTGCAGCCCCGGGAGCGAGAAGCCGTGCGGCGGCCGGGCG	GGAAAGGACGAAACACCGCCCGGGAGCGAGAAGCCGTGGTTTTAGAGCTAGAAATAGCAAGTTAAAATAAGGC	CRISPRko_sgRNA_1343
GUIDES	ADO	CTGCATGGACAAGCTAGACG	TGCGCATCAGCTGCATGGACAAGCTAGACGCGGCGGGCGGCGG	GGAAAGGACGAAACACCGCTGCATGGACAAGCTAGACGGTTTTAGAGCTAGAAATAGCAAGTTAAAATAAGGC	CRISPRko_sgRNA_1344
GUIDES	ADPGK	CGGGGCCATGAATATGCTGG	ACCTCTCCAACGGGGCCATGAATATGCTGGAGGAGGTGTTTGT	GGAAAGGACGAAACACCGCGGGGCCATGAATATGCTGGGTTTTAGAGCTAGAAATAGCAAGTTAAAATAAGGC	CRISPRko_sgRNA_1345
GUIDES	ADPGK	TAGGTGAACTGGAATACCAG	TGGCCAGCTCTAGGTGAACTGGAATACCAGTGGTGGGGATGTC	GGAAAGGACGAAACACCGTAGGTGAACTGGAATACCAGGTTTTAGAGCTAGAAATAGCAAGTTAAAATAAGGC	CRISPRko_sgRNA_1346
GUIDES	ADPGK	AGTGGGGATGTCAGAAATGG	CTGGAATACCAGTGGGGATGTCAGAAATGGAGGAGGTTACAAC	GGAAAGGACGAAACACCGAGTGGGGATGTCAGAAATGGGTTTTAGAGCTAGAAATAGCAAGTTAAAATAAGGC	CRISPRko_sgRNA_1347
GUIDES	ADPGK	ACTTCCTGCAATGACTCTGG	GAACTCATCCACTTCCTGCAATGACTCTGGTGGTGGAACAAAG	GGAAAGGACGAAACACCGACTTCCTGCAATGACTCTGGGTTTTAGAGCTAGAAATAGCAAGTTAAAATAAGGC	CRISPRko_sgRNA_1348
GUIDES	ADPGK	CTGCTTGATACTCTAAAATG	CTGCTTGATACTCTAAAATGAGGAGGTGGAACT	GGAAAGGACGAAACACCGCTGCTTGATACTCTAAAATGGTTTTAGAGCTAGAAATAGCAAGTTAAAATAAGGC	CRISPRko_sgRNA_1349
GUIDES	ADPGK	CTTGATACTCTAAAATGAGG	CTTGATACTCTAAAATGAGGTGGTGGAACTCAT	GGAAAGGACGAAACACCGCTTGATACTCTAAAATGAGGGTTTTAGAGCTAGAAATAGCAAGTTAAAATAAGGC	CRISPRko_sgRNA_1350
GUIDES	ADPGK	TATTCATGGCCCCGTTGGAG	ACCTCCAGCATATTCATGGCCCCGTTGGAGAGGAGGTCGTGAG	GGAAAGGACGAAACACCGTATTCATGGCCCCGTTGGAGGTTTTAGAGCTAGAAATAGCAAGTTAAAATAAGGC	CRISPRko_sgRNA_1351
GUIDES	ADPGK	TATTCCAGTTCACCTAGAGC	TCCCCACTGGTATTCCAGTTCACCTAGAGCTGGTGGCCAGTAT	GGAAAGGACGAAACACCGTATTCCAGTTCACCTAGAGCGTTTTAGAGCTAGAAATAGCAAGTTAAAATAAGGC	CRISPRko_sgRNA_1352
GUIDES	ADSL	CGTATTCAATATAGTATCTG	TGTTCTGCAGCGTATTCAATATAGTATCTGCGGCGGTAAGAAA	GGAAAGGACGAAACACCGCGTATTCAATATAGTATCTGGTTTTAGAGCTAGAAATAGCAAGTTAAAATAAGGC	CRISPRko_sgRNA_1353
GUIDES	ADSL	GGCCATGATGATGTTCTCTG	CTTTGACCATGGCCATGATGATGTTCTCTGTGGTGGCCATGAA	GGAAAGGACGAAACACCGGGCCATGATGATGTTCTCTGGTTTTAGAGCTAGAAATAGCAAGTTAAAATAAGGC	CRISPRko_sgRNA_1354
GUIDES	ADSL	CCAGTGGTTTGAACGCACAC	CAGCATCTGTCCAGTGGTTTGAACGCACACTGGTGGATGATAG	GGAAAGGACGAAACACCGCCAGTGGTTTGAACGCACACGTTTTAGAGCTAGAAATAGCAAGTTAAAATAAGGC	CRISPRko_sgRNA_1355
GUIDES	ADSL	CCATGACAAGGGTCATCAGG	TGTAGCGGGTCCATGACAAGGGTCATCAGGTGGTGGCGGGCAA	GGAAAGGACGAAACACCGCCATGACAAGGGTCATCAGGGTTTTAGAGCTAGAAATAGCAAGTTAAAATAAGGC	CRISPRko_sgRNA_1356
GUIDES	ADSL	GACTGAAGTAGGCATCAACC	GAGTGAATGGGACTGAAGTAGGCATCAACCTGGTGGATACGCT	GGAAAGGACGAAACACCGGACTGAAGTAGGCATCAACCGTTTTAGAGCTAGAAATAGCAAGTTAAAATAAGGC	CRISPRko_sgRNA_1357
GUIDES	ADSL	GGAGTGAATGGGACTGAAGT	GATCCAACTGGGAGTGAATGGGACTGAAGTAGGAGGCATCAAC	GGAAAGGACGAAACACCGGGAGTGAATGGGACTGAAGTGTTTTAGAGCTAGAAATAGCAAGTTAAAATAAGGC	CRISPRko_sgRNA_1358
GUIDES	ADSL	GCAGCAACGTTCTGAACGCA	GGGCAAGACTGCAGCAACGTTCTGAACGCATGGTGGGATTCCG	GGAAAGGACGAAACACCGGCAGCAACGTTCTGAACGCAGTTTTAGAGCTAGAAATAGCAAGTTAAAATAAGGC	CRISPRko_sgRNA_1359
GUIDES	ADSL	CGCATGGGATTCCGCTTATA	ACGTTCTGAACGCATGGGATTCCGCTTATATGGTGGCATCGCA	GGAAAGGACGAAACACCGCGCATGGGATTCCGCTTATAGTTTTAGAGCTAGAAATAGCAAGTTAAAATAAGGC	CRISPRko_sgRNA_1360
GUIDES	ADSS	GAGCATATTTGAGCAAAACG	TTGATCATATGAGCATATTTGAGCAAAACGAGGAGGTCCAACC	GGAAAGGACGAAACACCGGAGCATATTTGAGCAAAACGGTTTTAGAGCTAGAAATAGCAAGTTAAAATAAGGC	CRISPRko_sgRNA_1361
GUIDES	ADSS	ACACAGACATATCAAATGCA	CCAGGATGGAACACAGACATATCAAATGCAAGGAGGGCGTTTA	GGAAAGGACGAAACACCGACACAGACATATCAAATGCAGTTTTAGAGCTAGAAATAGCAAGTTAAAATAAGGC	CRISPRko_sgRNA_1362
GUIDES	ADSS	AATATAAGACTCTCCCAGGA	GTTGAAGTTCAATATAAGACTCTCCCAGGATGGTGGAACACAG	GGAAAGGACGAAACACCGAATATAAGACTCTCCCAGGAGTTTTAGAGCTAGAAATAGCAAGTTAAAATAAGGC	CRISPRko_sgRNA_1363
GUIDES	ADSS	CATGTCCAAAATATCCAACT	TTTCCGTAAACATGTCCAAAATATCCAACTTGGTGGTAAGTGC	GGAAAGGACGAAACACCGCATGTCCAAAATATCCAACTGTTTTAGAGCTAGAAATAGCAAGTTAAAATAAGGC	CRISPRko_sgRNA_1364
GUIDES	ADSS	GTTCAATATAAGACTCTCCC	TAAAGTTGAAGTTCAATATAAGACTCTCCCAGGAGGATGGAAC	GGAAAGGACGAAACACCGGTTCAATATAAGACTCTCCCGTTTTAGAGCTAGAAATAGCAAGTTAAAATAAGGC	CRISPRko_sgRNA_1365
GUIDES	ADSS	TTGGAGAATTATTACAAACA	TTGGAGAATTATTACAAACAAGGAGGGGTAGAG	GGAAAGGACGAAACACCGTTGGAGAATTATTACAAACAGTTTTAGAGCTAGAAATAGCAAGTTAAAATAAGGC	CRISPRko_sgRNA_1366
GUIDES	ADSS	AGAGAGTTTGGTGTAACTAC	AACAAGGGGTAGAGAGTTTGGTGTAACTACTGGTGGAAGGAAA	GGAAAGGACGAAACACCGAGAGAGTTTGGTGTAACTACGTTTTAGAGCTAGAAATAGCAAGTTAAAATAAGGC	CRISPRko_sgRNA_1367
GUIDES	ADSS	CAAACAAGGGGTAGAGAGTT	AGAATTATTACAAACAAGGGGTAGAGAGTTTGGTGGTGTAACT	GGAAAGGACGAAACACCGCAAACAAGGGGTAGAGAGTTGTTTTAGAGCTAGAAATAGCAAGTTAAAATAAGGC	CRISPRko_sgRNA_1368
GUIDES	ADSSL1	ACTCATCAAAATCTGACAGG	CTGGAGGAAAACTCATCAAAATCTGACAGGAGGAGGTCGCAGA	GGAAAGGACGAAACACCGACTCATCAAAATCTGACAGGGTTTTAGAGCTAGAAATAGCAAGTTAAAATAAGGC	CRISPRko_sgRNA_1369
GUIDES	ADSSL1	CTGTGGTCACTCCCCACTCG	CTCTTCCTGCCTGTGGTCACTCCCCACTCGTGGTGGCCGCGGG	GGAAAGGACGAAACACCGCTGTGGTCACTCCCCACTCGGTTTTAGAGCTAGAAATAGCAAGTTAAAATAAGGC	CRISPRko_sgRNA_1370
GUIDES	ADSSL1	GTACTGGGTGAGGTTAAAGT	CATCCTGGACGTACTGGGTGAGGTTAAAGTCGGCGGTGTCTCA	GGAAAGGACGAAACACCGGTACTGGGTGAGGTTAAAGTGTTTTAGAGCTAGAAATAGCAAGTTAAAATAAGGC	CRISPRko_sgRNA_1371
GUIDES	ADSSL1	CCAGTCGATGTTCCCCACCC	CCCACCAGCACCAGTCGATGTTCCCCACCCTGGTGGAAATAGA	GGAAAGGACGAAACACCGCCAGTCGATGTTCCCCACCCGTTTTAGAGCTAGAAATAGCAAGTTAAAATAAGGC	CRISPRko_sgRNA_1372
GUIDES	ADSSL1	GGTGTCTCATACAAGCTGAA	GGTTAAAGTCGGTGTCTCATACAAGCTGAACGGCGGGAAAAGG	GGAAAGGACGAAACACCGGGTGTCTCATACAAGCTGAAGTTTTAGAGCTAGAAATAGCAAGTTAAAATAAGGC	CRISPRko_sgRNA_1373
GUIDES	ADSSL1	TAACCTCACCCAGTACGTCC	ACACCGACTTTAACCTCACCCAGTACGTCCAGGAGGATGTCCA	GGAAAGGACGAAACACCGTAACCTCACCCAGTACGTCCGTTTTAGAGCTAGAAATAGCAAGTTAAAATAAGGC	CRISPRko_sgRNA_1374
GUIDES	ADSSL1	GATTCTAAGATATGCTCACA	TCGACCTGATGATTCTAAGATATGCTCACATGGTGGTCAACGG	GGAAAGGACGAAACACCGGATTCTAAGATATGCTCACAGTTTTAGAGCTAGAAATAGCAAGTTAAAATAAGGC	CRISPRko_sgRNA_1375
GUIDES	ADSSL1	TGGTCCGATTCCCTTCTTGG	AAGAGTAGGTTGGTCCGATTCCCTTCTTGGTGGTGGTGCCTAT	GGAAAGGACGAAACACCGTGGTCCGATTCCCTTCTTGGGTTTTAGAGCTAGAAATAGCAAGTTAAAATAAGGC	CRISPRko_sgRNA_1376
GUIDES	AFMID	CACGGAGGATACTGGCAGAG	CCTGTTCTTTCACGGAGGATACTGGCAGAGCGGCGGAAGGTGA	GGAAAGGACGAAACACCGCACGGAGGATACTGGCAGAGGTTTTAGAGCTAGAAATAGCAAGTTAAAATAAGGC	CRISPRko_sgRNA_1377
GUIDES	AFMID	AAAACTCCCAGGACTGTCGG	AGTACCTGGTAAAACTCCCAGGACTGTCGGTGGTGGAATTCGG	GGAAAGGACGAAACACCGAAAACTCCCAGGACTGTCGGGTTTTAGAGCTAGAAATAGCAAGTTAAAATAAGGC	CRISPRko_sgRNA_1378
GUIDES	AFMID	TTTCAAAGTGGTCCACATCG	TTCTCAACAATTTCAAAGTGGTCCACATCGTGGTGGAGCTCTT	GGAAAGGACGAAACACCGTTTCAAAGTGGTCCACATCGGTTTTAGAGCTAGAAATAGCAAGTTAAAATAAGGC	CRISPRko_sgRNA_1379
GUIDES	AFMID	GAATAGCCCCCAGCTGAAGG	ACGCTCAGAGGAATAGCCCCCAGCTGAAGGTGGTGGCCCAGGC	GGAAAGGACGAAACACCGGAATAGCCCCCAGCTGAAGGGTTTTAGAGCTAGAAATAGCAAGTTAAAATAAGGC	CRISPRko_sgRNA_1380
GUIDES	AFMID	ATGCAGCAGGCTCTTCCTGG	CATAGGGGACATGCAGCAGGCTCTTCCTGGTGGTGGCCCGGGC	GGAAAGGACGAAACACCGATGCAGCAGGCTCTTCCTGGGTTTTAGAGCTAGAAATAGCAAGTTAAAATAAGGC	CRISPRko_sgRNA_1381
GUIDES	AFMID	GGACTGTCGGTGGAATTCGG	AAAACTCCCAGGACTGTCGGTGGAATTCGGGGGGGGAGTCGAA	GGAAAGGACGAAACACCGGGACTGTCGGTGGAATTCGGGTTTTAGAGCTAGAAATAGCAAGTTAAAATAAGGC	CRISPRko_sgRNA_1382
GUIDES	AFMID	GGTAAAACTCCCAGGACTGT	GGGAGTACCTGGTAAAACTCCCAGGACTGTCGGCGGTGGAATT	GGAAAGGACGAAACACCGGGTAAAACTCCCAGGACTGTGTTTTAGAGCTAGAAATAGCAAGTTAAAATAAGGC	CRISPRko_sgRNA_1383
GUIDES	AFMID	ATTTGAAGAGCTCCACGATG	GGAAAGCCTCATTTGAAGAGCTCCACGATGTGGTGGACCACTT	GGAAAGGACGAAACACCGATTTGAAGAGCTCCACGATGGTTTTAGAGCTAGAAATAGCAAGTTAAAATAAGGC	CRISPRko_sgRNA_1384
GUIDES	AGA	CAATATATCACCATTCCCAG	GGAAGCGCATCAATATATCACCATTCCCAGTGGTGGCTGCGGC	GGAAAGGACGAAACACCGCAATATATCACCATTCCCAGGTTTTAGAGCTAGAAATAGCAAGTTAAAATAAGGC	CRISPRko_sgRNA_1385
GUIDES	AGA	CCAGATCCCTCAAAATACTG	GAATGTTATACCAGATCCCTCAAAATACTGCGGCGGACCCTAC	GGAAAGGACGAAACACCGCCAGATCCCTCAAAATACTGGTTTTAGAGCTAGAAATAGCAAGTTAAAATAAGGC	CRISPRko_sgRNA_1386
GUIDES	AGA	TCCTGCTTTAAGATACCAGG	GATAGGAATATCCTGCTTTAAGATACCAGGTGGTGGTTTGTAG	GGAAAGGACGAAACACCGTCCTGCTTTAAGATACCAGGGTTTTAGAGCTAGAAATAGCAAGTTAAAATAAGGC	CRISPRko_sgRNA_1387
GUIDES	AGA	AAAATGCTATTGGTGTGGCA	AGACGAATTAAAAATGCTATTGGTGTGGCACGGCGGAAAGTAC	GGAAAGGACGAAACACCGAAAATGCTATTGGTGTGGCAGTTTTAGAGCTAGAAATAGCAAGTTAAAATAAGGC	CRISPRko_sgRNA_1388
GUIDES	AGA	AATTAAAAATGCTATTGGTG	ATCTCAGACGAATTAAAAATGCTATTGGTGTGGTGGCACGGAA	GGAAAGGACGAAACACCGAATTAAAAATGCTATTGGTGGTTTTAGAGCTAGAAATAGCAAGTTAAAATAAGGC	CRISPRko_sgRNA_1389
GUIDES	AGA	TGCGGACCCTACAAACCACC	CTCAAAATACTGCGGACCCTACAAACCACCTGGTGGTATCTTA	GGAAAGGACGAAACACCGTGCGGACCCTACAAACCACCGTTTTAGAGCTAGAAATAGCAAGTTAAAATAAGGC	CRISPRko_sgRNA_1390
GUIDES	AGA	GTAGGAGACTCACCAATACC	GTAGGAGACTCACCAATACCTGGTGGAGCTGGA	GGAAAGGACGAAACACCGGTAGGAGACTCACCAATACCGTTTTAGAGCTAGAAATAGCAAGTTAAAATAAGGC	CRISPRko_sgRNA_1391
GUIDES	AGA	CCCTGCAGTATCGTCAGCAT	CTGCGGCTGCCCCTGCAGTATCGTCAGCATAGGAGGCTCCAGC	GGAAAGGACGAAACACCGCCCTGCAGTATCGTCAGCATGTTTTAGAGCTAGAAATAGCAAGTTAAAATAAGGC	CRISPRko_sgRNA_1392
GUIDES	AGK	GATGTGATCATTGTTGCAGG	GGAAAACACGGATGTGATCATTGTTGCAGGAGGAGGAGATGGG	GGAAAGGACGAAACACCGGATGTGATCATTGTTGCAGGGTTTTAGAGCTAGAAATAGCAAGTTAAAATAAGGC	CRISPRko_sgRNA_1393
GUIDES	AGK	AACTGTCTCTCCTTTCACAA	CATCAAGTGGAACTGTCTCTCCTTTCACAATGGTGGCAAGTGT	GGAAAGGACGAAACACCGAACTGTCTCTCCTTTCACAAGTTTTAGAGCTAGAAATAGCAAGTTAAAATAAGGC	CRISPRko_sgRNA_1394
GUIDES	AGK	TCCTTTCACAATGGCAAGTG	GAACTGTCTCTCCTTTCACAATGGCAAGTGTGGTGGCATCAGT	GGAAAGGACGAAACACCGTCCTTTCACAATGGCAAGTGGTTTTAGAGCTAGAAATAGCAAGTTAAAATAAGGC	CRISPRko_sgRNA_1395
GUIDES	AGK	TTGATCTGCAAGACATCAAG	TTGATCTGCAAGACATCAAGTGGTGGAACTGTC	GGAAAGGACGAAACACCGTTGATCTGCAAGACATCAAGGTTTTAGAGCTAGAAATAGCAAGTTAAAATAAGGC	CRISPRko_sgRNA_1396
GUIDES	AGK	GCCACACTTGCCATTGTGAA	TATTACTGATGCCACACTTGCCATTGTGAAAGGAGGAGAGACA	GGAAAGGACGAAACACCGGCCACACTTGCCATTGTGAAGTTTTAGAGCTAGAAATAGCAAGTTAAAATAAGGC	CRISPRko_sgRNA_1397
GUIDES	AGK	CAAGAAACTCCTGGAACTGA	AGGGACAAGCCAAGAAACTCCTGGAACTGATGGTGGAAAACAC	GGAAAGGACGAAACACCGCAAGAAACTCCTGGAACTGAGTTTTAGAGCTAGAAATAGCAAGTTAAAATAAGGC	CRISPRko_sgRNA_1398
GUIDES	AGK	CCGTGTTTTCCATCAGTTCC	ATGATCACATCCGTGTTTTCCATCAGTTCCAGGAGGAGTTTCT	GGAAAGGACGAAACACCGCCGTGTTTTCCATCAGTTCCGTTTTAGAGCTAGAAATAGCAAGTTAAAATAAGGC	CRISPRko_sgRNA_1399
GUIDES	AGK	CATCAGTTCCAGGAGTTTCT	CCGTGTTTTCCATCAGTTCCAGGAGTTTCTTGGTGGCTTGTCC	GGAAAGGACGAAACACCGCATCAGTTCCAGGAGTTTCTGTTTTAGAGCTAGAAATAGCAAGTTAAAATAAGGC	CRISPRko_sgRNA_1400
GUIDES	AGL	AAAGGTTTCAATTATCACCA	CAATCTTGCTAAAGGTTTCAATTATCACCAAGGAGGACCTGTA	GGAAAGGACGAAACACCGAAAGGTTTCAATTATCACCAGTTTTAGAGCTAGAAATAGCAAGTTAAAATAAGGC	CRISPRko_sgRNA_1401
GUIDES	AGL	CCAGATAGATCGAAACATGA	ATGCTGGTCCCCAGATAGATCGAAACATGAAGGAGGACGAAGG	GGAAAGGACGAAACACCGCCAGATAGATCGAAACATGAGTTTTAGAGCTAGAAATAGCAAGTTAAAATAAGGC	CRISPRko_sgRNA_1402
GUIDES	AGL	TCTTTACTACAGAAAAAGCA	GCCCCTGAGCTCTTTACTACAGAAAAAGCATGGTGGAAAGCTT	GGAAAGGACGAAACACCGTCTTTACTACAGAAAAAGCAGTTTTAGAGCTAGAAATAGCAAGTTAAAATAAGGC	CRISPRko_sgRNA_1403
GUIDES	AGL	TCCTGTATGACTTCAAACAA	TTGCATTGCTTCCTGTATGACTTCAAACAATGGTGGCTGATCC	GGAAAGGACGAAACACCGTCCTGTATGACTTCAAACAAGTTTTAGAGCTAGAAATAGCAAGTTAAAATAAGGC	CRISPRko_sgRNA_1404
GUIDES	AGL	CAGTTCCGAGAAAGGAATGC	GCAGGGCATACAGTTCCGAGAAAGGAATGCTGGTGGTCCCCAG	GGAAAGGACGAAACACCGCAGTTCCGAGAAAGGAATGCGTTTTAGAGCTAGAAATAGCAAGTTAAAATAAGGC	CRISPRko_sgRNA_1405
GUIDES	AGL	AGGGCATACAGTTCCGAGAA	AAACACATGCAGGGCATACAGTTCCGAGAAAGGAGGAATGCTG	GGAAAGGACGAAACACCGAGGGCATACAGTTCCGAGAAGTTTTAGAGCTAGAAATAGCAAGTTAAAATAAGGC	CRISPRko_sgRNA_1406
GUIDES	AGL	GATCTAAAGTTTTCATGCCA	GATCTAAAGTTTTCATGCCAAGGAGGGGACCAA	GGAAAGGACGAAACACCGGATCTAAAGTTTTCATGCCAGTTTTAGAGCTAGAAATAGCAAGTTAAAATAAGGC	CRISPRko_sgRNA_1407
GUIDES	AGL	TTTTTCCAGATTGATGGGCC	CAAAATTATATTTTTCCAGATTGATGGGCCCGGCGGAGACTAC	GGAAAGGACGAAACACCGTTTTTCCAGATTGATGGGCCGTTTTAGAGCTAGAAATAGCAAGTTAAAATAAGGC	CRISPRko_sgRNA_1408
GUIDES	AGMAT	GACAGTCAATCCTAGCACGG	TGATGCTTGGGACAGTCAATCCTAGCACGGGGGGGGCCCTCCC	GGAAAGGACGAAACACCGGACAGTCAATCCTAGCACGGGTTTTAGAGCTAGAAATAGCAAGTTAAAATAAGGC	CRISPRko_sgRNA_1409
GUIDES	AGMAT	GACCCTCATCCACACACCGG	CAGTCCAGGAGACCCTCATCCACACACCGGCGGCGGAAGGGCG	GGAAAGGACGAAACACCGGACCCTCATCCACACACCGGGTTTTAGAGCTAGAAATAGCAAGTTAAAATAAGGC	CRISPRko_sgRNA_1410
GUIDES	AGMAT	GGAGACCCTCATCCACACAC	TTACAGTCCAGGAGACCCTCATCCACACACCGGCGGCGGAAGG	GGAAAGGACGAAACACCGGGAGACCCTCATCCACACACGTTTTAGAGCTAGAAATAGCAAGTTAAAATAAGGC	CRISPRko_sgRNA_1411
GUIDES	AGMAT	TCTCCTGGACTGTAAGCGTG	TGGATGAGGGTCTCCTGGACTGTAAGCGTGTGGTGGTGCAGAT	GGAAAGGACGAAACACCGTCTCCTGGACTGTAAGCGTGGTTTTAGAGCTAGAAATAGCAAGTTAAAATAAGGC	CRISPRko_sgRNA_1412
GUIDES	AGMAT	TGCCTGACTTCCCCCATCAG	TCCCATCTGCTGCCTGACTTCCCCCATCAGAGGAGGAACCAGC	GGAAAGGACGAAACACCGTGCCTGACTTCCCCCATCAGGTTTTAGAGCTAGAAATAGCAAGTTAAAATAAGGC	CRISPRko_sgRNA_1413
GUIDES	AGMAT	GCACACGGACACGACCGACA	ACGTGGATGCGCACACGGACACGACCGACAAGGAGGCCCTAGG	GGAAAGGACGAAACACCGGCACACGGACACGACCGACAGTTTTAGAGCTAGAAATAGCAAGTTAAAATAAGGC	CRISPRko_sgRNA_1414
GUIDES	AGMAT	CGCCTAGGTCTGCAACCATG	ACATTCACATCGCCTAGGTCTGCAACCATGAGGAGGGACTGGA	GGAAAGGACGAAACACCGCGCCTAGGTCTGCAACCATGGTTTTAGAGCTAGAAATAGCAAGTTAAAATAAGGC	CRISPRko_sgRNA_1415
GUIDES	AGMAT	CAGCTGCCGGCGAATTCAAG	ACCTTCAGGACAGCTGCCGGCGAATTCAAGAGGAGGCCTATGA	GGAAAGGACGAAACACCGCAGCTGCCGGCGAATTCAAGGTTTTAGAGCTAGAAATAGCAAGTTAAAATAAGGC	CRISPRko_sgRNA_1416
GUIDES	AGMO	TTGATCCAGAAGAAATCCAA	TTGATCCAGAAGAAATCCAATGGTGGAAGTCAA	GGAAAGGACGAAACACCGTTGATCCAGAAGAAATCCAAGTTTTAGAGCTAGAAATAGCAAGTTAAAATAAGGC	CRISPRko_sgRNA_1417
GUIDES	AGMO	TGATGAACCCTATGATGGCT	TGATGAACCCTATGATGGCTAGGAGGAGTATTA	GGAAAGGACGAAACACCGTGATGAACCCTATGATGGCTGTTTTAGAGCTAGAAATAGCAAGTTAAAATAAGGC	CRISPRko_sgRNA_1418
GUIDES	AGMO	AAGAAATCCAATGGAAGTCA	TTTGATCCAGAAGAAATCCAATGGAAGTCAAGGAGGTCAGGAT	GGAAAGGACGAAACACCGAAGAAATCCAATGGAAGTCAGTTTTAGAGCTAGAAATAGCAAGTTAAAATAAGGC	CRISPRko_sgRNA_1419
GUIDES	AGMO	TAATGAAGCAAACCCTCAGA	AAGGTCAGGATAATGAAGCAAACCCTCAGAAGGAGGAGAGTAA	GGAAAGGACGAAACACCGTAATGAAGCAAACCCTCAGAGTTTTAGAGCTAGAAATAGCAAGTTAAAATAAGGC	CRISPRko_sgRNA_1420
GUIDES	AGMO	TGTACAGTTTGCTCTGATGT	TATATACAGTTGTACAGTTTGCTCTGATGTTGGTGGCATTTTA	GGAAAGGACGAAACACCGTGTACAGTTTGCTCTGATGTGTTTTAGAGCTAGAAATAGCAAGTTAAAATAAGGC	CRISPRko_sgRNA_1421
GUIDES	AGMO	CGCAAGTTACTCTCCTTCTG	CAGGCACTGTCGCAAGTTACTCTCCTTCTGAGGAGGGTTTGCT	GGAAAGGACGAAACACCGCGCAAGTTACTCTCCTTCTGGTTTTAGAGCTAGAAATAGCAAGTTAAAATAAGGC	CRISPRko_sgRNA_1422
GUIDES	AGMO	TGAGAAGGGAACTTCTTTGC	ATGAAGATGATGAGAAGGGAACTTCTTTGCCGGCGGTGACCTA	GGAAAGGACGAAACACCGTGAGAAGGGAACTTCTTTGCGTTTTAGAGCTAGAAATAGCAAGTTAAAATAAGGC	CRISPRko_sgRNA_1423
GUIDES	AGMO	TTAATACTCCTAGCCATCAT	GAACTGATTCTTAATACTCCTAGCCATCATAGGAGGGTTCATC	GGAAAGGACGAAACACCGTTAATACTCCTAGCCATCATGTTTTAGAGCTAGAAATAGCAAGTTAAAATAAGGC	CRISPRko_sgRNA_1424
GUIDES	AGPAT1	GAGGGAACGAGAAACCACAA	GGTGTTTCCTGAGGGAACGAGAAACCACAATGGTGGCTCCATG	GGAAAGGACGAAACACCGGAGGGAACGAGAAACCACAAGTTTTAGAGCTAGAAATAGCAAGTTAAAATAAGGC	CRISPRko_sgRNA_1425
GUIDES	AGPAT1	TCCATGCTGCCCTTCAAACG	CCACAATGGCTCCATGCTGCCCTTCAAACGTGGTGGCGCCTTC	GGAAAGGACGAAACACCGTCCATGCTGCCCTTCAAACGGTTTTAGAGCTAGAAATAGCAAGTTAAAATAAGGC	CRISPRko_sgRNA_1426
GUIDES	AGPAT1	GAGGGTCTGGGTGTTTCCTG	GAGGGTCTGGGTGTTTCCTGAGGAGGGAACGAG	GGAAAGGACGAAACACCGGAGGGTCTGGGTGTTTCCTGGTTTTAGAGCTAGAAATAGCAAGTTAAAATAAGGC	CRISPRko_sgRNA_1427
GUIDES	AGPAT1	GGCCTGCACTGCAAGATGGA	GGCCTGCACTGCAAGATGGAAGGAGGCGCCACG	GGAAAGGACGAAACACCGGGCCTGCACTGCAAGATGGAGTTTTAGAGCTAGAAATAGCAAGTTAAAATAAGGC	CRISPRko_sgRNA_1428
GUIDES	AGPAT1	AGGGCAGCATGGAGCCATTG	CCACGTTTGAAGGGCAGCATGGAGCCATTGTGGTGGTTTCTCG	GGAAAGGACGAAACACCGAGGGCAGCATGGAGCCATTGGTTTTAGAGCTAGAAATAGCAAGTTAAAATAAGGC	CRISPRko_sgRNA_1429
GUIDES	AGPAT1	TTGTGGTTTCTCGTTCCCTC	CATGGAGCCATTGTGGTTTCTCGTTCCCTCAGGAGGAAACACC	GGAAAGGACGAAACACCGTTGTGGTTTCTCGTTCCCTCGTTTTAGAGCTAGAAATAGCAAGTTAAAATAAGGC	CRISPRko_sgRNA_1430
GUIDES	AGPAT1	CGCCTTCCATCTTGCAGTGC	TCAAACGTGGCGCCTTCCATCTTGCAGTGCAGGAGGCCCAGGT	GGAAAGGACGAAACACCGCGCCTTCCATCTTGCAGTGCGTTTTAGAGCTAGAAATAGCAAGTTAAAATAAGGC	CRISPRko_sgRNA_1431
GUIDES	AGPAT1	ATGGAAGGCGCCACGTTTGA	GCACTGCAAGATGGAAGGCGCCACGTTTGAAGGAGGGCAGCAT	GGAAAGGACGAAACACCGATGGAAGGCGCCACGTTTGAGTTTTAGAGCTAGAAATAGCAAGTTAAAATAAGGC	CRISPRko_sgRNA_1432
GUIDES	AGPAT2	GCTCCGGAAGGACCTCCATG	TGCACGCAGCGCTCCGGAAGGACCTCCATGAGGAGGCCTGGG	GGAAAGGACGAAACACCGGCTCCGGAAGGACCTCCATGGTTTTAGAGCTAGAAATAGCAAGTTAAAATAAGGC	CRISPRko_sgRNA_1433
GUIDES	AGPAT2	CAAAGTGTGGATCTATCCCG	CAAAGTGTGGATCTATCCCGAGGAGGGTACTCG	GGAAAGGACGAAACACCGCAAAGTGTGGATCTATCCCGGTTTTAGAGCTAGAAATAGCAAGTTAAAATAAGGC	CRISPRko_sgRNA_1434
GUIDES	AGPAT2	GGCCTCATCATGTACCTCGG	GGGGCCCGTGGGCCTCATCATGTACCTCGGGGGGGGCGTCTTC	GGAAAGGACGAAACACCGGGCCTCATCATGTACCTCGGGTTTTAGAGCTAGAAATAGCAAGTTAAAATAAGGC	CRISPRko_sgRNA_1435
GUIDES	AGPAT2	TAGCACTGCCATGACAGTGA	GGCAGCGCTCTAGCACTGCCATGACAGTGATGGTGGCCGACCT	GGAAAGGACGAAACACCGTAGCACTGCCATGACAGTGAGTTTTAGAGCTAGAAATAGCAAGTTAAAATAAGGC	CRISPRko_sgRNA_1436
GUIDES	AGPAT2	TCTGCACGCAGCGCTCCGGA	CGCTTGGCGATCTGCACGCAGCGCTCCGGAAGGAGGACCTCCA	GGAAAGGACGAAACACCGTCTGCACGCAGCGCTCCGGAGTTTTAGAGCTAGAAATAGCAAGTTAAAATAAGGC	CRISPRko_sgRNA_1437
GUIDES	AGPAT2	GAGGGTACTCGCAACGACAA	GATCTATCCCGAGGGTACTCGCAACGACAATGGTGGGGACCTG	GGAAAGGACGAAACACCGGAGGGTACTCGCAACGACAAGTTTTAGAGCTAGAAATAGCAAGTTAAAATAAGGC	CRISPRko_sgRNA_1438
GUIDES	AGPAT2	CTCCAACCACCAGAGCATCC	GTGTCATCGTCTCCAACCACCAGAGCATCCTGGTGGACATGAT	GGAAAGGACGAAACACCGCTCCAACCACCAGAGCATCCGTTTTAGAGCTAGAAATAGCAAGTTAAAATAAGGC	CRISPRko_sgRNA_1439
GUIDES	AGPAT2	TAAGAAGGGCGCCTTCTACC	TGCTGCCTTTTAAGAAGGGCGCCTTCTACCTGGTGGCAGTCCA	GGAAAGGACGAAACACCGTAAGAAGGGCGCCTTCTACCGTTTTAGAGCTAGAAATAGCAAGTTAAAATAAGGC	CRISPRko_sgRNA_1440
GUIDES	AGPAT3	CTACGGGAAGAAGTACGAGG	TGGGGATCCTCTACGGGAAGAAGTACGAGGCGGCGGACATGTG	GGAAAGGACGAAACACCGCTACGGGAAGAAGTACGAGGGTTTTAGAGCTAGAAATAGCAAGTTAAAATAAGGC	CRISPRko_sgRNA_1441
GUIDES	AGPAT3	CCTCTACGGGAAGAAGTACG	TGCTGGGGATCCTCTACGGGAAGAAGTACGAGGAGGCGGACAT	GGAAAGGACGAAACACCGCCTCTACGGGAAGAAGTACGGTTTTAGAGCTAGAAATAGCAAGTTAAAATAAGGC	CRISPRko_sgRNA_1442
GUIDES	AGPAT3	CCGCCACCTCCATGCTAACG	CCCTTAGCAGCCGCCACCTCCATGCTAACGCGGCGGTGCTTGG	GGAAAGGACGAAACACCGCCGCCACCTCCATGCTAACGGTTTTAGAGCTAGAAATAGCAAGTTAAAATAAGGC	CRISPRko_sgRNA_1443
GUIDES	AGPAT3	AGCAGTTTAAGCCTGCCCGG	TTTCCAGGGGAGCAGTTTAAGCCTGCCCGGAGGAGGCCGTGGA	GGAAAGGACGAAACACCGAGCAGTTTAAGCCTGCCCGGGTTTTAGAGCTAGAAATAGCAAGTTAAAATAAGGC	CRISPRko_sgRNA_1444
GUIDES	AGPAT3	AGAGCAGCTCCTTCTTAGCG	AGGGGCACGTAGAGCAGCTCCTTCTTAGCGAGGAGGACCTTGG	GGAAAGGACGAAACACCGAGAGCAGCTCCTTCTTAGCGGTTTTAGAGCTAGAAATAGCAAGTTAAAATAAGGC	CRISPRko_sgRNA_1445
GUIDES	AGPAT3	GTTCTGCAAGCGGAAGTGGG	TGGAGATTGTGTTCTGCAAGCGGAAGTGGGAGGAGGAGGACCG	GGAAAGGACGAAACACCGGTTCTGCAAGCGGAAGTGGGGTTTTAGAGCTAGAAATAGCAAGTTAAAATAAGGC	CRISPRko_sgRNA_1446
GUIDES	AGPAT3	GCGCCTCAGCCCTTCGACCA	AGTCCGACAGGCGCCTCAGCCCTTCGACCACGGCGGTGTCCCG	GGAAAGGACGAAACACCGGCGCCTCAGCCCTTCGACCAGTTTTAGAGCTAGAAATAGCAAGTTAAAATAAGGC	CRISPRko_sgRNA_1447
GUIDES	AGPAT3	CGAAGGGCTGAGGCGCCTGT	ACACCGTGGTCGAAGGGCTGAGGCGCCTGTCGGCGGACTACCC	GGAAAGGACGAAACACCGCGAAGGGCTGAGGCGCCTGTGTTTTAGAGCTAGAAATAGCAAGTTAAAATAAGGC	CRISPRko_sgRNA_1448
GUIDES	AGPAT4	GGTGTTGATGATTAGCCCTG	AGAGCTGAATGGTGTTGATGATTAGCCCTGAGGAGGCAATAAA	GGAAAGGACGAAACACCGGGTGTTGATGATTAGCCCTGGTTTTAGAGCTAGAAATAGCAAGTTAAAATAAGGC	CRISPRko_sgRNA_1449
GUIDES	AGPAT4	TCAGGAGGAGTACTACAGGA	AGGATGCCTTTCAGGAGGAGTACTACAGGACGGCGGGCACCTT	GGAAAGGACGAAACACCGTCAGGAGGAGTACTACAGGAGTTTTAGAGCTAGAAATAGCAAGTTAAAATAAGGC	CRISPRko_sgRNA_1450
GUIDES	AGPAT4	GCTTGTTAATGGGCCAGAGG	CGGAAGAGCTGCTTGTTAATGGGCCAGAGGAGGAGGAGAGTGA	GGAAAGGACGAAACACCGGCTTGTTAATGGGCCAGAGGGTTTTAGAGCTAGAAATAGCAAGTTAAAATAAGGC	CRISPRko_sgRNA_1451
GUIDES	AGPAT4	TTTAGGACTCCCAGCAGTGT	TTTCTTTCCGTTTAGGACTCCCAGCAGTGTTGGTGGATTTTCA	GGAAAGGACGAAACACCGTTTAGGACTCCCAGCAGTGTGTTTTAGAGCTAGAAATAGCAAGTTAAAATAAGGC	CRISPRko_sgRNA_1452
GUIDES	AGPAT4	CACCTTCCCAGAGACGCCCA	ACAGGACGGGCACCTTCCCAGAGACGCCCATGGTGGTGCCCCC	GGAAAGGACGAAACACCGCACCTTCCCAGAGACGCCCAGTTTTAGAGCTAGAAATAGCAAGTTAAAATAAGGC	CRISPRko_sgRNA_1453
GUIDES	AGPAT4	ACGATGACGAGTGCTCGGCC	ATCCCTGAAGACGATGACGAGTGCTCGGCCTGGTGGCTGCACA	GGAAAGGACGAAACACCGACGATGACGAGTGCTCGGCCGTTTTAGAGCTAGAAATAGCAAGTTAAAATAAGGC	CRISPRko_sgRNA_1454
GUIDES	AGPAT4	TAAAGACGTAGCAGAAGACC	CCTGAGGCAATAAAGACGTAGCAGAAGACCAGGAGGTGGCACA	GGAAAGGACGAAACACCGTAAAGACGTAGCAGAAGACCGTTTTAGAGCTAGAAATAGCAAGTTAAAATAAGGC	CRISPRko_sgRNA_1455
GUIDES	AGPAT4	CCCAAAACAGCCAGTTCACG	ACCAGCGAGGCCCAAAACAGCCAGTTCACGAGGAGGGTCCAGG	GGAAAGGACGAAACACCGCCCAAAACAGCCAGTTCACGGTTTTAGAGCTAGAAATAGCAAGTTAAAATAAGGC	CRISPRko_sgRNA_1456
GUIDES	AGPAT5	AAACAAGTTGCAGAGCTACG	AAGAGATGCGAAACAAGTTGCAGAGCTACGTGGTGGACGCAGG	GGAAAGGACGAAACACCGAAACAAGTTGCAGAGCTACGGTTTTAGAGCTAGAAATAGCAAGTTAAAATAAGGC	CRISPRko_sgRNA_1457
GUIDES	AGPAT5	CAAATGCCTGACTAGCTGAA	CGTTGGGCAGCAAATGCCTGACTAGCTGAAAGGAGGACTTTTG	GGAAAGGACGAAACACCGCAAATGCCTGACTAGCTGAAGTTTTAGAGCTAGAAATAGCAAGTTAAAATAAGGC	CRISPRko_sgRNA_1458
GUIDES	AGPAT5	GTTTATGAAGGGAAAGACGA	TGTTACGGTGGTTTATGAAGGGAAAGACGATGGTGGAGGGCAG	GGAAAGGACGAAACACCGGTTTATGAAGGGAAAGACGAGTTTTAGAGCTAGAAATAGCAAGTTAAAATAAGGC	CRISPRko_sgRNA_1459
GUIDES	AGPAT5	TTGCAGAGCTACGTGGACGC	GCGAAACAAGTTGCAGAGCTACGTGGACGCAGGAGGAACTCCA	GGAAAGGACGAAACACCGTTGCAGAGCTACGTGGACGCGTTTTAGAGCTAGAAATAGCAAGTTAAAATAAGGC	CRISPRko_sgRNA_1460
GUIDES	AGPAT5	GCACATGTTTTAATACTGCA	CGTGGTGTTAGCACATGTTTTAATACTGCAAGGAGGCCTAGA	GGAAAGGACGAAACACCGGCACATGTTTTAATACTGCAGTTTTAGAGCTAGAAATAGCAAGTTAAAATAAGGC	CRISPRko_sgRNA_1461
GUIDES	AGPAT5	TGATTTTTCCAGAAGGTACA	ATGTATCTTGTGATTTTTCCAGAAGGTACAAGGAGGTATAATC	GGAAAGGACGAAACACCGTGATTTTTCCAGAAGGTACAGTTTTAGAGCTAGAAATAGCAAGTTAAAATAAGGC	CRISPRko_sgRNA_1462
GUIDES	AGPAT5	GGATTATACCTTGTACCTTC	TGTTTGCTCTGGATTATACCTTGTACCTTCTGGTGGAAAAATC	GGAAAGGACGAAACACCGGGATTATACCTTGTACCTTCGTTTTAGAGCTAGAAATAGCAAGTTAAAATAAGGC	CRISPRko_sgRNA_1463
GUIDES	AGPAT5	CATCTCTTTCTCGTTAAATT	ACTTGTTTCGCATCTCTTTCTCGTTAAATTTGGTGGCACTGCG	GGAAAGGACGAAACACCGCATCTCTTTCTCGTTAAATTGTTTTAGAGCTAGAAATAGCAAGTTAAAATAAGGC	CRISPRko_sgRNA_1464
GUIDES	AGPAT6	GATAGCAACAGGGTAAACTG	GATAGCAACAGGGTAAACTGTGGTGGCTCCAAT	GGAAAGGACGAAACACCGGATAGCAACAGGGTAAACTGGTTTTAGAGCTAGAAATAGCAAGTTAAAATAAGGC	CRISPRko_sgRNA_1465
GUIDES	AGPAT6	GGGTGTGATTCAGAGAGCCA	GGGGACTCATGGGTGTGATTCAGAGAGCCATGGTGGTGAAGGC	GGAAAGGACGAAACACCGGGGTGTGATTCAGAGAGCCAGTTTTAGAGCTAGAAATAGCAAGTTAAAATAAGGC	CRISPRko_sgRNA_1466
GUIDES	AGPAT6	AACCTGCATCAATAATACAT	AACCTGCATCAATAATACATCGGCGGTGATGAT	GGAAAGGACGAAACACCGAACCTGCATCAATAATACATGTTTTAGAGCTAGAAATAGCAAGTTAAAATAAGGC	CRISPRko_sgRNA_1467
GUIDES	AGPAT6	CCTTCTGGGAAGATGAGGAT	CCTTCTGGGAAGATGAGGATAGGAGGCAGCTTG	GGAAAGGACGAAACACCGCCTTCTGGGAAGATGAGGATGTTTTAGAGCTAGAAATAGCAAGTTAAAATAAGGC	CRISPRko_sgRNA_1468
GUIDES	AGPAT6	CTCAAACCAGACGTGTGGGC	CTTCCGAGCGCTCAAACCAGACGTGTGGGCAGGAGGCCTTCAC	GGAAAGGACGAAACACCGCTCAAACCAGACGTGTGGGCGTTTTAGAGCTAGAAATAGCAAGTTAAAATAAGGC	CRISPRko_sgRNA_1469
GUIDES	AGPAT6	ACACGTCTGGTTTGAGCGCT	AGGCCTGCCCACACGTCTGGTTTGAGCGCTCGGCGGAAGTGAA	GGAAAGGACGAAACACCGACACGTCTGGTTTGAGCGCTGTTTTAGAGCTAGAAATAGCAAGTTAAAATAAGGC	CRISPRko_sgRNA_1470
GUIDES	AGPAT6	CACCGATGTATTATTGATGC	TGAACATCATCACCGATGTATTATTGATGCAGGAGGTTCCTAA	GGAAAGGACGAAACACCGCACCGATGTATTATTGATGCGTTTTAGAGCTAGAAATAGCAAGTTAAAATAAGGC	CRISPRko_sgRNA_1471
GUIDES	AGPAT6	TCAAGTGCACGGGGGACTCA	CTTAGGTGGGTCAAGTGCACGGGGGACTCATGGTGGGTGTGAT	GGAAAGGACGAAACACCGTCAAGTGCACGGGGGACTCAGTTTTAGAGCTAGAAATAGCAAGTTAAAATAAGGC	CRISPRko_sgRNA_1472
GUIDES	AGPAT9	GGGCCATCGTCTGTGACGTG	ATGACCAGCTGGGCCATCGTCTGTGACGTGTGGTGGTACATGC	GGAAAGGACGAAACACCGGGGCCATCGTCTGTGACGTGGTTTTAGAGCTAGAAATAGCAAGTTAAAATAAGGC	CRISPRko_sgRNA_1473
GUIDES	AGPAT9	GTACCACACGTCACAGACGA	TGGGGGGCATGTACCACACGTCACAGACGATGGTGGCCCAGCT	GGAAAGGACGAAACACCGGTACCACACGTCACAGACGAGTTTTAGAGCTAGAAATAGCAAGTTAAAATAAGGC	CRISPRko_sgRNA_1474
GUIDES	AGPAT9	AGAAATGAAGGATCGACACC	TTGAACGCTCAGAAATGAAGGATCGACACCTGGTGGTTACTAA	GGAAAGGACGAAACACCGAGAAATGAAGGATCGACACCGTTTTAGAGCTAGAAATAGCAAGTTAAAATAAGGC	CRISPRko_sgRNA_1475
GUIDES	AGPAT9	GGGAATTATTCAGAGAGCTA	GCGGCTTGATGGGAATTATTCAGAGAGCTATGGTGGTCAAGGC	GGAAAGGACGAAACACCGGGGAATTATTCAGAGAGCTAGTTTTAGAGCTAGAAATAGCAAGTTAAAATAAGGC	CRISPRko_sgRNA_1476
GUIDES	AGPAT9	CCATCAAGCCGCCATGAACC	TGAATAATTCCCATCAAGCCGCCATGAACCTGGTGGCCAACCT	GGAAAGGACGAAACACCGCCATCAAGCCGCCATGAACCGTTTTAGAGCTAGAAATAGCAAGTTAAAATAAGGC	CRISPRko_sgRNA_1477
GUIDES	AGPAT9	TCAAGGCTTGTCCTCATGTC	AGAGCTATGGTCAAGGCTTGTCCTCATGTCTGGTGGTTTGAAC	GGAAAGGACGAAACACCGTCAAGGCTTGTCCTCATGTCGTTTTAGAGCTAGAAATAGCAAGTTAAAATAAGGC	CRISPRko_sgRNA_1478
GUIDES	AGPAT9	CTTAATTGCAACTGGATGTA	CTTAATTGCAACTGGATGTATGGTGGTTCCTCC	GGAAAGGACGAAACACCGCTTAATTGCAACTGGATGTAGTTTTAGAGCTAGAAATAGCAAGTTAAAATAAGGC	CRISPRko_sgRNA_1479
GUIDES	AGPAT9	TTCAGTCATGATGTTTAAAA	TCAACAATACTTCAGTCATGATGTTTAAAAAGGAGGGGAGCTT	GGAAAGGACGAAACACCGTTCAGTCATGATGTTTAAAAGTTTTAGAGCTAGAAATAGCAAGTTAAAATAAGGC	CRISPRko_sgRNA_1480
GUIDES	AGPS	GGGAGCCTGTCACATCACCA	TGCTAATGGAGGGAGCCTGTCACATCACCATGGTGGAGGTATT	GGAAAGGACGAAACACCGGGGAGCCTGTCACATCACCAGTTTTAGAGCTAGAAATAGCAAGTTAAAATAAGGC	CRISPRko_sgRNA_1481
GUIDES	AGPS	ACAGGCTCCCTCCATTAGCA	TGGTGATGTGACAGGCTCCCTCCATTAGCAAGGAGGATTTCTT	GGAAAGGACGAAACACCGACAGGCTCCCTCCATTAGCAGTTTTAGAGCTAGAAATAGCAAGTTAAAATAAGGC	CRISPRko_sgRNA_1482
GUIDES	AGPS	GAAGAAATCCTTGCTAATGG	AGCTGCTAGAGAAGAAATCCTTGCTAATGGAGGAGGGAGCCTG	GGAAAGGACGAAACACCGGAAGAAATCCTTGCTAATGGGTTTTAGAGCTAGAAATAGCAAGTTAAAATAAGGC	CRISPRko_sgRNA_1483
GUIDES	AGPS	GTGACGCAGACTTACGATGC	GTGACGCAGACTTACGATGCAGGAGGTGCTTGT	GGAAAGGACGAAACACCGGTGACGCAGACTTACGATGCGTTTTAGAGCTAGAAATAGCAAGTTAAAATAAGGC	CRISPRko_sgRNA_1484
GUIDES	AGPS	TCGAATGTATGCAATAACAT	TCGAATGTATGCAATAACATAGGAGGTCAGCAA	GGAAAGGACGAAACACCGTCGAATGTATGCAATAACATGTTTTAGAGCTAGAAATAGCAAGTTAAAATAAGGC	CRISPRko_sgRNA_1485
GUIDES	AGPS	AGAGAAGAAATCCTTGCTAA	GGCAGCTGCTAGAGAAGAAATCCTTGCTAATGGTGGAGGGAGC	GGAAAGGACGAAACACCGAGAGAAGAAATCCTTGCTAAGTTTTAGAGCTAGAAATAGCAAGTTAAAATAAGGC	CRISPRko_sgRNA_1486
GUIDES	AGPS	TTGGCAGCTGGAGAAGATAA	TTGGCAGCTGGAGAAGATAATGGTGGACAGAGA	GGAAAGGACGAAACACCGTTGGCAGCTGGAGAAGATAAGTTTTAGAGCTAGAAATAGCAAGTTAAAATAAGGC	CRISPRko_sgRNA_1487
GUIDES	AGPS	TCTATTTTGCCTTTAACTAC	TGTATCTACTTCTATTTTGCCTTTAACTACAGGAGGGGAATTA	GGAAAGGACGAAACACCGTCTATTTTGCCTTTAACTACGTTTTAGAGCTAGAAATAGCAAGTTAAAATAAGGC	CRISPRko_sgRNA_1488
GUIDES	AGXT	CCGATGACCAAGGACCCTGG	CCGAGTGCACCCGATGACCAAGGACCCTGGAGGAGGCCACTAC	GGAAAGGACGAAACACCGCCGATGACCAAGGACCCTGGGTTTTAGAGCTAGAAATAGCAAGTTAAAATAAGGC	CRISPRko_sgRNA_1489
GUIDES	AGXT	GACCAGGAACCCACTCACAC	ACGTGTTCCAGACCAGGAACCCACTCACACTGGTGGTCATCTC	GGAAAGGACGAAACACCGGACCAGGAACCCACTCACACGTTTTAGAGCTAGAAATAGCAAGTTAAAATAAGGC	CRISPRko_sgRNA_1490
GUIDES	AGXT	CCGAGTGCACCCGATGACCA	CCGAGTGCACCCGATGACCAAGGAGGACCCTGG	GGAAAGGACGAAACACCGCCGAGTGCACCCGATGACCAGTTTTAGAGCTAGAAATAGCAAGTTAAAATAAGGC	CRISPRko_sgRNA_1491
GUIDES	AGXT	CTTGCCGGTCCATGTAAAGG	CTTGCCGGTCCATGTAAAGGGGGGGGGTCCCGC	GGAAAGGACGAAACACCGCTTGCCGGTCCATGTAAAGGGTTTTAGAGCTAGAAATAGCAAGTTAAAATAAGGC	CRISPRko_sgRNA_1492
GUIDES	AGXT	GTACAAGTGCCTGCTCCTGG	GTACAAGTGCCTGCTCCTGGTGGTGGATTCGGT	GGAAAGGACGAAACACCGGTACAAGTGCCTGCTCCTGGGTTTTAGAGCTAGAAATAGCAAGTTAAAATAAGGC	CRISPRko_sgRNA_1493
GUIDES	AGXT	GTGCTGCTGTTCTTAACCCA	GCACAAGCCAGTGCTGCTGTTCTTAACCCACGGCGGGGAGTCG	GGAAAGGACGAAACACCGGTGCTGCTGTTCTTAACCCAGTTTTAGAGCTAGAAATAGCAAGTTAAAATAAGGC	CRISPRko_sgRNA_1494
GUIDES	AGXT	CGCCGGTGGACGACTCCCCG	GGCTGCAGCACGCCGGTGGACGACTCCCCGTGGTGGGTTAAGA	GGAAAGGACGAAACACCGCGCCGGTGGACGACTCCCCGGTTTTAGAGCTAGAAATAGCAAGTTAAAATAAGGC	CRISPRko_sgRNA_1495
GUIDES	AGXT	TGGAGGCCACTACACACTGC	CCAAGGACCCTGGAGGCCACTACACACTGCAGGAGGAGGTGGA	GGAAAGGACGAAACACCGTGGAGGCCACTACACACTGCGTTTTAGAGCTAGAAATAGCAAGTTAAAATAAGGC	CRISPRko_sgRNA_1496
GUIDES	AGXT2	CGGTGCTTGTATGCCACAGG	TGGAAGAAGACGGTGCTTGTATGCCACAGGCGGCGGCCGAGCT	GGAAAGGACGAAACACCGCGGTGCTTGTATGCCACAGGGTTTTAGAGCTAGAAATAGCAAGTTAAAATAAGGC	CRISPRko_sgRNA_1497
GUIDES	AGXT2	CATATTCATGCATTGGAGGG	AGCTTCTCTGCATATTCATGCATTGGAGGGTGGTGGAAGAAGA	GGAAAGGACGAAACACCGCATATTCATGCATTGGAGGGGTTTTAGAGCTAGAAATAGCAAGTTAAAATAAGGC	CRISPRko_sgRNA_1498
GUIDES	AGXT2	AACACTGACAGTAACAATCC	GGCAATGGCCAACACTGACAGTAACAATCCCGGCGGAAAAGAA	GGAAAGGACGAAACACCGAACACTGACAGTAACAATCCGTTTTAGAGCTAGAAATAGCAAGTTAAAATAAGGC	CRISPRko_sgRNA_1499
GUIDES	AGXT2	AGACGGTGCTTGTATGCCAC	GGGTGGAAGAAGACGGTGCTTGTATGCCACAGGAGGCGGCCGA	GGAAAGGACGAAACACCGAGACGGTGCTTGTATGCCACGTTTTAGAGCTAGAAATAGCAAGTTAAAATAAGGC	CRISPRko_sgRNA_1500
GUIDES	AGXT2	AAAAGCAGCTCGGCCGCCTG	GCAGTGGCACAAAAGCAGCTCGGCCGCCTGTGGTGGCATACAA	GGAAAGGACGAAACACCGAAAAGCAGCTCGGCCGCCTGGTTTTAGAGCTAGAAATAGCAAGTTAAAATAAGGC	CRISPRko_sgRNA_1501
GUIDES	AGXT2	GGGATTGTTACTGTCAGTGT	TTTCTTTTCCGGGATTGTTACTGTCAGTGTTGGTGGCCATTGC	GGAAAGGACGAAACACCGGGGATTGTTACTGTCAGTGTGTTTTAGAGCTAGAAATAGCAAGTTAAAATAAGGC	CRISPRko_sgRNA_1502
GUIDES	AGXT2	TGCTGAAGGAAGCAGATACC	GGCTCTTTGATGCTGAAGGAAGCAGATACCTGGTGGATTTCTT	GGAAAGGACGAAACACCGTGCTGAAGGAAGCAGATACCGTTTTAGAGCTAGAAATAGCAAGTTAAAATAAGGC	CRISPRko_sgRNA_1503
GUIDES	AGXT2	CAATCCCGGAAAAGAAATCC	CTGACAGTAACAATCCCGGAAAAGAAATCCAGGAGGTATCTGC	GGAAAGGACGAAACACCGCAATCCCGGAAAAGAAATCCGTTTTAGAGCTAGAAATAGCAAGTTAAAATAAGGC	CRISPRko_sgRNA_1504
GUIDES	AHCY	GTGGCTCAACGAGAACGCCG	TCGATGTCAAGTGGCTCAACGAGAACGCCGTGGTGGAGAAGGT	GGAAAGGACGAAACACCGGTGGCTCAACGAGAACGCCGGTTTTAGAGCTAGAAATAGCAAGTTAAAATAAGGC	CRISPRko_sgRNA_1505
GUIDES	AHCY	TAACATTGGACACTTTGACG	CCATTGTGTGTAACATTGGACACTTTGACGTGGTGGAGATCGA	GGAAAGGACGAAACACCGTAACATTGGACACTTTGACGGTTTTAGAGCTAGAAATAGCAAGTTAAAATAAGGC	CRISPRko_sgRNA_1506
GUIDES	AHCY	GAGTAACTCCTTCACCAACC	GCTTCGTGATGAGTAACTCCTTCACCAACCAGGAGGTGATGGC	GGAAAGGACGAAACACCGGAGTAACTCCTTCACCAACCGTTTTAGAGCTAGAAATAGCAAGTTAAAATAAGGC	CRISPRko_sgRNA_1507
GUIDES	AHCY	GAGGTTGTGGACCCCAGTCG	TCATCTTGTAGAGGTTGTGGACCCCAGTCGTGGTGGTCTCCTC	GGAAAGGACGAAACACCGGAGGTTGTGGACCCCAGTCGGTTTTAGAGCTAGAAATAGCAAGTTAAAATAAGGC	CRISPRko_sgRNA_1508
GUIDES	AHCY	ACGTGGAGATCGATGTCAAG	GGACACTTTGACGTGGAGATCGATGTCAAGTGGTGGCTCAACG	GGAAAGGACGAAACACCGACGTGGAGATCGATGTCAAGGTTTTAGAGCTAGAAATAGCAAGTTAAAATAAGGC	CRISPRko_sgRNA_1509
GUIDES	AHCY	GGGCAGGAAATGAACCCCAA	CCACCTTCTTGGGCAGGAAATGAACCCCAACGGCGGGGTACTT	GGAAAGGACGAAACACCGGGGCAGGAAATGAACCCCAAGTTTTAGAGCTAGAAATAGCAAGTTAAAATAAGGC	CRISPRko_sgRNA_1510
GUIDES	AHCY	GATGGCCAATGGGATCCTCA	TCTACAAGATGATGGCCAATGGGATCCTCAAGGAGGTGCCTGC	GGAAAGGACGAAACACCGGATGGCCAATGGGATCCTCAGTTTTAGAGCTAGAAATAGCAAGTTAAAATAAGGC	CRISPRko_sgRNA_1511
GUIDES	AHCY	TGATGGCGCAGATCGAGCTG	ACCAACCAGGTGATGGCGCAGATCGAGCTGTGGTGGACCCATC	GGAAAGGACGAAACACCGTGATGGCGCAGATCGAGCTGGTTTTAGAGCTAGAAATAGCAAGTTAAAATAAGGC	CRISPRko_sgRNA_1512
GUIDES	AHCYL1	AGAACTCTATAATGCACCCG	TGGCACTGATAGAACTCTATAATGCACCCGAGGAGGGGCGATA	GGAAAGGACGAAACACCGAGAACTCTATAATGCACCCGGTTTTAGAGCTAGAAATAGCAAGTTAAAATAAGGC	CRISPRko_sgRNA_1513
GUIDES	AHCYL1	AAATGATGGCAGATGCAAGC	GGTGGGCATCAAATGATGGCAGATGCAAGCTGGTGGCAACGTA	GGAAAGGACGAAACACCGAAATGATGGCAGATGCAAGCGTTTTAGAGCTAGAAATAGCAAGTTAAAATAAGGC	CRISPRko_sgRNA_1514
GUIDES	AHCYL1	GTAAGGTGGGCATCAAATGA	TGTCAGCTCTGTAAGGTGGGCATCAAATGATGGTGGCAGATGC	GGAAAGGACGAAACACCGGTAAGGTGGGCATCAAATGAGTTTTAGAGCTAGAAATAGCAAGTTAAAATAAGGC	CRISPRko_sgRNA_1515
GUIDES	AHCYL1	ACCCGAGGGGCGATACAAGC	TCTATAATGCACCCGAGGGGCGATACAAGCAGGAGGATGTGTA	GGAAAGGACGAAACACCGACCCGAGGGGCGATACAAGCGTTTTAGAGCTAGAAATAGCAAGTTAAAATAAGGC	CRISPRko_sgRNA_1516
GUIDES	AHCYL1	ATCCTGCTTGTATCGCCCCT	GCAAGTACACATCCTGCTTGTATCGCCCCTCGGCGGGTGCATT	GGAAAGGACGAAACACCGATCCTGCTTGTATCGCCCCTGTTTTAGAGCTAGAAATAGCAAGTTAAAATAAGGC	CRISPRko_sgRNA_1517
GUIDES	AHCYL1	CGACCCCATCTGTGCTCTGC	TTACCGAAATCGACCCCATCTGTGCTCTGCAGGAGGCCTGGTA	GGAAAGGACGAAACACCGCGACCCCATCTGTGCTCTGCGTTTTAGAGCTAGAAATAGCAAGTTAAAATAAGGC	CRISPRko_sgRNA_1518
GUIDES	AHCYL1	GGTCATCTGTCAGCTCTGTA	TATTTTGCTTGGTCATCTGTCAGCTCTGTAAGGAGGTGGGCAT	GGAAAGGACGAAACACCGGGTCATCTGTCAGCTCTGTAGTTTTAGAGCTAGAAATAGCAAGTTAAAATAAGGC	CRISPRko_sgRNA_1519
GUIDES	AHCYL1	TGTGCTGCTCTCAAAGCTCT	CAAGGGCTGCTGTGCTGCTCTCAAAGCTCTTGGTGGAGCAATT	GGAAAGGACGAAACACCGTGTGCTGCTCTCAAAGCTCTGTTTTAGAGCTAGAAATAGCAAGTTAAAATAAGGC	CRISPRko_sgRNA_1520
GUIDES	AHCYL2	GAGCACAAATGTAGGCACTG	CAGTGATTGAGAGCACAAATGTAGGCACTGTGGTGGAGCAGCT	GGAAAGGACGAAACACCGGAGCACAAATGTAGGCACTGGTTTTAGAGCTAGAAATAGCAAGTTAAAATAAGGC	CRISPRko_sgRNA_1521
GUIDES	AHCYL2	AGCAGCTAAGGTTCAGCAGG	GGCACTGTGGAGCAGCTAAGGTTCAGCAGGCGGCGGCCCTAGT	GGAAAGGACGAAACACCGAGCAGCTAAGGTTCAGCAGGGTTTTAGAGCTAGAAATAGCAAGTTAAAATAAGGC	CRISPRko_sgRNA_1522
GUIDES	AHCYL2	AGAGCTTTACAATGCTCCTG	TTGCCTTGATAGAGCTTTACAATGCTCCTGAGGAGGGTCGCTA	GGAAAGGACGAAACACCGAGAGCTTTACAATGCTCCTGGTTTTAGAGCTAGAAATAGCAAGTTAAAATAAGGC	CRISPRko_sgRNA_1523
GUIDES	AHCYL2	TGCCATCAGGCCATATCACA	ACTATCCTCTTGCCATCAGGCCATATCACATGGTGGTCAACTT	GGAAAGGACGAAACACCGTGCCATCAGGCCATATCACAGTTTTAGAGCTAGAAATAGCAAGTTAAAATAAGGC	CRISPRko_sgRNA_1524
GUIDES	AHCYL2	GTCAAGTGGGCATCAAAGGT	TGTCAGCTCTGTCAAGTGGGCATCAAAGGTAGGAGGCAGGTGT	GGAAAGGACGAAACACCGGTCAAGTGGGCATCAAAGGTGTTTTAGAGCTAGAAATAGCAAGTTAAAATAAGGC	CRISPRko_sgRNA_1525
GUIDES	AHCYL2	TGATATGGCCTGATGGCAAG	GTTGACCATGTGATATGGCCTGATGGCAAGAGGAGGATAGTAC	GGAAAGGACGAAACACCGTGATATGGCCTGATGGCAAGGTTTTAGAGCTAGAAATAGCAAGTTAAAATAAGGC	CRISPRko_sgRNA_1526
GUIDES	AHCYL2	GTGATTGAGAGCACAAATGT	AGTAGTAGCAGTGATTGAGAGCACAAATGTAGGAGGCACTGTG	GGAAAGGACGAAACACCGGTGATTGAGAGCACAAATGTGTTTTAGAGCTAGAAATAGCAAGTTAAAATAAGGC	CRISPRko_sgRNA_1527
GUIDES	AHCYL2	AGTGGGCATCAAAGGTAGGC	AGCTCTGTCAAGTGGGCATCAAAGGTAGGCAGGAGGTGTAGGC	GGAAAGGACGAAACACCGAGTGGGCATCAAAGGTAGGCGTTTTAGAGCTAGAAATAGCAAGTTAAAATAAGGC	CRISPRko_sgRNA_1528
GUIDES	AIFM1	CCACGACCACTTTGTCCCTG	AGCACAATCCCCACGACCACTTTGTCCCTGAGGAGGTAGAAGA	GGAAAGGACGAAACACCGCCACGACCACTTTGTCCCTGGTTTTAGAGCTAGAAATAGCAAGTTAAAATAAGGC	CRISPRko_sgRNA_1529
GUIDES	AIFM1	CTTCTACCTCAGGGACAAAG	AAGGTGTCATCTTCTACCTCAGGGACAAAGTGGTGGTCGTGGG	GGAAAGGACGAAACACCGCTTCTACCTCAGGGACAAAGGTTTTAGAGCTAGAAATAGCAAGTTAAAATAAGGC	CRISPRko_sgRNA_1530
GUIDES	AIFM1	CAATCCGTTGGAGTCAGCAG	TGCTATTGTGCAATCCGTTGGAGTCAGCAGTGGTGGCAAGTTA	GGAAAGGACGAAACACCGCAATCCGTTGGAGTCAGCAGGTTTTAGAGCTAGAAATAGCAAGTTAAAATAAGGC	CRISPRko_sgRNA_1531
GUIDES	AIFM1	CTTGCCACTGCTGACTCCAA	TGATAAGTAACTTGCCACTGCTGACTCCAACGGCGGATTGCAC	GGAAAGGACGAAACACCGCTTGCCACTGCTGACTCCAAGTTTTAGAGCTAGAAATAGCAAGTTAAAATAAGGC	CRISPRko_sgRNA_1532
GUIDES	AIFM1	TTAACCGAATGCCAATAGCA	TGGAACATCTTTAACCGAATGCCAATAGCAAGGAGGAAGGTAG	GGAAAGGACGAAACACCGTTAACCGAATGCCAATAGCAGTTTTAGAGCTAGAAATAGCAAGTTAAAATAAGGC	CRISPRko_sgRNA_1533
GUIDES	AIFM1	ACGATATAAAGTTGGGAAGG	GCATGCTTCTACGATATAAAGTTGGGAAGGAGGAGGCGGGTAG	GGAAAGGACGAAACACCGACGATATAAAGTTGGGAAGGGTTTTAGAGCTAGAAATAGCAAGTTAAAATAAGGC	CRISPRko_sgRNA_1534
GUIDES	AIFM1	AATGCTATTGTGCAATCCGT	GGTGATGCCCAATGCTATTGTGCAATCCGTTGGTGGAGTCAGC	GGAAAGGACGAAACACCGAATGCTATTGTGCAATCCGTGTTTTAGAGCTAGAAATAGCAAGTTAAAATAAGGC	CRISPRko_sgRNA_1535
GUIDES	AIFM1	TTACTTATCAAGCTGAAAGA	CAGTGGCAAGTTACTTATCAAGCTGAAAGACGGCGGCAGGAAG	GGAAAGGACGAAACACCGTTACTTATCAAGCTGAAAGAGTTTTAGAGCTAGAAATAGCAAGTTAAAATAAGGC	CRISPRko_sgRNA_1536
GUIDES	AIFM2	GCAGACGGACAAAGGCACAG	ACATCAAAGTGCAGACGGACAAAGGCACAGAGGAGGTGGCCAC	GGAAAGGACGAAACACCGGCAGACGGACAAAGGCACAGGTTTTAGAGCTAGAAATAGCAAGTTAAAATAAGGC	CRISPRko_sgRNA_1537
GUIDES	AIFM2	TGAGCGGGTGAGCAATCTGG	TGAGCGGGTGAGCAATCTGGAGGAGGAGCTGCC	GGAAAGGACGAAACACCGTGAGCGGGTGAGCAATCTGGGTTTTAGAGCTAGAAATAGCAAGTTAAAATAAGGC	CRISPRko_sgRNA_1538
GUIDES	AIFM2	CCAGCGCTCACGGTTCATCG	CCAGCGCTCACGGTTCATCGTGGTGGTGGTGGG	GGAAAGGACGAAACACCGCCAGCGCTCACGGTTCATCGGTTTTAGAGCTAGAAATAGCAAGTTAAAATAAGGC	CRISPRko_sgRNA_1539
GUIDES	AIFM2	GACGGACAAAGGCACAGAGG	TCAAAGTGCAGACGGACAAAGGCACAGAGGTGGTGGCCACCAA	GGAAAGGACGAAACACCGGACGGACAAAGGCACAGAGGGTTTTAGAGCTAGAAATAGCAAGTTAAAATAAGGC	CRISPRko_sgRNA_1540
GUIDES	AIFM2	GGTGCAGAGAATCACCAGGT	TCTTGATGCCGGTGCAGAGAATCACCAGGTTGGTGGTGGCCAC	GGAAAGGACGAAACACCGGGTGCAGAGAATCACCAGGTGTTTTAGAGCTAGAAATAGCAAGTTAAAATAAGGC	CRISPRko_sgRNA_1541
GUIDES	AIFM2	CACTCTCATTCACTCCCAAG	CACTCTCATTCACTCCCAAGTGGTGGCCCTGGC	GGAAAGGACGAAACACCGCACTCTCATTCACTCCCAAGGTTTTAGAGCTAGAAATAGCAAGTTAAAATAAGGC	CRISPRko_sgRNA_1542
GUIDES	AIFM2	CAATGGCGTAGACGTTGCTG	GCACAGTCACCAATGGCGTAGACGTTGCTGTGGTGGCCCTCCA	GGAAAGGACGAAACACCGCAATGGCGTAGACGTTGCTGGTTTTAGAGCTAGAAATAGCAAGTTAAAATAAGGC	CRISPRko_sgRNA_1543
GUIDES	AIFM2	CACGTCGGCACAGTCACCAA	TGGGCGTCCTCACGTCGGCACAGTCACCAATGGTGGCGTAGAC	GGAAAGGACGAAACACCGCACGTCGGCACAGTCACCAAGTTTTAGAGCTAGAAATAGCAAGTTAAAATAAGGC	CRISPRko_sgRNA_1544
GUIDES	AIFM3	GTTCACTATCCGGACGCCAG	TGGAGAACGTGTTCACTATCCGGACGCCAGAGGAGGATGCCAA	GGAAAGGACGAAACACCGGTTCACTATCCGGACGCCAGGTTTTAGAGCTAGAAATAGCAAGTTAAAATAAGGC	CRISPRko_sgRNA_1545
GUIDES	AIFM3	GGTTGTGCTGAAGAGCAGCA	AGCTGAAGGAGGTTGTGCTGAAGAGCAGCAAGGAGGTCGTGCG	GGAAAGGACGAAACACCGGGTTGTGCTGAAGAGCAGCAGTTTTAGAGCTAGAAATAGCAAGTTAAAATAAGGC	CRISPRko_sgRNA_1546
GUIDES	AIFM3	AGGATGCCAATCGCGTGGTG	CGGACGCCAGAGGATGCCAATCGCGTGGTGAGGAGGCTGGCCC	GGAAAGGACGAAACACCGAGGATGCCAATCGCGTGGTGGTTTTAGAGCTAGAAATAGCAAGTTAAAATAAGGC	CRISPRko_sgRNA_1547
GUIDES	AIFM3	CCCAAGACTCTGAGCTGCAA	CCCAAGACTCTGAGCTGCAAAGGAGGCAAAGAA	GGAAAGGACGAAACACCGCCCAAGACTCTGAGCTGCAAGTTTTAGAGCTAGAAATAGCAAGTTAAAATAAGGC	CRISPRko_sgRNA_1548
GUIDES	AIFM3	CTCCCACGACGACCACGTTG	AGGAAGCCGGCTCCCACGACGACCACGTTGCGGCGGCCTCGGG	GGAAAGGACGAAACACCGCTCCCACGACGACCACGTTGGTTTTAGAGCTAGAAATAGCAAGTTAAAATAAGGC	CRISPRko_sgRNA_1549
GUIDES	AIFM3	ATGATGCAGACCAATGTCCC	ATGATGCAGACCAATGTCCCAGGAGGCGTGTTT	GGAAAGGACGAAACACCGATGATGCAGACCAATGTCCCGTTTTAGAGCTAGAAATAGCAAGTTAAAATAAGGC	CRISPRko_sgRNA_1550
GUIDES	AIFM3	GTTCCTCCAGGCAAGGGGGA	CTTTGCGGTTGTTCCTCCAGGCAAGGGGGAAGGAGGTGACAGC	GGAAAGGACGAAACACCGGTTCCTCCAGGCAAGGGGGAGTTTTAGAGCTAGAAATAGCAAGTTAAAATAAGGC	CRISPRko_sgRNA_1551
GUIDES	AIFM3	GTCCCAGGCGTGTTTGCAGC	GCAGACCAATGTCCCAGGCGTGTTTGCAGCTGGTGGCGATGCT	GGAAAGGACGAAACACCGGTCCCAGGCGTGTTTGCAGCGTTTTAGAGCTAGAAATAGCAAGTTAAAATAAGGC	CRISPRko_sgRNA_1552
GUIDES	AK1	TTGAAACGTGGAGAGACCAG	CCAGCGGCTCTTGAAACGTGGAGAGACCAGCGGCGGGCGTGTG	GGAAAGGACGAAACACCGTTGAAACGTGGAGAGACCAGGTTTTAGAGCTAGAAATAGCAAGTTAAAATAAGGC	CRISPRko_sgRNA_1553
GUIDES	AK1	ATCGCCTTCTATGAGAAACG	AGAACCTGTCATCGCCTTCTATGAGAAACGTGGTGGCATTGTG	GGAAAGGACGAAACACCGATCGCCTTCTATGAGAAACGGTTTTAGAGCTAGAAATAGCAAGTTAAAATAAGGC	CRISPRko_sgRNA_1554
GUIDES	AK1	GAAGGCGATGACAGGTTCTG	GTTTCTCATAGAAGGCGATGACAGGTTCTGTGGTGGCCTTGTA	GGAAAGGACGAAACACCGGAAGGCGATGACAGGTTCTGGTTTTAGAGCTAGAAATAGCAAGTTAAAATAAGGC	CRISPRko_sgRNA_1555
GUIDES	AK1	GCCCTGAGACCATGACCCAG	GTGGACGCAGGCCCTGAGACCATGACCCAGCGGCGGCTCTTGA	GGAAAGGACGAAACACCGGCCCTGAGACCATGACCCAGGTTTTAGAGCTAGAAATAGCAAGTTAAAATAAGGC	CRISPRko_sgRNA_1556
GUIDES	AK1	GGCCAGGGGCAAGAAGCTGT	GCTCAGGCTCGGCCAGGGGCAAGAAGCTGTCGGCGGAAATCAT	GGAAAGGACGAAACACCGGGCCAGGGGCAAGAAGCTGTGTTTTAGAGCTAGAAATAGCAAGTTAAAATAAGGC	CRISPRko_sgRNA_1557
GUIDES	AK1	GATTGATGGCTACCCGCGGG	AAGGCTTCCTGATTGATGGCTACCCGCGGGAGGAGGTGCAGCA	GGAAAGGACGAAACACCGGATTGATGGCTACCCGCGGGGTTTTAGAGCTAGAAATAGCAAGTTAAAATAAGGC	CRISPRko_sgRNA_1558
GUIDES	AK1	AGTATTGACTTTGGCCACCA	AGCCTTTGGAAGTATTGACTTTGGCCACCATGGTGGCATCCCG	GGAAAGGACGAAACACCGAGTATTGACTTTGGCCACCAGTTTTAGAGCTAGAAATAGCAAGTTAAAATAAGGC	CRISPRko_sgRNA_1559
GUIDES	AK1	GCCAAAGTCAATACTTCCAA	TGCCATGGTGGCCAAAGTCAATACTTCCAAAGGAGGCTTCCTG	GGAAAGGACGAAACACCGGCCAAAGTCAATACTTCCAAGTTTTAGAGCTAGAAATAGCAAGTTAAAATAAGGC	CRISPRko_sgRNA_1560
GUIDES	AK2	GAGTGGCCGTTCCTACCACG	TTCACCCCAAGAGTGGCCGTTCCTACCACGAGGAGGAGTTCAA	GGAAAGGACGAAACACCGGAGTGGCCGTTCCTACCACGGTTTTAGAGCTAGAAATAGCAAGTTAAAATAAGGC	CRISPRko_sgRNA_1561
GUIDES	AK2	TAGAGTACTACAGGAAACGG	ACCCCACTCATAGAGTACTACAGGAAACGGGGGGGGATCCACT	GGAAAGGACGAAACACCGTAGAGTACTACAGGAAACGGGTTTTAGAGCTAGAAATAGCAAGTTAAAATAAGGC	CRISPRko_sgRNA_1562
GUIDES	AK2	TGAGTGGGGTGGTTTGAGTG	TAGTACTCTATGAGTGGGGTGGTTTGAGTGTGGTGGTAGGCTT	GGAAAGGACGAAACACCGTGAGTGGGGTGGTTTGAGTGGTTTTAGAGCTAGAAATAGCAAGTTAAAATAAGGC	CRISPRko_sgRNA_1563
GUIDES	AK2	TTGGAGGGTTGAACTCCTCG	ATGGGCTCTTTTGGAGGGTTGAACTCCTCGTGGTGGTAGGAAC	GGAAAGGACGAAACACCGTTGGAGGGTTGAACTCCTCGGTTTTAGAGCTAGAAATAGCAAGTTAAAATAAGGC	CRISPRko_sgRNA_1564
GUIDES	AK2	GTAGTACTCTATGAGTGGGG	CCCGTTTCCTGTAGTACTCTATGAGTGGGGTGGTGGTTTGAGT	GGAAAGGACGAAACACCGGTAGTACTCTATGAGTGGGGGTTTTAGAGCTAGAAATAGCAAGTTAAAATAAGGC	CRISPRko_sgRNA_1565
GUIDES	AK2	AGGGTTGAACTCCTCGTGGT	GCTCTTTTGGAGGGTTGAACTCCTCGTGGTAGGAGGAACGGCC	GGAAAGGACGAAACACCGAGGGTTGAACTCCTCGTGGTGTTTTAGAGCTAGAAATAGCAAGTTAAAATAAGGC	CRISPRko_sgRNA_1566
GUIDES	AK2	TGAACTCCTCGTGGTAGGAA	TTTGGAGGGTTGAACTCCTCGTGGTAGGAACGGCGGCCACTCT	GGAAAGGACGAAACACCGTGAACTCCTCGTGGTAGGAAGTTTTAGAGCTAGAAATAGCAAGTTAAAATAAGGC	CRISPRko_sgRNA_1567
GUIDES	AK2	TTCCTGTAGTACTCTATGAG	GATCCCCCGTTTCCTGTAGTACTCTATGAGTGGTGGGGTGGTT	GGAAAGGACGAAACACCGTTCCTGTAGTACTCTATGAGGTTTTAGAGCTAGAAATAGCAAGTTAAAATAAGGC	CRISPRko_sgRNA_1568
GUIDES	AK3	TGTAGTGATGCGCGACGACA	GCTCGAAGTGTGTAGTGATGCGCGACGACACGGCGGTGCCCTT	GGAAAGGACGAAACACCGTGTAGTGATGCGCGACGACAGTTTTAGAGCTAGAAATAGCAAGTTAAAATAAGGC	CRISPRko_sgRNA_1569
GUIDES	AK3	GAGCTGAAGCACCTCTCCAG	TACACACTTCGAGCTGAAGCACCTCTCCAGCGGCGGGGACCTG	GGAAAGGACGAAACACCGGAGCTGAAGCACCTCTCCAGGTTTTAGAGCTAGAAATAGCAAGTTAAAATAAGGC	CRISPRko_sgRNA_1570
GUIDES	AK3	TTTTCCAAGGACACTTCCAC	TTTTCCAAGGACACTTCCACAGGAGGCAGAAGC	GGAAAGGACGAAACACCGTTTTCCAAGGACACTTCCACGTTTTAGAGCTAGAAATAGCAAGTTAAAATAAGGC	CRISPRko_sgRNA_1571
GUIDES	AK3	TCATCCTCACGCTGAATGAG	CTCTGGTTTATCATCCTCACGCTGAATGAGAGGAGGCTCCCCA	GGAAAGGACGAAACACCGTCATCCTCACGCTGAATGAGGTTTTAGAGCTAGAAATAGCAAGTTAAAATAAGGC	CRISPRko_sgRNA_1572
GUIDES	AK3	CTATCTAGGGCTTCTGCCTG	CTGATAAGCTCTATCTAGGGCTTCTGCCTGTGGTGGAAGTGTC	GGAAAGGACGAAACACCGCTATCTAGGGCTTCTGCCTGGTTTTAGAGCTAGAAATAGCAAGTTAAAATAAGGC	CRISPRko_sgRNA_1573
GUIDES	AK3	GGAGCCTCTCATTCAGCGTG	ACCTGACTGGGGAGCCTCTCATTCAGCGTGAGGAGGATGATAA	GGAAAGGACGAAACACCGGGAGCCTCTCATTCAGCGTGGTTTTAGAGCTAGAAATAGCAAGTTAAAATAAGGC	CRISPRko_sgRNA_1574
GUIDES	AK3	CATCTGGGATGAGTTTCCCT	GTCATGACATCATCTGGGATGAGTTTCCCTTGGTGGTCAATGA	GGAAAGGACGAAACACCGCATCTGGGATGAGTTTCCCTGTTTTAGAGCTAGAAATAGCAAGTTAAAATAAGGC	CRISPRko_sgRNA_1575
GUIDES	AK3	AATGTTATAGACTCGGCCAC	GGTTGAATTCAATGTTATAGACTCGGCCACTGGTGGCGGGATG	GGAAAGGACGAAACACCGAATGTTATAGACTCGGCCACGTTTTAGAGCTAGAAATAGCAAGTTAAAATAAGGC	CRISPRko_sgRNA_1576
GUIDES	AK4	TAGGAGGGTGAATCCAACGG	ACCCTTCCGCTAGGAGGGTGAATCCAACGGCGGCGGCTGAGAC	GGAAAGGACGAAACACCGTAGGAGGGTGAATCCAACGGGTTTTAGAGCTAGAAATAGCAAGTTAAAATAAGGC	CRISPRko_sgRNA_1577
GUIDES	AK4	TGAACCGTTAGTCCAGCAGG	ACGTCACTGGTGAACCGTTAGTCCAGCAGGAGGAGGATGATAA	GGAAAGGACGAAACACCGTGAACCGTTAGTCCAGCAGGGTTTTAGAGCTAGAAATAGCAAGTTAAAATAAGGC	CRISPRko_sgRNA_1578
GUIDES	AK4	GGTCTCCAGCATCTCTCCAG	CCAGAACTTTGGTCTCCAGCATCTCTCCAGCGGCGGCCACTTC	GGAAAGGACGAAACACCGGGTCTCCAGCATCTCTCCAGGTTTTAGAGCTAGAAATAGCAAGTTAAAATAAGGC	CRISPRko_sgRNA_1579
GUIDES	AK4	GCTAAGACAGTACAAAGACG	TTGCTGCCAGGCTAAGACAGTACAAAGACGTGGTGGCAAAGCC	GGAAAGGACGAAACACCGGCTAAGACAGTACAAAGACGGTTTTAGAGCTAGAAATAGCAAGTTAAAATAAGGC	CRISPRko_sgRNA_1580
GUIDES	AK4	TCCGAGTTGGAGAACAGGCG	CCTAATGATGTCCGAGTTGGAGAACAGGCGTGGTGGCCAGCAC	GGAAAGGACGAAACACCGTCCGAGTTGGAGAACAGGCGGTTTTAGAGCTAGAAATAGCAAGTTAAAATAAGGC	CRISPRko_sgRNA_1581
GUIDES	AK4	CGCTAGGAGGGTGAATCCAA	TATACCCTTCCGCTAGGAGGGTGAATCCAACGGCGGCGGCTGA	GGAAAGGACGAAACACCGCGCTAGGAGGGTGAATCCAAGTTTTAGAGCTAGAAATAGCAAGTTAAAATAAGGC	CRISPRko_sgRNA_1582
GUIDES	AK4	CCTGGACAAAATCTGTGAAG	AAGCCGAAGCCCTGGACAAAATCTGTGAAGTGGTGGATCTAGT	GGAAAGGACGAAACACCGCCTGGACAAAATCTGTGAAGGTTTTAGAGCTAGAAATAGCAAGTTAAAATAAGGC	CRISPRko_sgRNA_1583
GUIDES	AK4	AAGATCGTCTCAGCCGCCGT	GAAACACTTAAAGATCGTCTCAGCCGCCGTTGGTGGATTCACC	GGAAAGGACGAAACACCGAAGATCGTCTCAGCCGCCGTGTTTTAGAGCTAGAAATAGCAAGTTAAAATAAGGC	CRISPRko_sgRNA_1584
GUIDES	AK5	TCCATACAGATCACCAACTG	TGCCGAGCAGTCCATACAGATCACCAACTGTGGTGGGTCTCCA	GGAAAGGACGAAACACCGTCCATACAGATCACCAACTGGTTTTAGAGCTAGAAATAGCAAGTTAAAATAAGGC	CRISPRko_sgRNA_1585
GUIDES	AK5	TGACCAACCGCCTTCTCCAA	GCAGACACCATGACCAACCGCCTTCTCCAAAGGAGGAGCCGGA	GGAAAGGACGAAACACCGTGACCAACCGCCTTCTCCAAGTTTTAGAGCTAGAAATAGCAAGTTAAAATAAGGC	CRISPRko_sgRNA_1586
GUIDES	AK5	GAGCCGGAGCAGCCTGCCTG	TTCTCCAAAGGAGCCGGAGCAGCCTGCCTGTGGTGGACGACAC	GGAAAGGACGAAACACCGGAGCCGGAGCAGCCTGCCTGGTTTTAGAGCTAGAAATAGCAAGTTAAAATAAGGC	CRISPRko_sgRNA_1587
GUIDES	AK5	GTAGTAGGCGATCACGGGGA	TTTTTGTCTCGTAGTAGGCGATCACGGGGATGGTGGACGCTCG	GGAAAGGACGAAACACCGGTAGTAGGCGATCACGGGGAGTTTTAGAGCTAGAAATAGCAAGTTAAAATAAGGC	CRISPRko_sgRNA_1588
GUIDES	AK5	GTGAAGCAAGGGGAAGAGTT	TCCTCGGGAGGTGAAGCAAGGGGAAGAGTTCGGCGGACGCAGG	GGAAAGGACGAAACACCGGTGAAGCAAGGGGAAGAGTTGTTTTAGAGCTAGAAATAGCAAGTTAAAATAAGGC	CRISPRko_sgRNA_1589
GUIDES	AK5	TATCCTCGGGAGGTGAAGCA	GATTGACGGCTATCCTCGGGAGGTGAAGCAAGGAGGGGAAGAG	GGAAAGGACGAAACACCGTATCCTCGGGAGGTGAAGCAGTTTTAGAGCTAGAAATAGCAAGTTAAAATAAGGC	CRISPRko_sgRNA_1590
GUIDES	AK5	GAGGCCATGGTGGCCAGCCT	GCTCCTGAAGGAGGCCATGGTGGCCAGCCTCGGCGGGGACACC	GGAAAGGACGAAACACCGGAGGCCATGGTGGCCAGCCTGTTTTAGAGCTAGAAATAGCAAGTTAAAATAAGGC	CRISPRko_sgRNA_1591
GUIDES	AK5	TGGCCACCATGGCCTCCTTC	TCCCCGAGGCTGGCCACCATGGCCTCCTTCAGGAGGAGCTCCA	GGAAAGGACGAAACACCGTGGCCACCATGGCCTCCTTCGTTTTAGAGCTAGAAATAGCAAGTTAAAATAAGGC	CRISPRko_sgRNA_1592
GUIDES	AK7	AGAGAAGATAGCTCGCTGGG	TGGAGATGGCAGAGAAGATAGCTCGCTGGGAGGAGGAGTGGGT	GGAAAGGACGAAACACCGAGAGAAGATAGCTCGCTGGGGTTTTAGAGCTAGAAATAGCAAGTTAAAATAAGGC	CRISPRko_sgRNA_1593
GUIDES	AK7	AAACCTTCCTGAGAGCATCG	AGCGTGTGATAAACCTTCCTGAGAGCATCGTGGTGGCGGGGAC	GGAAAGGACGAAACACCGAAACCTTCCTGAGAGCATCGGTTTTAGAGCTAGAAATAGCAAGTTAAAATAAGGC	CRISPRko_sgRNA_1594
GUIDES	AK7	CCTTCCTGAGAGCATCGTGG	GTGTGATAAACCTTCCTGAGAGCATCGTGGCGGCGGGGACCCA	GGAAAGGACGAAACACCGCCTTCCTGAGAGCATCGTGGGTTTTAGAGCTAGAAATAGCAAGTTAAAATAAGGC	CRISPRko_sgRNA_1595
GUIDES	AK7	AAGGAGTACAAGCAAAGCAG	CACTATCCTCAAGGAGTACAAGCAAAGCAGAGGAGGATTGATG	GGAAAGGACGAAACACCGAAGGAGTACAAGCAAAGCAGGTTTTAGAGCTAGAAATAGCAAGTTAAAATAAGGC	CRISPRko_sgRNA_1596
GUIDES	AK7	AATCAACAGGGTCTTCGGGT	GTTACCAGAAAATCAACAGGGTCTTCGGGTCGGCGGACGTTGC	GGAAAGGACGAAACACCGAATCAACAGGGTCTTCGGGTGTTTTAGAGCTAGAAATAGCAAGTTAAAATAAGGC	CRISPRko_sgRNA_1597
GUIDES	AK7	AATAAGAGTTGGCATCACAT	TCAGGCCCTGAATAAGAGTTGGCATCACATAGGAGGTCATTAA	GGAAAGGACGAAACACCGAATAAGAGTTGGCATCACATGTTTTAGAGCTAGAAATAGCAAGTTAAAATAAGGC	CRISPRko_sgRNA_1598
GUIDES	AK7	TTCAGGCCCTGAATAAGAGT	GCAACATTCATTCAGGCCCTGAATAAGAGTTGGTGGCATCACA	GGAAAGGACGAAACACCGTTCAGGCCCTGAATAAGAGTGTTTTAGAGCTAGAAATAGCAAGTTAAAATAAGGC	CRISPRko_sgRNA_1599
GUIDES	AK7	GGACGTTGCAACATTCATTC	TCTTCGGGTCGGACGTTGCAACATTCATTCAGGAGGCCCTGAA	GGAAAGGACGAAACACCGGGACGTTGCAACATTCATTCGTTTTAGAGCTAGAAATAGCAAGTTAAAATAAGGC	CRISPRko_sgRNA_1600
GUIDES	AK8	AGACGCGTGAGCAGGCTCTG	GGCATCCCTGAGACGCGTGAGCAGGCTCTGAGGAGGATCCAGA	GGAAAGGACGAAACACCGAGACGCGTGAGCAGGCTCTGGTTTTAGAGCTAGAAATAGCAAGTTAAAATAAGGC	CRISPRko_sgRNA_1601
GUIDES	AK8	GCCTGTATTTCTGGGCCAGG	CCATTGACAAGCCTGTATTTCTGGGCCAGGAGGAGGGCGGCCT	GGAAAGGACGAAACACCGGCCTGTATTTCTGGGCCAGGGTTTTAGAGCTAGAAATAGCAAGTTAAAATAAGGC	CRISPRko_sgRNA_1602
GUIDES	AK8	GGGCAGTGGGAAAAGTCTGC	TCGGGCCTGTGGGCAGTGGGAAAAGTCTGCAGGAGGCCGCCCT	GGAAAGGACGAAACACCGGGGCAGTGGGAAAAGTCTGCGTTTTAGAGCTAGAAATAGCAAGTTAAAATAAGGC	CRISPRko_sgRNA_1603
GUIDES	AK8	AGACTTTTCCCACTGCCCAC	GGCGGCCTGCAGACTTTTCCCACTGCCCACAGGAGGCCCGAGC	GGAAAGGACGAAACACCGAGACTTTTCCCACTGCCCACGTTTTAGAGCTAGAAATAGCAAGTTAAAATAAGGC	CRISPRko_sgRNA_1604
GUIDES	AK8	CCAGGCGTTCCTGAATCAGC	TCCTCTTCAGCCAGGCGTTCCTGAATCAGCTGGTGGACGAGCA	GGAAAGGACGAAACACCGCCAGGCGTTCCTGAATCAGCGTTTTAGAGCTAGAAATAGCAAGTTAAAATAAGGC	CRISPRko_sgRNA_1605
GUIDES	AK8	TGATGCAATCCTCTTCAGCC	CTTACCTGCTTGATGCAATCCTCTTCAGCCAGGAGGCGTTCCT	GGAAAGGACGAAACACCGTGATGCAATCCTCTTCAGCCGTTTTAGAGCTAGAAATAGCAAGTTAAAATAAGGC	CRISPRko_sgRNA_1606
GUIDES	AK8	CATCCCTGAGACGCGTGAGC	TTCTGGATGGCATCCCTGAGACGCGTGAGCAGGAGGCTCTGAG	GGAAAGGACGAAACACCGCATCCCTGAGACGCGTGAGCGTTTTAGAGCTAGAAATAGCAAGTTAAAATAAGGC	CRISPRko_sgRNA_1607
GUIDES	AK8	CAAGCCTGTATTTCTGGGCC	TCACCATTGACAAGCCTGTATTTCTGGGCCAGGAGGAGGGCGG	GGAAAGGACGAAACACCGCAAGCCTGTATTTCTGGGCCGTTTTAGAGCTAGAAATAGCAAGTTAAAATAAGGC	CRISPRko_sgRNA_1608
GUIDES	AKR1A1	CAGGTACCCAGACCAATCAG	CTCACTCTTCCAGGTACCCAGACCAATCAGAGGAGGCATCTTC	GGAAAGGACGAAACACCGCAGGTACCCAGACCAATCAGGTTTTAGAGCTAGAAATAGCAAGTTAAAATAAGGC	CRISPRko_sgRNA_1609
GUIDES	AKR1A1	AGATAGCAGCACAATCAATG	TCATTGCCGTAGATAGCAGCACAATCAATGTGGTGGCGGTAGC	GGAAAGGACGAAACACCGAGATAGCAGCACAATCAATGGTTTTAGAGCTAGAAATAGCAAGTTAAAATAAGGC	CRISPRko_sgRNA_1610
GUIDES	AKR1A1	TAGCAGCACAATCAATGTGG	TTGCCGTAGATAGCAGCACAATCAATGTGGCGGCGGTAGCCTA	GGAAAGGACGAAACACCGTAGCAGCACAATCAATGTGGGTTTTAGAGCTAGAAATAGCAAGTTAAAATAAGGC	CRISPRko_sgRNA_1611
GUIDES	AKR1A1	ATTGCCCACTGCCAAGCACG	AAATGAGCTAATTGCCCACTGCCAAGCACGTGGTGGCCTGGAG	GGAAAGGACGAAACACCGATTGCCCACTGCCAAGCACGGTTTTAGAGCTAGAAATAGCAAGTTAAAATAAGGC	CRISPRko_sgRNA_1612
GUIDES	AKR1A1	CAATGAGCCTGAGATTGGGG	CTATCTACGGCAATGAGCCTGAGATTGGGGAGGAGGCCCTGAA	GGAAAGGACGAAACACCGCAATGAGCCTGAGATTGGGGGTTTTAGAGCTAGAAATAGCAAGTTAAAATAAGGC	CRISPRko_sgRNA_1613
GUIDES	AKR1A1	CTGCCAAGCACGTGGCCTGG	TAATTGCCCACTGCCAAGCACGTGGCCTGGAGGAGGTAACTGC	GGAAAGGACGAAACACCGCTGCCAAGCACGTGGCCTGGGTTTTAGAGCTAGAAATAGCAAGTTAAAATAAGGC	CRISPRko_sgRNA_1614
GUIDES	AKR1A1	ATCACGCCATGCACGATCAG	GCTCATCAGGATCACGCCATGCACGATCAGAGGAGGAGCCCAA	GGAAAGGACGAAACACCGATCACGCCATGCACGATCAGGTTTTAGAGCTAGAAATAGCAAGTTAAAATAAGGC	CRISPRko_sgRNA_1615
GUIDES	AKR1A1	CATTTTGAGCCAAGTATGGG	GCAATTAGCTCATTTTGAGCCAAGTATGGGTGGTGGCATTCCA	GGAAAGGACGAAACACCGCATTTTGAGCCAAGTATGGGGTTTTAGAGCTAGAAATAGCAAGTTAAAATAAGGC	CRISPRko_sgRNA_1616
GUIDES	AKR1B1	CCTGTTGTAGCTGAGTAAGG	CCCTCCAGTTCCTGTTGTAGCTGAGTAAGGTGGTGGTCATATC	GGAAAGGACGAAACACCGCCTGTTGTAGCTGAGTAAGGGTTTTAGAGCTAGAAATAGCAAGTTAAAATAAGGC	CRISPRko_sgRNA_1617
GUIDES	AKR1B1	TGATCCGGTTCCCCATGCAG	TGATCCGGTTCCCCATGCAGAGGAGGAACTTGG	GGAAAGGACGAAACACCGTGATCCGGTTCCCCATGCAGGTTTTAGAGCTAGAAATAGCAAGTTAAAATAAGGC	CRISPRko_sgRNA_1618
GUIDES	AKR1B1	ACACCAACATTCTGGACACG	GTTCCCAGTGACACCAACATTCTGGACACGTGGTGGGCGGTAA	GGAAAGGACGAAACACCGACACCAACATTCTGGACACGGTTTTAGAGCTAGAAATAGCAAGTTAAAATAAGGC	CRISPRko_sgRNA_1619
GUIDES	AKR1B1	AGAGCCGAGGGGGCTGTAGG	GCCTGTCAGGAGAGCCGAGGGGGCTGTAGGCGGCGGTCACCAC	GGAAAGGACGAAACACCGAGAGCCGAGGGGGCTGTAGGGTTTTAGAGCTAGAAATAGCAAGTTAAAATAAGGC	CRISPRko_sgRNA_1620
GUIDES	AKR1B1	ATTGGATGAGTCGGGCAATG	AATTTTTCCCATTGGATGAGTCGGGCAATGTGGTGGTTCCCAG	GGAAAGGACGAAACACCGATTGGATGAGTCGGGCAATGGTTTTAGAGCTAGAAATAGCAAGTTAAAATAAGGC	CRISPRko_sgRNA_1621
GUIDES	AKR1B1	CCCCATGCAGAGGAACTTGG	TGATCCGGTTCCCCATGCAGAGGAACTTGGTGGTGGTGATCCC	GGAAAGGACGAAACACCGCCCCATGCAGAGGAACTTGGGTTTTAGAGCTAGAAATAGCAAGTTAAAATAAGGC	CRISPRko_sgRNA_1622
GUIDES	AKR1B1	ACATTGCCCGACTCATCCAA	ACTGGGAACCACATTGCCCGACTCATCCAATGGTGGGAAAAAT	GGAAAGGACGAAACACCGACATTGCCCGACTCATCCAAGTTTTAGAGCTAGAAATAGCAAGTTAAAATAAGGC	CRISPRko_sgRNA_1623
GUIDES	AKR1B1	GCCTGTCAGGAGAGCCGAGG	GCCTGTCAGGAGAGCCGAGGGGGGGGCTGTAGG	GGAAAGGACGAAACACCGGCCTGTCAGGAGAGCCGAGGGTTTTAGAGCTAGAAATAGCAAGTTAAAATAAGGC	CRISPRko_sgRNA_1624
GUIDES	AKR1B10	GATGATAAAGGTAATGCCAT	TTTCCCCAAAGATGATAAAGGTAATGCCATCGGCGGTGGAAAA	GGAAAGGACGAAACACCGGATGATAAAGGTAATGCCATGTTTTAGAGCTAGAAATAGCAAGTTAAAATAAGGC	CRISPRko_sgRNA_1625
GUIDES	AKR1B10	GATAAAGGTAATGCCATCGG	CCCCAAAGATGATAAAGGTAATGCCATCGGTGGTGGAAAAGCA	GGAAAGGACGAAACACCGGATAAAGGTAATGCCATCGGGTTTTAGAGCTAGAAATAGCAAGTTAAAATAAGGC	CRISPRko_sgRNA_1626
GUIDES	AKR1B10	GGCTGAAATTGGAGACCCCA	ATCTGGAAGTGGCTGAAATTGGAGACCCCAAGGAGGGCTTTCA	GGAAAGGACGAAACACCGGGCTGAAATTGGAGACCCCAGTTTTAGAGCTAGAAATAGCAAGTTAAAATAAGGC	CRISPRko_sgRNA_1627
GUIDES	AKR1B10	CAGGGAAGGGTCTTCTGGCT	GATCCTCCAGCAGGGAAGGGTCTTCTGGCTTGGTGGCCCTAGG	GGAAAGGACGAAACACCGCAGGGAAGGGTCTTCTGGCTGTTTTAGAGCTAGAAATAGCAAGTTAAAATAAGGC	CRISPRko_sgRNA_1628
GUIDES	AKR1B10	GCGTGCTGGTGTCACAGACT	TCTCAACAATGCGTGCTGGTGTCACAGACTTGGTGGGGATGAC	GGAAAGGACGAAACACCGGCGTGCTGGTGTCACAGACTGTTTTAGAGCTAGAAATAGCAAGTTAAAATAAGGC	CRISPRko_sgRNA_1629
GUIDES	AKR1B10	GAACGTTGCTTTTCCACCGA	AGGCATCCAAGAACGTTGCTTTTCCACCGATGGTGGCATTACC	GGAAAGGACGAAACACCGGAACGTTGCTTTTCCACCGAGTTTTAGAGCTAGAAATAGCAAGTTAAAATAAGGC	CRISPRko_sgRNA_1630
GUIDES	AKR1B10	CTTTATCATCTTTGGGGAAA	ATGGCATTACCTTTATCATCTTTGGGGAAAAGGAGGTCATCCC	GGAAAGGACGAAACACCGCTTTATCATCTTTGGGGAAAGTTTTAGAGCTAGAAATAGCAAGTTAAAATAAGGC	CRISPRko_sgRNA_1631
GUIDES	AKR1B10	GATCTGGAAGTGGCTGAAAT	AGAGCTTCTCGATCTGGAAGTGGCTGAAATTGGTGGAGACCCC	GGAAAGGACGAAACACCGGATCTGGAAGTGGCTGAAATGTTTTAGAGCTAGAAATAGCAAGTTAAAATAAGGC	CRISPRko_sgRNA_1632
GUIDES	AKR1B15	GGATCAGTTTCTCCTGCGTG	TGGCAGTACTGGATCAGTTTCTCCTGCGTGAGGAGGTATGGGT	GGAAAGGACGAAACACCGGGATCAGTTTCTCCTGCGTGGTTTTAGAGCTAGAAATAGCAAGTTAAAATAAGGC	CRISPRko_sgRNA_1633
GUIDES	AKR1B15	TCAACCACTTCCAGATCGAG	GTCTCAAATTTCAACCACTTCCAGATCGAGAGGAGGCTCTTGA	GGAAAGGACGAAACACCGTCAACCACTTCCAGATCGAGGTTTTAGAGCTAGAAATAGCAAGTTAAAATAAGGC	CRISPRko_sgRNA_1634
GUIDES	AKR1B15	GGTTGAAATTTGAGACCCCA	ATCTGGAAGTGGTTGAAATTTGAGACCCCAAGGAGGGCTTTCA	GGAAAGGACGAAACACCGGGTTGAAATTTGAGACCCCAGTTTTAGAGCTAGAAATAGCAAGTTAAAATAAGGC	CRISPRko_sgRNA_1635
GUIDES	AKR1B15	ATGTTCTCAACAATGTGTGC	ATGTTCTCAACAATGTGTGCTGGTGGTGTCATA	GGAAAGGACGAAACACCGATGTTCTCAACAATGTGTGCGTTTTAGAGCTAGAAATAGCAAGTTAAAATAAGGC	CRISPRko_sgRNA_1636
GUIDES	AKR1B15	TGTTCAAGAGCCTCTCGATC	AGTCCAGGTTTGTTCAAGAGCCTCTCGATCTGGTGGAAGTGGT	GGAAAGGACGAAACACCGTGTTCAAGAGCCTCTCGATCGTTTTAGAGCTAGAAATAGCAAGTTAAAATAAGGC	CRISPRko_sgRNA_1637
GUIDES	AKR1B15	GTGTGCTGGTGTCATAGACT	TCTCAACAATGTGTGCTGGTGTCATAGACTTGGTGGGGATCAC	GGAAAGGACGAAACACCGGTGTGCTGGTGTCATAGACTGTTTTAGAGCTAGAAATAGCAAGTTAAAATAAGGC	CRISPRko_sgRNA_1638
GUIDES	AKR1B15	CTGTCACATTCCTCTGGATA	TTGGGGATCACTGTCACATTCCTCTGGATATGGTGGAAACGGA	GGAAAGGACGAAACACCGCTGTCACATTCCTCTGGATAGTTTTAGAGCTAGAAATAGCAAGTTAAAATAAGGC	CRISPRko_sgRNA_1639
GUIDES	AKR1B15	AGTTTCTCCTGCGTGAGGTA	GTACTGGATCAGTTTCTCCTGCGTGAGGTATGGTGGGTGACAC	GGAAAGGACGAAACACCGAGTTTCTCCTGCGTGAGGTAGTTTTAGAGCTAGAAATAGCAAGTTAAAATAAGGC	CRISPRko_sgRNA_1640
GUIDES	AKR1C1	CTGCGCTACCAGCTACAGCG	CCTGATTGCCCTGCGCTACCAGCTACAGCGTGGTGGGGTTGTG	GGAAAGGACGAAACACCGCTGCGCTACCAGCTACAGCGGTTTTAGAGCTAGAAATAGCAAGTTAAAATAAGGC	CRISPRko_sgRNA_1641
GUIDES	AKR1C1	GGGTGTCCAACTTCAACCGC	AAGTCCATCGGGGTGTCCAACTTCAACCGCAGGAGGCAGCTGG	GGAAAGGACGAAACACCGGGGTGTCCAACTTCAACCGCGTTTTAGAGCTAGAAATAGCAAGTTAAAATAAGGC	CRISPRko_sgRNA_1642
GUIDES	AKR1C1	GTGGAGAAGTGTAAAGATGC	GTGGAGAAGTGTAAAGATGCAGGAGGATTGGCC	GGAAAGGACGAAACACCGGTGGAGAAGTGTAAAGATGCGTTTTAGAGCTAGAAATAGCAAGTTAAAATAAGGC	CRISPRko_sgRNA_1643
GUIDES	AKR1C1	CAGCTGCCTGCGGTTGAAGT	GGATCATCTCCAGCTGCCTGCGGTTGAAGTTGGTGGACACCCC	GGAAAGGACGAAACACCGCAGCTGCCTGCGGTTGAAGTGTTTTAGAGCTAGAAATAGCAAGTTAAAATAAGGC	CRISPRko_sgRNA_1644
GUIDES	AKR1C1	CCACAACCCCACGCTGTAGC	TTGGCCAGGACCACAACCCCACGCTGTAGCTGGTGGTAGCGCA	GGAAAGGACGAAACACCGCCACAACCCCACGCTGTAGCGTTTTAGAGCTAGAAATAGCAAGTTAAAATAAGGC	CRISPRko_sgRNA_1645
GUIDES	AKR1C1	CCAGCTACAGCGTGGGGTTG	CCCTGCGCTACCAGCTACAGCGTGGGGTTGTGGTGGTCCTGGC	GGAAAGGACGAAACACCGCCAGCTACAGCGTGGGGTTGGTTTTAGAGCTAGAAATAGCAAGTTAAAATAAGGC	CRISPRko_sgRNA_1646
GUIDES	AKR1C1	CACGCTGTAGCTGGTAGCGC	ACCACAACCCCACGCTGTAGCTGGTAGCGCAGGAGGGCAATCA	GGAAAGGACGAAACACCGCACGCTGTAGCTGGTAGCGCGTTTTAGAGCTAGAAATAGCAAGTTAAAATAAGGC	CRISPRko_sgRNA_1647
GUIDES	AKR1C1	GTGGGATCCCAGAGCACTAT	GTTCTTCTCGGTGGGATCCCAGAGCACTATAGGAGGCAACCAG	GGAAAGGACGAAACACCGGTGGGATCCCAGAGCACTATGTTTTAGAGCTAGAAATAGCAAGTTAAAATAAGGC	CRISPRko_sgRNA_1648
GUIDES	AKR1C2	CTGGAAAATGAATAAGATAG	TTTACAGACACTGGAAAATGAATAAGATAGAGGAGGTCAACAT	GGAAAGGACGAAACACCGCTGGAAAATGAATAAGATAGGTTTTAGAGCTAGAAATAGCAAGTTAAAATAAGGC	CRISPRko_sgRNA_1649
GUIDES	AKR1C2	GGATCATCTCCAGCAGCCTG	GGCTTGTTGAGGATCATCTCCAGCAGCCTGTGGTGGTTGAAGT	GGAAAGGACGAAACACCGGGATCATCTCCAGCAGCCTGGTTTTAGAGCTAGAAATAGCAAGTTAAAATAAGGC	CRISPRko_sgRNA_1650
GUIDES	AKR1C2	AGAATCAATATGGTGGAACC	AAACATGTGCAGAATCAATATGGTGGAACCCGGCGGCTTCTAT	GGAAAGGACGAAACACCGAGAATCAATATGGTGGAACCGTTTTAGAGCTAGAAATAGCAAGTTAAAATAAGGC	CRISPRko_sgRNA_1651
GUIDES	AKR1C2	GGGTGTCCAACTTCAACCAC	AAGTCCATCGGGGTGTCCAACTTCAACCACAGGAGGCTGCTGG	GGAAAGGACGAAACACCGGGGTGTCCAACTTCAACCACGTTTTAGAGCTAGAAATAGCAAGTTAAAATAAGGC	CRISPRko_sgRNA_1652
GUIDES	AKR1C2	CAGCAGCCTGTGGTTGAAGT	GGATCATCTCCAGCAGCCTGTGGTTGAAGTTGGTGGACACCCC	GGAAAGGACGAAACACCGCAGCAGCCTGTGGTTGAAGTGTTTTAGAGCTAGAAATAGCAAGTTAAAATAAGGC	CRISPRko_sgRNA_1653
GUIDES	AKR1C2	TGCACATGTTTACAATAATG	ATATTGATTCTGCACATGTTTACAATAATGAGGAGGAGCAGGT	GGAAAGGACGAAACACCGTGCACATGTTTACAATAATGGTTTTAGAGCTAGAAATAGCAAGTTAAAATAAGGC	CRISPRko_sgRNA_1654
GUIDES	AKR1C2	TGTTTACAATAATGAGGAGC	ATTCTGCACATGTTTACAATAATGAGGAGCAGGAGGTTGGACT	GGAAAGGACGAAACACCGTGTTTACAATAATGAGGAGCGTTTTAGAGCTAGAAATAGCAAGTTAAAATAAGGC	CRISPRko_sgRNA_1655
GUIDES	AKR1C2	AGCTCTAGAGGCCGTCAAAT	CTAAAAGTAAAGCTCTAGAGGCCGTCAAATTGGTGGCAATAGA	GGAAAGGACGAAACACCGAGCTCTAGAGGCCGTCAAATGTTTTAGAGCTAGAAATAGCAAGTTAAAATAAGGC	CRISPRko_sgRNA_1656
GUIDES	AKR1C3	TGAGTTCCAGTTGACTGCAG	GATAGGTTTTTGAGTTCCAGTTGACTGCAGAGGAGGACATGAA	GGAAAGGACGAAACACCGTGAGTTCCAGTTGACTGCAGGTTTTAGAGCTAGAAATAGCAAGTTAAAATAAGGC	CRISPRko_sgRNA_1657
GUIDES	AKR1C3	AATAGTGGAGATTTCTGTCT	TCACTGTTAAAATAGTGGAGATTTCTGTCTAGGAGGCCATCTA	GGAAAGGACGAAACACCGAATAGTGGAGATTTCTGTCTGTTTTAGAGCTAGAAATAGCAAGTTAAAATAAGGC	CRISPRko_sgRNA_1658
GUIDES	AKR1C3	AGAAATCTAGCAATTTACTC	TTCGACTTGCAGAAATCTAGCAATTTACTCCGGCGGTTGAAAT	GGAAAGGACGAAACACCGAGAAATCTAGCAATTTACTCGTTTTAGAGCTAGAAATAGCAAGTTAAAATAAGGC	CRISPRko_sgRNA_1659
GUIDES	AKR1C3	GAGGACATGAAAGCCATAGA	GTTGACTGCAGAGGACATGAAAGCCATAGATGGTGGCCTAGAC	GGAAAGGACGAAACACCGGAGGACATGAAAGCCATAGAGTTTTAGAGCTAGAAATAGCAAGTTAAAATAAGGC	CRISPRko_sgRNA_1660
GUIDES	AKR1C3	AATGTCATCCGTATTTCAAC	AATGTCATCCGTATTTCAACCGGCGGAGTAAAT	GGAAAGGACGAAACACCGAATGTCATCCGTATTTCAACGTTTTAGAGCTAGAAATAGCAAGTTAAAATAAGGC	CRISPRko_sgRNA_1661
GUIDES	AKR1C3	CAAGTCGAAAGATATTGTTC	TAGATTTCTGCAAGTCGAAAGATATTGTTCTGGTGGTTGCCTA	GGAAAGGACGAAACACCGCAAGTCGAAAGATATTGTTCGTTTTAGAGCTAGAAATAGCAAGTTAAAATAAGGC	CRISPRko_sgRNA_1662
GUIDES	AKR1C3	AATTTACTCCGGTTGAAATA	GAAATCTAGCAATTTACTCCGGTTGAAATACGGCGGATGACAT	GGAAAGGACGAAACACCGAATTTACTCCGGTTGAAATAGTTTTAGAGCTAGAAATAGCAAGTTAAAATAAGGC	CRISPRko_sgRNA_1663
GUIDES	AKR1C3	TCATGTCCTCTGCAGTCAAC	TCTATGGCTTTCATGTCCTCTGCAGTCAACTGGTGGAACTCAA	GGAAAGGACGAAACACCGTCATGTCCTCTGCAGTCAACGTTTTAGAGCTAGAAATAGCAAGTTAAAATAAGGC	CRISPRko_sgRNA_1664
GUIDES	AKR1C4	AAGGCTGGTTGGACCATCTG	TGAGCTTTCCAAGGCTGGTTGGACCATCTGTGGTGGTTGAAAG	GGAAAGGACGAAACACCGAAGGCTGGTTGGACCATCTGGTTTTAGAGCTAGAAATAGCAAGTTAAAATAAGGC	CRISPRko_sgRNA_1665
GUIDES	AKR1C4	CTATCTTCTTCATTTCCCAA	ATGTTGACCTCTATCTTCTTCATTTCCCAATGGTGGCTCTCAA	GGAAAGGACGAAACACCGCTATCTTCTTCATTTCCCAAGTTTTAGAGCTAGAAATAGCAAGTTAAAATAAGGC	CRISPRko_sgRNA_1666
GUIDES	AKR1C4	ACCTCTACAGCTCTGTTCCT	TAATTTGGTGACCTCTACAGCTCTGTTCCTCGGCGGAACCTGA	GGAAAGGACGAAACACCGACCTCTACAGCTCTGTTCCTGTTTTAGAGCTAGAAATAGCAAGTTAAAATAAGGC	CRISPRko_sgRNA_1667
GUIDES	AKR1C4	CACTTTCTTTCAACCACAGA	AGCTTTGGTGCACTTTCTTTCAACCACAGATGGTGGTCCAACC	GGAAAGGACGAAACACCGCACTTTCTTTCAACCACAGAGTTTTAGAGCTAGAAATAGCAAGTTAAAATAAGGC	CRISPRko_sgRNA_1668
GUIDES	AKR1C4	TGGTCACTTCATGCCCGTAT	AGCTAAATGATGGTCACTTCATGCCCGTATTGGTGGGATTTGG	GGAAAGGACGAAACACCGTGGTCACTTCATGCCCGTATGTTTTAGAGCTAGAAATAGCAAGTTAAAATAAGGC	CRISPRko_sgRNA_1669
GUIDES	AKR1C4	ATAGGTGCCAAATCCCAATA	CTGGAGGTGCATAGGTGCCAAATCCCAATACGGCGGGCATGAA	GGAAAGGACGAAACACCGATAGGTGCCAAATCCCAATAGTTTTAGAGCTAGAAATAGCAAGTTAAAATAAGGC	CRISPRko_sgRNA_1670
GUIDES	AKR1C4	CTCACTGAAAAAACTTCAAC	CCTTGGAAAGCTCACTGAAAAAACTTCAACTGGTGGACTATGT	GGAAAGGACGAAACACCGCTCACTGAAAAAACTTCAACGTTTTAGAGCTAGAAATAGCAAGTTAAAATAAGGC	CRISPRko_sgRNA_1671
GUIDES	AKR1C4	TAGCTCTACACGCTGATATT	GACCATCATTTAGCTCTACACGCTGATATTTGGTGGGATCCAT	GGAAAGGACGAAACACCGTAGCTCTACACGCTGATATTGTTTTAGAGCTAGAAATAGCAAGTTAAAATAAGGC	CRISPRko_sgRNA_1672
GUIDES	AKR1D1	AGATAGCAGAAGGAAAGGTG	ATCAGGGAGAAGATAGCAGAAGGAAAGGTGCGGCGGAGGGAAG	GGAAAGGACGAAACACCGAGATAGCAGAAGGAAAGGTGGTTTTAGAGCTAGAAATAGCAAGTTAAAATAAGGC	CRISPRko_sgRNA_1673
GUIDES	AKR1D1	AGGGAAGATATCTTCTACTG	AAAGGTGCGGAGGGAAGATATCTTCTACTGTGGTGGAAAGGTG	GGAAAGGACGAAACACCGAGGGAAGATATCTTCTACTGGTTTTAGAGCTAGAAATAGCAAGTTAAAATAAGGC	CRISPRko_sgRNA_1674
GUIDES	AKR1D1	AAATGAACACGAAGTTGGGG	ACATCTACCAAAATGAACACGAAGTTGGGGAGGAGGCCATCAG	GGAAAGGACGAAACACCGAAATGAACACGAAGTTGGGGGTTTTAGAGCTAGAAATAGCAAGTTAAAATAAGGC	CRISPRko_sgRNA_1675
GUIDES	AKR1D1	TAGCAGAAGGAAAGGTGCGG	AGGGAGAAGATAGCAGAAGGAAAGGTGCGGAGGAGGGAAGATA	GGAAAGGACGAAACACCGTAGCAGAAGGAAAGGTGCGGGTTTTAGAGCTAGAAATAGCAAGTTAAAATAAGGC	CRISPRko_sgRNA_1676
GUIDES	AKR1D1	CACCGCATACCTCTAAGTGA	TGCTGCAAGTCACCGCATACCTCTAAGTGATGGTGGAAACAGC	GGAAAGGACGAAACACCGCACCGCATACCTCTAAGTGAGTTTTAGAGCTAGAAATAGCAAGTTAAAATAAGGC	CRISPRko_sgRNA_1677
GUIDES	AKR1D1	AGCATTCCCATCATCGGACT	TGATGGAAACAGCATTCCCATCATCGGACTTGGTGGTACCTAC	GGAAAGGACGAAACACCGAGCATTCCCATCATCGGACTGTTTTAGAGCTAGAAATAGCAAGTTAAAATAAGGC	CRISPRko_sgRNA_1678
GUIDES	AKR1D1	GTAGGTACCAAGTCCGATGA	TAGGTTCTGAGTAGGTACCAAGTCCGATGATGGTGGGAATGCT	GGAAAGGACGAAACACCGGTAGGTACCAAGTCCGATGAGTTTTAGAGCTAGAAATAGCAAGTTAAAATAAGGC	CRISPRko_sgRNA_1679
GUIDES	AKR1D1	TCTCACTGAAGAAGAAATGA	TTGACTTTTCTCTCACTGAAGAAGAAATGAAGGAGGACATTGA	GGAAAGGACGAAACACCGTCTCACTGAAGAAGAAATGAGTTTTAGAGCTAGAAATAGCAAGTTAAAATAAGGC	CRISPRko_sgRNA_1680
GUIDES	AKR1E2	GGAAGGCGCTGTAAGACGGG	GCAAGATCAAGGAAGGCGCTGTAAGACGGGAGGAGGATCTGTT	GGAAAGGACGAAACACCGGGAAGGCGCTGTAAGACGGGGTTTTAGAGCTAGAAATAGCAAGTTAAAATAAGGC	CRISPRko_sgRNA_1681
GUIDES	AKR1E2	ACCATGTTGCTCTCGTCCAG	ACTGGGAATAACCATGTTGCTCTCGTCCAGAGGAGGCAAGTCC	GGAAAGGACGAAACACCGACCATGTTGCTCTCGTCCAGGTTTTAGAGCTAGAAATAGCAAGTTAAAATAAGGC	CRISPRko_sgRNA_1682
GUIDES	AKR1E2	TTCTCCAGGGAAAGTGACCG	TTCTCCAGGGAAAGTGACCGAGGAGGCAGTGAA	GGAAAGGACGAAACACCGTTCTCCAGGGAAAGTGACCGGTTTTAGAGCTAGAAATAGCAAGTTAAAATAAGGC	CRISPRko_sgRNA_1683
GUIDES	AKR1E2	AGTGGCTTGAACCTCAACCC	CTGGTTGGTTAGTGGCTTGAACCTCAACCCAGGAGGCTTATTC	GGAAAGGACGAAACACCGAGTGGCTTGAACCTCAACCCGTTTTAGAGCTAGAAATAGCAAGTTAAAATAAGGC	CRISPRko_sgRNA_1684
GUIDES	AKR1E2	CTTTTACCACAATGAGAGGG	ACTGTGCTTACTTTTACCACAATGAGAGGGAGGAGGTTGGAGC	GGAAAGGACGAAACACCGCTTTTACCACAATGAGAGGGGTTTTAGAGCTAGAAATAGCAAGTTAAAATAAGGC	CRISPRko_sgRNA_1685
GUIDES	AKR1E2	CTTACTTTTACCACAATGAG	TTCGACTGTGCTTACTTTTACCACAATGAGAGGAGGGAGGTTG	GGAAAGGACGAAACACCGCTTACTTTTACCACAATGAGGTTTTAGAGCTAGAAATAGCAAGTTAAAATAAGGC	CRISPRko_sgRNA_1686
GUIDES	AKR1E2	ACACGGACTTCCTGGACACG	ATTCCCAGTGACACGGACTTCCTGGACACGTGGTGGGAGGTGA	GGAAAGGACGAAACACCGACACGGACTTCCTGGACACGGTTTTAGAGCTAGAAATAGCAAGTTAAAATAAGGC	CRISPRko_sgRNA_1687
GUIDES	AKR1E2	AGCATGCAGAAAGAGTCTCA	TGGTGGAAACAGCATGCAGAAAGAGTCTCAAGGAGGCCTTGAA	GGAAAGGACGAAACACCGAGCATGCAGAAAGAGTCTCAGTTTTAGAGCTAGAAATAGCAAGTTAAAATAAGGC	CRISPRko_sgRNA_1688
GUIDES	AKR7A2	CCAACGCAATGGCCTCGAAG	GCCTTCTCCACCAACGCAATGGCCTCGAAGTGGTGGTGCTCCT	GGAAAGGACGAAACACCGCCAACGCAATGGCCTCGAAGGTTTTAGAGCTAGAAATAGCAAGTTAAAATAAGGC	CRISPRko_sgRNA_1689
GUIDES	AKR7A2	CAAGGACGGGAAACAGCCTG	AGTATGAGGACAAGGACGGGAAACAGCCTGTGGTGGGCCGCTT	GGAAAGGACGAAACACCGCAAGGACGGGAAACAGCCTGGTTTTAGAGCTAGAAATAGCAAGTTAAAATAAGGC	CRISPRko_sgRNA_1690
GUIDES	AKR7A2	CCCAGCTAGCATAGTTGGAG	TCGGCCACTTCCCAGCTAGCATAGTTGGAGAGGAGGCCAAGCT	GGAAAGGACGAAACACCGCCCAGCTAGCATAGTTGGAGGTTTTAGAGCTAGAAATAGCAAGTTAAAATAAGGC	CRISPRko_sgRNA_1691
GUIDES	AKR7A2	CCACTTCGAGGCCATTGCGT	GGAAGGAGCACCACTTCGAGGCCATTGCGTTGGTGGTGGAGAA	GGAAAGGACGAAACACCGCCACTTCGAGGCCATTGCGTGTTTTAGAGCTAGAAATAGCAAGTTAAAATAAGGC	CRISPRko_sgRNA_1692
GUIDES	AKR7A2	GAGGGCAGCCGAGGTCACAC	ACATCCACCGGAGGGCAGCCGAGGTCACACTGGTGGGGGCGCT	GGAAAGGACGAAACACCGGAGGGCAGCCGAGGTCACACGTTTTAGAGCTAGAAATAGCAAGTTAAAATAAGGC	CRISPRko_sgRNA_1693
GUIDES	AKR7A2	GTGTGACCTCGGCTGCCCTC	AGCGCCCCCAGTGTGACCTCGGCTGCCCTCCGGCGGTGGATGT	GGAAAGGACGAAACACCGGTGTGACCTCGGCTGCCCTCGTTTTAGAGCTAGAAATAGCAAGTTAAAATAAGGC	CRISPRko_sgRNA_1694
GUIDES	AKR7A2	CACTTCCCAGCTAGCATAGT	AGATCTCGGCCACTTCCCAGCTAGCATAGTTGGTGGAGAGGCC	GGAAAGGACGAAACACCGCACTTCCCAGCTAGCATAGTGTTTTAGAGCTAGAAATAGCAAGTTAAAATAAGGC	CRISPRko_sgRNA_1695
GUIDES	AKR7A2	GCCTCTCCAACTATGCTAGC	GTGGAGCTTGGCCTCTCCAACTATGCTAGCTGGTGGGAAGTGG	GGAAAGGACGAAACACCGGCCTCTCCAACTATGCTAGCGTTTTAGAGCTAGAAATAGCAAGTTAAAATAAGGC	CRISPRko_sgRNA_1696
GUIDES	AKR7A3	CCAGGGCAATGCCCTCAAAG	GCCTTCTCCACCAGGGCAATGCCCTCAAAGTGGTGGTGCTCCT	GGAAAGGACGAAACACCGCCAGGGCAATGCCCTCAAAGGTTTTAGAGCTAGAAATAGCAAGTTAAAATAAGGC	CRISPRko_sgRNA_1697
GUIDES	AKR7A3	TATGCCAGACCACAGCACCC	TCTACCTGCATATGCCAGACCACAGCACCCCGGCGGTGGAAGA	GGAAAGGACGAAACACCGTATGCCAGACCACAGCACCCGTTTTAGAGCTAGAAATAGCAAGTTAAAATAAGGC	CRISPRko_sgRNA_1698
GUIDES	AKR7A3	GTGGTACATCCACCGGAGGG	GCTGTGAGTGGTGGTACATCCACCGGAGGGTGGTGGCCGAGGT	GGAAAGGACGAAACACCGGTGGTACATCCACCGGAGGGGTTTTAGAGCTAGAAATAGCAAGTTAAAATAAGGC	CRISPRko_sgRNA_1699
GUIDES	AKR7A3	GGAGTTCCCAAACAGTGGAA	CAGGCTTCAGGGAGTTCCCAAACAGTGGAATGGTGGCCTTGGT	GGAAAGGACGAAACACCGGGAGTTCCCAAACAGTGGAAGTTTTAGAGCTAGAAATAGCAAGTTAAAATAAGGC	CRISPRko_sgRNA_1700
GUIDES	AKR7A3	CTGGCATATGCAGGTAGAAG	GTGCTGTGGTCTGGCATATGCAGGTAGAAGAGGAGGTCCACTC	GGAAAGGACGAAACACCGCTGGCATATGCAGGTAGAAGGTTTTAGAGCTAGAAATAGCAAGTTAAAATAAGGC	CRISPRko_sgRNA_1701
GUIDES	AKR7A3	ACAGATCTCGGCCACTTCCC	TGCAGAGGGTACAGATCTCGGCCACTTCCCAGGAGGCTGCATA	GGAAAGGACGAAACACCGACAGATCTCGGCCACTTCCCGTTTTAGAGCTAGAAATAGCAAGTTAAAATAAGGC	CRISPRko_sgRNA_1702
GUIDES	AKR7A3	TGCTGTGGTCTGGCATATGC	TCCACCGGGGTGCTGTGGTCTGGCATATGCAGGAGGTAGAAGA	GGAAAGGACGAAACACCGTGCTGTGGTCTGGCATATGCGTTTTAGAGCTAGAAATAGCAAGTTAAAATAAGGC	CRISPRko_sgRNA_1703
GUIDES	AKR7A3	GTCCTCATACTTGTACTTGC	TCCCATTCTTGTCCTCATACTTGTACTTGCCGGCGGTCAGCAG	GGAAAGGACGAAACACCGGTCCTCATACTTGTACTTGCGTTTTAGAGCTAGAAATAGCAAGTTAAAATAAGGC	CRISPRko_sgRNA_1704
GUIDES	ALAD	CGTGGTACACGGCGAGAGGG	TCTCCAGAGACGTGGTACACGGCGAGAGGGAGGAGGTCAGGGT	GGAAAGGACGAAACACCGCGTGGTACACGGCGAGAGGGGTTTTAGAGCTAGAAATAGCAAGTTAAAATAAGGC	CRISPRko_sgRNA_1705
GUIDES	ALAD	GCCAGGCCTCGTGCTCCAGG	AGCTCGGAGAGCCAGGCCTCGTGCTCCAGGGGGGGGCAGCTGG	GGAAAGGACGAAACACCGGCCAGGCCTCGTGCTCCAGGGTTTTAGAGCTAGAAATAGCAAGTTAAAATAAGGC	CRISPRko_sgRNA_1706
GUIDES	ALAD	CTCTCCAGAGACGTGGTACA	GCATGGCAAACTCTCCAGAGACGTGGTACACGGCGGCGAGAGG	GGAAAGGACGAAACACCGCTCTCCAGAGACGTGGTACAGTTTTAGAGCTAGAAATAGCAAGTTAAAATAAGGC	CRISPRko_sgRNA_1707
GUIDES	ALAD	GGTGGCATTGGCGTATGCCA	GGCTGGCTGAGGTGGCATTGGCGTATGCCAAGGAGGCAGGTGA	GGAAAGGACGAAACACCGGGTGGCATTGGCGTATGCCAGTTTTAGAGCTAGAAATAGCAAGTTAAAATAAGGC	CRISPRko_sgRNA_1708
GUIDES	ALAD	GAGACGTGGTACACGGCGAG	AAACTCTCCAGAGACGTGGTACACGGCGAGAGGAGGGAGGTCA	GGAAAGGACGAAACACCGGAGACGTGGTACACGGCGAGGTTTTAGAGCTAGAAATAGCAAGTTAAAATAAGGC	CRISPRko_sgRNA_1709
GUIDES	ALAD	GCTGGCGGCTCTCCTCAGCC	TCAGCCAGCCGCTGGCGGCTCTCCTCAGCCCGGCGGAATGCTC	GGAAAGGACGAAACACCGGCTGGCGGCTCTCCTCAGCCGTTTTAGAGCTAGAAATAGCAAGTTAAAATAAGGC	CRISPRko_sgRNA_1710
GUIDES	ALAD	GGAATGCTCCGTTTTCACTC	TCCTCAGCCCGGAATGCTCCGTTTTCACTCAGGAGGAGCCCTT	GGAAAGGACGAAACACCGGGAATGCTCCGTTTTCACTCGTTTTAGAGCTAGAAATAGCAAGTTAAAATAAGGC	CRISPRko_sgRNA_1711
GUIDES	ALAD	CAGCTGCCCCCTGGAGCACG	CCGCTGCTACCAGCTGCCCCCTGGAGCACGAGGAGGCCTGGCT	GGAAAGGACGAAACACCGCAGCTGCCCCCTGGAGCACGGTTTTAGAGCTAGAAATAGCAAGTTAAAATAAGGC	CRISPRko_sgRNA_1712
GUIDES	ALAS1	GCACGAGGAAAACAAGAGTG	TGGCCACAAAGCACGAGGAAAACAAGAGTGCGGCGGCATCTTT	GGAAAGGACGAAACACCGGCACGAGGAAAACAAGAGTGGTTTTAGAGCTAGAAATAGCAAGTTAAAATAAGGC	CRISPRko_sgRNA_1713
GUIDES	ALAS1	GCGGATCCTGAAGAGCGCTG	TGGAGTCTGTGCGGATCCTGAAGAGCGCTGAGGAGGGACGGGT	GGAAAGGACGAAACACCGGCGGATCCTGAAGAGCGCTGGTTTTAGAGCTAGAAATAGCAAGTTAAAATAAGGC	CRISPRko_sgRNA_1714
GUIDES	ALAS1	TCGAATCCCTTGGATCATGG	CTCGGCTGTTTCGAATCCCTTGGATCATGGAGGAGGCATGGTT	GGAAAGGACGAAACACCGTCGAATCCCTTGGATCATGGGTTTTAGAGCTAGAAATAGCAAGTTAAAATAAGGC	CRISPRko_sgRNA_1715
GUIDES	ALAS1	GCTCCCGCTCTAAGTCCACA	AGGTCTGCCAGCTCCCGCTCTAAGTCCACATGGTGGAATTTAC	GGAAAGGACGAAACACCGGCTCCCGCTCTAAGTCCACAGTTTTAGAGCTAGAAATAGCAAGTTAAAATAAGGC	CRISPRko_sgRNA_1716
GUIDES	ALAS1	GTACCCTCCAACACAACCAA	TGCTGGCGATGTACCCTCCAACACAACCAAAGGAGGCTTTGCC	GGAAAGGACGAAACACCGGTACCCTCCAACACAACCAAGTTTTAGAGCTAGAAATAGCAAGTTAAAATAAGGC	CRISPRko_sgRNA_1717
GUIDES	ALAS1	GTGCGGCATCTTTCCCATGG	GAAAACAAGAGTGCGGCATCTTTCCCATGGAGGAGGTCTGCCA	GGAAAGGACGAAACACCGGTGCGGCATCTTTCCCATGGGTTTTAGAGCTAGAAATAGCAAGTTAAAATAAGGC	CRISPRko_sgRNA_1718
GUIDES	ALAS1	GTTCTCTGATTGACACCGTA	GCCAGCACGAGTTCTCTGATTGACACCGTACGGCGGTCCTATG	GGAAAGGACGAAACACCGGTTCTCTGATTGACACCGTAGTTTTAGAGCTAGAAATAGCAAGTTAAAATAAGGC	CRISPRko_sgRNA_1719
GUIDES	ALAS1	AGAGTGCGGCATCTTTCCCA	GAGGAAAACAAGAGTGCGGCATCTTTCCCATGGTGGAGGTCTG	GGAAAGGACGAAACACCGAGAGTGCGGCATCTTTCCCAGTTTTAGAGCTAGAAATAGCAAGTTAAAATAAGGC	CRISPRko_sgRNA_1720
GUIDES	ALAS2	GTAATCATTACTACACCAGA	TCATGCCCAGGTAATCATTACTACACCAGACGGCGGACACATC	GGAAAGGACGAAACACCGGTAATCATTACTACACCAGAGTTTTAGAGCTAGAAATAGCAAGTTAAAATAAGGC	CRISPRko_sgRNA_1721
GUIDES	ALAS2	ATCCAAGGTATCCGTAACAG	TGCTTCCATGATCCAAGGTATCCGTAACAGTGGTGGAGCAGCC	GGAAAGGACGAAACACCGATCCAAGGTATCCGTAACAGGTTTTAGAGCTAGAAATAGCAAGTTAAAATAAGGC	CRISPRko_sgRNA_1722
GUIDES	ALAS2	TAGAGCTCCAGAGAGCACCA	GCACAGATTCTAGAGCTCCAGAGAGCACCATGGTGGGGGGCAG	GGAAAGGACGAAACACCGTAGAGCTCCAGAGAGCACCAGTTTTAGAGCTAGAAATAGCAAGTTAAAATAAGGC	CRISPRko_sgRNA_1723
GUIDES	ALAS2	AGCTCCAGAGAGCACCATGG	CAGATTCTAGAGCTCCAGAGAGCACCATGGGGGGGGGCAGAGA	GGAAAGGACGAAACACCGAGCTCCAGAGAGCACCATGGGTTTTAGAGCTAGAAATAGCAAGTTAAAATAAGGC	CRISPRko_sgRNA_1724
GUIDES	ALAS2	TGTGTGGCTTGCAAGACCTG	TGTGTGGCTTGCAAGACCTGAGGAGGGTGTCGG	GGAAAGGACGAAACACCGTGTGTGGCTTGCAAGACCTGGTTTTAGAGCTAGAAATAGCAAGTTAAAATAAGGC	CRISPRko_sgRNA_1725
GUIDES	ALAS2	TGCGAGATTTACTCAGACGC	TGCGAGATTTACTCAGACGCAGGAGGCAACCAT	GGAAAGGACGAAACACCGTGCGAGATTTACTCAGACGCGTTTTAGAGCTAGAAATAGCAAGTTAAAATAAGGC	CRISPRko_sgRNA_1726
GUIDES	ALAS2	CATGGAGTGGACAGTCTCAA	CATGGAGTGGACAGTCTCAAAGGAGGCCACAAT	GGAAAGGACGAAACACCGCATGGAGTGGACAGTCTCAAGTTTTAGAGCTAGAAATAGCAAGTTAAAATAAGGC	CRISPRko_sgRNA_1727
GUIDES	ALAS2	CCCTAAGATACCCAAAATTG	AGAAGTCTAACCCTAAGATACCCAAAATTGTGGTGGCCTTTGA	GGAAAGGACGAAACACCGCCCTAAGATACCCAAAATTGGTTTTAGAGCTAGAAATAGCAAGTTAAAATAAGGC	CRISPRko_sgRNA_1728
GUIDES	ALDH16A1	ACCACAGCCAGCACACCCAG	GTCCGGACACACCACAGCCAGCACACCCAGCGGCGGCTCCCGC	GGAAAGGACGAAACACCGACCACAGCCAGCACACCCAGGTTTTAGAGCTAGAAATAGCAAGTTAAAATAAGGC	CRISPRko_sgRNA_1729
GUIDES	ALDH16A1	CCTGGCCTACGGCAACACTG	TGGCTCCCGCCCTGGCCTACGGCAACACTGTGGTGGTCATGGT	GGAAAGGACGAAACACCGCCTGGCCTACGGCAACACTGGTTTTAGAGCTAGAAATAGCAAGTTAAAATAAGGC	CRISPRko_sgRNA_1730
GUIDES	ALDH16A1	TGGCAACCTCCATGGCTACG	GGGATTCGTCTGGCAACCTCCATGGCTACGTGGTGGCTGAGGG	GGAAAGGACGAAACACCGTGGCAACCTCCATGGCTACGGTTTTAGAGCTAGAAATAGCAAGTTAAAATAAGGC	CRISPRko_sgRNA_1731
GUIDES	ALDH16A1	GGTGGAGCCAAGGACATCCG	CGTGGCTGAGGGTGGAGCCAAGGACATCCGAGGAGGTGCTGTG	GGAAAGGACGAAACACCGGGTGGAGCCAAGGACATCCGGTTTTAGAGCTAGAAATAGCAAGTTAAAATAAGGC	CRISPRko_sgRNA_1732
GUIDES	ALDH16A1	GGAAGTCTACCCTGGCCTCG	CTGGAGCGCCGGAAGTCTACCCTGGCCTCGAGGAGGCTGGAGA	GGAAAGGACGAAACACCGGGAAGTCTACCCTGGCCTCGGTTTTAGAGCTAGAAATAGCAAGTTAAAATAAGGC	CRISPRko_sgRNA_1733
GUIDES	ALDH16A1	GGCTGATCCGAAATACCACA	GGCTGATCCGAAATACCACATGGTGGCCTGGAC	GGAAAGGACGAAACACCGGGCTGATCCGAAATACCACAGTTTTAGAGCTAGAAATAGCAAGTTAAAATAAGGC	CRISPRko_sgRNA_1734
GUIDES	ALDH16A1	AGTGTTGCCGTAGGCCAGGG	CCATGACCACAGTGTTGCCGTAGGCCAGGGCGGCGGGAGCCAG	GGAAAGGACGAAACACCGAGTGTTGCCGTAGGCCAGGGGTTTTAGAGCTAGAAATAGCAAGTTAAAATAAGGC	CRISPRko_sgRNA_1735
GUIDES	ALDH16A1	CTGTGGTGTGTCCGGACGAG	GGTGTGCTGGCTGTGGTGTGTCCGGACGAGTGGTGGCCCCTGC	GGAAAGGACGAAACACCGCTGTGGTGTGTCCGGACGAGGTTTTAGAGCTAGAAATAGCAAGTTAAAATAAGGC	CRISPRko_sgRNA_1736
GUIDES	ALDH18A1	ATAGATCTGATCATTCCACG	AGACAAAATGATAGATCTGATCATTCCACGTGGTGGCTCTTCC	GGAAAGGACGAAACACCGATAGATCTGATCATTCCACGGTTTTAGAGCTAGAAATAGCAAGTTAAAATAAGGC	CRISPRko_sgRNA_1737
GUIDES	ALDH18A1	ACCAGCTGGGAAGAGCCACG	GATGTCTCTGACCAGCTGGGAAGAGCCACGTGGTGGAATGATC	GGAAAGGACGAAACACCGACCAGCTGGGAAGAGCCACGGTTTTAGAGCTAGAAATAGCAAGTTAAAATAAGGC	CRISPRko_sgRNA_1738
GUIDES	ALDH18A1	CACGGATGTCATCGTCACAG	GCAGCTCCCACACGGATGTCATCGTCACAGAGGAGGACGGTCA	GGAAAGGACGAAACACCGCACGGATGTCATCGTCACAGGTTTTAGAGCTAGAAATAGCAAGTTAAAATAAGGC	CRISPRko_sgRNA_1739
GUIDES	ALDH18A1	GTGTCCTGAGCAGATCCCGG	TCAAATAATGGTGTCCTGAGCAGATCCCGGTGGTGGATTAACA	GGAAAGGACGAAACACCGGTGTCCTGAGCAGATCCCGGGTTTTAGAGCTAGAAATAGCAAGTTAAAATAAGGC	CRISPRko_sgRNA_1740
GUIDES	ALDH18A1	AGTTCGGAGTGACTTCACTT	CCCCATACTCAGTTCGGAGTGACTTCACTTCGGCGGAGGGGCT	GGAAAGGACGAAACACCGAGTTCGGAGTGACTTCACTTGTTTTAGAGCTAGAAATAGCAAGTTAAAATAAGGC	CRISPRko_sgRNA_1741
GUIDES	ALDH18A1	GATCATTGATATGCTGAGAG	TATTTGACCAGATCATTGATATGCTGAGAGTGGTGGAACAGGT	GGAAAGGACGAAACACCGGATCATTGATATGCTGAGAGGTTTTAGAGCTAGAAATAGCAAGTTAAAATAAGGC	CRISPRko_sgRNA_1742
GUIDES	ALDH18A1	CTGTGACGATGACATCCGTG	TGACCGTCCTCTGTGACGATGACATCCGTGTGGTGGGAGCTGC	GGAAAGGACGAAACACCGCTGTGACGATGACATCCGTGGTTTTAGAGCTAGAAATAGCAAGTTAAAATAAGGC	CRISPRko_sgRNA_1743
GUIDES	ALDH18A1	CCTGGTGACCTTATCAACAC	CCTGGTGACCTTATCAACACTGGTGGCCTCGGA	GGAAAGGACGAAACACCGCCTGGTGACCTTATCAACACGTTTTAGAGCTAGAAATAGCAAGTTAAAATAAGGC	CRISPRko_sgRNA_1744
GUIDES	ALDH1A1	TGTAACATTAGAGAACACTG	GCATCTCATCTGTAACATTAGAGAACACTGTGGTGGGCTGGAC	GGAAAGGACGAAACACCGTGTAACATTAGAGAACACTGGTTTTAGAGCTAGAAATAGCAAGTTAAAATAAGGC	CRISPRko_sgRNA_1745
GUIDES	ALDH1A1	CCTGGTGGTAGAATACCCCA	CAACACTGGCCCTGGTGGTAGAATACCCCATGGTGGTGTGCAA	GGAAAGGACGAAACACCGCCTGGTGGTAGAATACCCCAGTTTTAGAGCTAGAAATAGCAAGTTAAAATAAGGC	CRISPRko_sgRNA_1746
GUIDES	ALDH1A1	AATGTGGAGGAGGCCCGTGG	GCCAAACTGGAATGTGGAGGAGGCCCGTGGGGGGGGAATAAAG	GGAAAGGACGAAACACCGAATGTGGAGGAGGCCCGTGGGTTTTAGAGCTAGAAATAGCAAGTTAAAATAAGGC	CRISPRko_sgRNA_1747
GUIDES	ALDH1A1	TGGATGCGGCTATACAACAC	ACAAAAATCCTGGATGCGGCTATACAACACTGGTGGCCCTGGT	GGAAAGGACGAAACACCGTGGATGCGGCTATACAACACGTTTTAGAGCTAGAAATAGCAAGTTAAAATAAGGC	CRISPRko_sgRNA_1748
GUIDES	ALDH1A1	CTTTCTTCCCACTCTCAATG	TTGGCCCCTTCTTTCTTCCCACTCTCAATGAGGAGGTCAAGTA	GGAAAGGACGAAACACCGCTTTCTTCCCACTCTCAATGGTTTTAGAGCTAGAAATAGCAAGTTAAAATAAGGC	CRISPRko_sgRNA_1749
GUIDES	ALDH1A1	AAGTAGCCTTTATTCCCCCA	GGGCTGGACAAAGTAGCCTTTATTCCCCCACGGCGGGCCTCCT	GGAAAGGACGAAACACCGAAGTAGCCTTTATTCCCCCAGTTTTAGAGCTAGAAATAGCAAGTTAAAATAAGGC	CRISPRko_sgRNA_1750
GUIDES	ALDH1A1	TTGTTCGAAGGAGTGTTGAG	TATGATGAGTTTGTTCGAAGGAGTGTTGAGCGGCGGGCTAAGA	GGAAAGGACGAAACACCGTTGTTCGAAGGAGTGTTGAGGTTTTAGAGCTAGAAATAGCAAGTTAAAATAAGGC	CRISPRko_sgRNA_1751
GUIDES	ALDH1A1	CTGGGGTCAGAGGATTTCCA	TGAGTGACTCCTGGGGTCAGAGGATTTCCAAGGAGGATATACT	GGAAAGGACGAAACACCGCTGGGGTCAGAGGATTTCCAGTTTTAGAGCTAGAAATAGCAAGTTAAAATAAGGC	CRISPRko_sgRNA_1752
GUIDES	ALDH1A2	AGTGACGTTGGAAAACACTG	GCATATCATCAGTGACGTTGGAAAACACTGTGGTGGGCTCAAT	GGAAAGGACGAAACACCGAGTGACGTTGGAAAACACTGGTTTTAGAGCTAGAAATAGCAAGTTAAAATAAGGC	CRISPRko_sgRNA_1753
GUIDES	ALDH1A2	ATCTTGGAACTCATCCAGAG	GTACAACAAGATCTTGGAACTCATCCAGAGTGGTGGTGTGGCT	GGAAAGGACGAAACACCGATCTTGGAACTCATCCAGAGGTTTTAGAGCTAGAAATAGCAAGTTAAAATAAGGC	CRISPRko_sgRNA_1754
GUIDES	ALDH1A2	GCATTGCAGAAGACACTGTG	GTCCCAGCTTGCATTGCAGAAGACACTGTGAGGAGGGCCTTGT	GGAAAGGACGAAACACCGGCATTGCAGAAGACACTGTGGTTTTAGAGCTAGAAATAGCAAGTTAAAATAAGGC	CRISPRko_sgRNA_1755
GUIDES	ALDH1A2	ATAGCTCCAGCTTTGTGCTG	TGCCTGGAAAATAGCTCCAGCTTTGTGCTGTGGTGGCAATACA	GGAAAGGACGAAACACCGATAGCTCCAGCTTTGTGCTGGTTTTAGAGCTAGAAATAGCAAGTTAAAATAAGGC	CRISPRko_sgRNA_1756
GUIDES	ALDH1A2	CTACATGGGAGCCCTCATCA	TCAGTGCACTCTACATGGGAGCCCTCATCAAGGAGGAGGTAAG	GGAAAGGACGAAACACCGCTACATGGGAGCCCTCATCAGTTTTAGAGCTAGAAATAGCAAGTTAAAATAAGGC	CRISPRko_sgRNA_1757
GUIDES	ALDH1A2	TCCAGGCAAACATCAGCAGG	GGAGCTATTTTCCAGGCAAACATCAGCAGGGGGGGGAAGTTCC	GGAAAGGACGAAACACCGTCCAGGCAAACATCAGCAGGGTTTTAGAGCTAGAAATAGCAAGTTAAAATAAGGC	CRISPRko_sgRNA_1758
GUIDES	ALDH1A2	CTTTACTAATGACATCAACA	TAGCAGCTGTCTTTACTAATGACATCAACAAGGAGGCCCTCAC	GGAAAGGACGAAACACCGCTTTACTAATGACATCAACAGTTTTAGAGCTAGAAATAGCAAGTTAAAATAAGGC	CRISPRko_sgRNA_1759
GUIDES	ALDH1A2	CCGCATATCATCAGTGACGT	CCTTGGCAATCCGCATATCATCAGTGACGTTGGTGGAAAACAC	GGAAAGGACGAAACACCGCCGCATATCATCAGTGACGTGTTTTAGAGCTAGAAATAGCAAGTTAAAATAAGGC	CRISPRko_sgRNA_1760
GUIDES	ALDH1A3	TCTACTCTGAGTTTGTCAGG	GAGGAGCAGGTCTACTCTGAGTTTGTCAGGCGGCGGAGCGTGG	GGAAAGGACGAAACACCGTCTACTCTGAGTTTGTCAGGGTTTTAGAGCTAGAAATAGCAAGTTAAAATAAGGC	CRISPRko_sgRNA_1761
GUIDES	ALDH1A3	TGTGACTTCTGAGAAGACAG	GCATGTTGTCTGTGACTTCTGAGAAGACAGTGGTGGGTTTGAT	GGAAAGGACGAAACACCGTGTGACTTCTGAGAAGACAGGTTTTAGAGCTAGAAATAGCAAGTTAAAATAAGGC	CRISPRko_sgRNA_1762
GUIDES	ALDH1A3	GTATGCCAAGAAACGGCCCG	GGAGCGTGGAGTATGCCAAGAAACGGCCCGTGGTGGGAGACCC	GGAAAGGACGAAACACCGGTATGCCAAGAAACGGCCCGGTTTTAGAGCTAGAAATAGCAAGTTAAAATAAGGC	CRISPRko_sgRNA_1763
GUIDES	ALDH1A3	CAGAAGTCACAGACAACATG	ACTGTCTTCTCAGAAGTCACAGACAACATGCGGCGGATTGCCA	GGAAAGGACGAAACACCGCAGAAGTCACAGACAACATGGTTTTAGAGCTAGAAATAGCAAGTTAAAATAAGGC	CRISPRko_sgRNA_1764
GUIDES	ALDH1A3	CAACCAAGGCCAGTGTTGCA	GAGTGTTCTTCAACCAAGGCCAGTGTTGCACGGCGGCAGCCTC	GGAAAGGACGAAACACCGCAACCAAGGCCAGTGTTGCAGTTTTAGAGCTAGAAATAGCAAGTTAAAATAAGGC	CRISPRko_sgRNA_1765
GUIDES	ALDH1A3	TCTCGACAAAGCCCTGAAGT	TCACAAAAAATCTCGACAAAGCCCTGAAGTTGGTGGCTTCTGC	GGAAAGGACGAAACACCGTCTCGACAAAGCCCTGAAGTGTTTTAGAGCTAGAAATAGCAAGTTAAAATAAGGC	CRISPRko_sgRNA_1766
GUIDES	ALDH1A3	TTCTGCCTTAGAGTCTGGAA	TGAAGTTGGCTTCTGCCTTAGAGTCTGGAACGGCGGTCTGGTG	GGAAAGGACGAAACACCGTTCTGCCTTAGAGTCTGGAAGTTTTAGAGCTAGAAATAGCAAGTTAAAATAAGGC	CRISPRko_sgRNA_1767
GUIDES	ALDH1A3	CTGCTCCTCCACGAACACCC	CAGAGTAGACCTGCTCCTCCACGAACACCCTGGTGGAGGCTGC	GGAAAGGACGAAACACCGCTGCTCCTCCACGAACACCCGTTTTAGAGCTAGAAATAGCAAGTTAAAATAAGGC	CRISPRko_sgRNA_1768
GUIDES	ALDH1B1	ACTCGCCACAGGCAACACTG	TTGCCCCGGCACTCGCCACAGGCAACACTGTGGTGGTTATGAA	GGAAAGGACGAAACACCGACTCGCCACAGGCAACACTGGTTTTAGAGCTAGAAATAGCAAGTTAAAATAAGGC	CRISPRko_sgRNA_1769
GUIDES	ALDH1B1	TGGGCTTAAGGCCTACACAG	TGGGTGAGGATGGGCTTAAGGCCTACACAGAGGAGGTAAAGAC	GGAAAGGACGAAACACCGTGGGCTTAAGGCCTACACAGGTTTTAGAGCTAGAAATAGCAAGTTAAAATAAGGC	CRISPRko_sgRNA_1770
GUIDES	ALDH1B1	CGAAACGCTCTCCGCCACAG	CCACGCTCCCCGAAACGCTCTCCGCCACAGAGGAGGAGTTTTG	GGAAAGGACGAAACACCGCGAAACGCTCTCCGCCACAGGTTTTAGAGCTAGAAATAGCAAGTTAAAATAAGGC	CRISPRko_sgRNA_1771
GUIDES	ALDH1B1	TGAGTTTCTCGAGAGAACCG	CCATCTACAATGAGTTTCTCGAGAGAACCGTGGTGGAGAAAGC	GGAAAGGACGAAACACCGTGAGTTTCTCGAGAGAACCGGTTTTAGAGCTAGAAATAGCAAGTTAAAATAAGGC	CRISPRko_sgRNA_1772
GUIDES	ALDH1B1	GAGGGCGCAAAACTCCTCTG	TGGCCAGAAGGAGGGCGCAAAACTCCTCTGTGGTGGCGGAGAG	GGAAAGGACGAAACACCGGAGGGCGCAAAACTCCTCTGGTTTTAGAGCTAGAAATAGCAAGTTAAAATAAGGC	CRISPRko_sgRNA_1773
GUIDES	ALDH1B1	GTGCCCAATGACCTCCCCGG	CTTCAGCCACGTGCCCAATGACCTCCCCGGTGGTGGTAGGGTT	GGAAAGGACGAAACACCGGTGCCCAATGACCTCCCCGGGTTTTAGAGCTAGAAATAGCAAGTTAAAATAAGGC	CRISPRko_sgRNA_1774
GUIDES	ALDH1B1	ATGATGTTCACCACCCCAGG	ATACCCCGTGATGATGTTCACCACCCCAGGGGGGGGAAAGCCT	GGAAAGGACGAAACACCGATGATGTTCACCACCCCAGGGTTTTAGAGCTAGAAATAGCAAGTTAAAATAAGGC	CRISPRko_sgRNA_1775
GUIDES	ALDH1B1	ATTGTCCAAGGTCTCGAGTG	AAGGCTTCCCATTGTCCAAGGTCTCGAGTGAGGAGGCCAAGTA	GGAAAGGACGAAACACCGATTGTCCAAGGTCTCGAGTGGTTTTAGAGCTAGAAATAGCAAGTTAAAATAAGGC	CRISPRko_sgRNA_1776
GUIDES	ALDH1L1	CCACATGTTCATAGCCAAGG	ACGTGGAAGACCACATGTTCATAGCCAAGGAGGAGGAGTCCTT	GGAAAGGACGAAACACCGCCACATGTTCATAGCCAAGGGTTTTAGAGCTAGAAATAGCAAGTTAAAATAAGGC	CRISPRko_sgRNA_1777
GUIDES	ALDH1L1	ATTCCCGCCGCAGACCAGTG	GAGGGACCTGATTCCCGCCGCAGACCAGTGTGGTGGCCCCTTC	GGAAAGGACGAAACACCGATTCCCGCCGCAGACCAGTGGTTTTAGAGCTAGAAATAGCAAGTTAAAATAAGGC	CRISPRko_sgRNA_1778
GUIDES	ALDH1L1	AGTACTCCATCAGCTTCACA	CCATGCTGGCAGTACTCCATCAGCTTCACAAGGAGGTGGGCAT	GGAAAGGACGAAACACCGAGTACTCCATCAGCTTCACAGTTTTAGAGCTAGAAATAGCAAGTTAAAATAAGGC	CRISPRko_sgRNA_1779
GUIDES	ALDH1L1	AGAGGTGCGGAAGATGAAGG	TGCAGGTAGAAGAGGTGCGGAAGATGAAGGTGGTGGGCAACCC	GGAAAGGACGAAACACCGAGAGGTGCGGAAGATGAAGGGTTTTAGAGCTAGAAATAGCAAGTTAAAATAAGGC	CRISPRko_sgRNA_1780
GUIDES	ALDH1L1	CCATTCATGATGAGTTCGTG	GTGGAGGACTCCATTCATGATGAGTTCGTGCGGCGGAGAGTGG	GGAAAGGACGAAACACCGCCATTCATGATGAGTTCGTGGTTTTAGAGCTAGAAATAGCAAGTTAAAATAAGGC	CRISPRko_sgRNA_1781
GUIDES	ALDH1L1	CATGGTGATTCTGCGGCCCG	ACAAGGTGGGCATGGTGATTCTGCGGCCCGTGGTGGTCGGTGT	GGAAAGGACGAAACACCGCATGGTGATTCTGCGGCCCGGTTTTAGAGCTAGAAATAGCAAGTTAAAATAAGGC	CRISPRko_sgRNA_1782
GUIDES	ALDH1L1	GATGATCATGACAGGCCCGA	CAAACCGAGAGATGATCATGACAGGCCCGAAGGAGGACTCCTC	GGAAAGGACGAAACACCGGATGATCATGACAGGCCCGAGTTTTAGAGCTAGAAATAGCAAGTTAAAATAAGGC	CRISPRko_sgRNA_1783
GUIDES	ALDH1L1	AGACTGTTTGAATCCTCCGA	TGCCAAATCCAGACTGTTTGAATCCTCCGAAGGAGGGAGCGGC	GGAAAGGACGAAACACCGAGACTGTTTGAATCCTCCGAGTTTTAGAGCTAGAAATAGCAAGTTAAAATAAGGC	CRISPRko_sgRNA_1784
GUIDES	ALDH1L2	GGGGCCACTTTGGTGTACGG	AGTGAAAGAAGGGGCCACTTTGGTGTACGGGGGGGGAAGACAA	GGAAAGGACGAAACACCGGGGGCCACTTTGGTGTACGGGTTTTAGAGCTAGAAATAGCAAGTTAAAATAAGGC	CRISPRko_sgRNA_1785
GUIDES	ALDH1L2	GTCTCTTGTAAAAACCCCTG	CTTTGTTTATGTCTCTTGTAAAAACCCCTGAGGAGGCCAAACC	GGAAAGGACGAAACACCGGTCTCTTGTAAAAACCCCTGGTTTTAGAGCTAGAAATAGCAAGTTAAAATAAGGC	CRISPRko_sgRNA_1786
GUIDES	ALDH1L2	ATACAACAAGACAGATGTGG	TTATTAACACATACAACAAGACAGATGTGGCGGCGGCCCCATT	GGAAAGGACGAAACACCGATACAACAAGACAGATGTGGGTTTTAGAGCTAGAAATAGCAAGTTAAAATAAGGC	CRISPRko_sgRNA_1787
GUIDES	ALDH1L2	TGATCAGTGGATCTGTCAAG	TTGGGGCCCATGATCAGTGGATCTGTCAAGTGGTGGATCACCA	GGAAAGGACGAAACACCGTGATCAGTGGATCTGTCAAGGTTTTAGAGCTAGAAATAGCAAGTTAAAATAAGGC	CRISPRko_sgRNA_1788
GUIDES	ALDH1L2	CACATACAACAAGACAGATG	TTTTTATTAACACATACAACAAGACAGATGTGGTGGCGGCCCC	GGAAAGGACGAAACACCGCACATACAACAAGACAGATGGTTTTAGAGCTAGAAATAGCAAGTTAAAATAAGGC	CRISPRko_sgRNA_1789
GUIDES	ALDH1L2	GATCTGTTTGCCAATAGGAG	ACCTCTTCATGATCTGTTTGCCAATAGGAGTGGTGGATCCAGT	GGAAAGGACGAAACACCGGATCTGTTTGCCAATAGGAGGTTTTAGAGCTAGAAATAGCAAGTTAAAATAAGGC	CRISPRko_sgRNA_1790
GUIDES	ALDH1L2	TCTTCCCCCGTACACCAAAG	TTTGGACTTGTCTTCCCCCGTACACCAAAGTGGTGGCCCCTTC	GGAAAGGACGAAACACCGTCTTCCCCCGTACACCAAAGGTTTTAGAGCTAGAAATAGCAAGTTAAAATAAGGC	CRISPRko_sgRNA_1791
GUIDES	ALDH1L2	ATTTTGGGGCCCATGATCAG	GAGCCTTATGATTTTGGGGCCCATGATCAGTGGTGGATCTGTC	GGAAAGGACGAAACACCGATTTTGGGGCCCATGATCAGGTTTTAGAGCTAGAAATAGCAAGTTAAAATAAGGC	CRISPRko_sgRNA_1792
GUIDES	ALDH2	TGGGCTGGATGAAGTAACCA	CCAAACACAGTGGGCTGGATGAAGTAACCACGGCGGTCAGCAG	GGAAAGGACGAAACACCGTGGGCTGGATGAAGTAACCAGTTTTAGAGCTAGAAATAGCAAGTTAAAATAAGGC	CRISPRko_sgRNA_1793
GUIDES	ALDH2	CAGCAGCAACCTGGATTACG	TTGCTGCTCCCAGCAGCAACCTGGATTACGCGGCGGCCAATCT	GGAAAGGACGAAACACCGCAGCAGCAACCTGGATTACGGTTTTAGAGCTAGAAATAGCAAGTTAAAATAAGGC	CRISPRko_sgRNA_1794
GUIDES	ALDH2	GATCCTCGGCTACATCAACA	AGTTTAAGAAGATCCTCGGCTACATCAACACGGCGGGGAAGCA	GGAAAGGACGAAACACCGGATCCTCGGCTACATCAACAGTTTTAGAGCTAGAAATAGCAAGTTAAAATAAGGC	CRISPRko_sgRNA_1795
GUIDES	ALDH2	GGCCGCAGCTGTCTTCACAA	CGTACGGGCTGGCCGCAGCTGTCTTCACAAAGGAGGATTTGGA	GGAAAGGACGAAACACCGGGCCGCAGCTGTCTTCACAAGTTTTAGAGCTAGAAATAGCAAGTTAAAATAAGGC	CRISPRko_sgRNA_1796
GUIDES	ALDH2	CCTGAAGTTCAAGACCATAG	TGATGCAGATCCTGAAGTTCAAGACCATAGAGGAGGAGGTTGT	GGAAAGGACGAAACACCGCCTGAAGTTCAAGACCATAGGTTTTAGAGCTAGAAATAGCAAGTTAAAATAAGGC	CRISPRko_sgRNA_1797
GUIDES	ALDH2	CAACACGGGGAAGCAAGAGG	TCGGCTACATCAACACGGGGAAGCAAGAGGGGGGGGCGAAGCT	GGAAAGGACGAAACACCGCAACACGGGGAAGCAAGAGGGTTTTAGAGCTAGAAATAGCAAGTTAAAATAAGGC	CRISPRko_sgRNA_1798
GUIDES	ALDH2	TGGCATGACCATCGCCAAGG	ATGTGCAGGATGGCATGACCATCGCCAAGGAGGAGGAGGTGAG	GGAAAGGACGAAACACCGTGGCATGACCATCGCCAAGGGTTTTAGAGCTAGAAATAGCAAGTTAAAATAAGGC	CRISPRko_sgRNA_1799
GUIDES	ALDH2	AGCTGCGGCCAGCCCGTACG	TTGTGAAGACAGCTGCGGCCAGCCCGTACGTGGTGGAATTGTT	GGAAAGGACGAAACACCGAGCTGCGGCCAGCCCGTACGGTTTTAGAGCTAGAAATAGCAAGTTAAAATAAGGC	CRISPRko_sgRNA_1800
GUIDES	ALDH3A1	CCAGTCCCCGGTGATGCAAG	ACGTGGACCCCCAGTCCCCGGTGATGCAAGAGGAGGAGATCTT	GGAAAGGACGAAACACCGCCAGTCCCCGGTGATGCAAGGTTTTAGAGCTAGAAATAGCAAGTTAAAATAAGGC	CRISPRko_sgRNA_1801
GUIDES	ALDH3A1	TTAGTGCCCGGCACTTCCAG	GGAAGAATCATTAGTGCCCGGCACTTCCAGAGGAGGGTGATGG	GGAAAGGACGAAACACCGTTAGTGCCCGGCACTTCCAGGTTTTAGAGCTAGAAATAGCAAGTTAAAATAAGGC	CRISPRko_sgRNA_1802
GUIDES	ALDH3A1	CGTGTGCGTGCGCAGCCTGG	TGCTGCCCATCGTGTGCGTGCGCAGCCTGGAGGAGGAGGCCAT	GGAAAGGACGAAACACCGCGTGTGCGTGCGCAGCCTGGGTTTTAGAGCTAGAAATAGCAAGTTAAAATAAGGC	CRISPRko_sgRNA_1803
GUIDES	ALDH3A1	TTGCACTCTCTGCCCTTCGG	CCACATCACCTTGCACTCTCTGCCCTTCGGGGGGGGCGTGGGT	GGAAAGGACGAAACACCGTTGCACTCTCTGCCCTTCGGGTTTTAGAGCTAGAAATAGCAAGTTAAAATAAGGC	CRISPRko_sgRNA_1804
GUIDES	ALDH3A1	GATGTGGACGATGACATCGT	AGTGCAAGGTGATGTGGACGATGACATCGTTGGTGGCCGCCAC	GGAAAGGACGAAACACCGGATGTGGACGATGACATCGTGTTTTAGAGCTAGAAATAGCAAGTTAAAATAAGGC	CRISPRko_sgRNA_1805
GUIDES	ALDH3A1	ACTGGGGGTCCACGTCCGTG	ATCACCGGGGACTGGGGGTCCACGTCCGTGAGGAGGATGGTGG	GGAAAGGACGAAACACCGACTGGGGGTCCACGTCCGTGGTTTTAGAGCTAGAAATAGCAAGTTAAAATAAGGC	CRISPRko_sgRNA_1806
GUIDES	ALDH3A1	GAAGCTCTTCTTGCCATGGT	AGAAAGTCTCGAAGCTCTTCTTGCCATGGTAGGAGGATCCCAT	GGAAAGGACGAAACACCGGAAGCTCTTCTTGCCATGGTGTTTTAGAGCTAGAAATAGCAAGTTAAAATAAGGC	CRISPRko_sgRNA_1807
GUIDES	ALDH3A1	GCAGAGAGTGCAAGGTGATG	CCCCCGAAGGGCAGAGAGTGCAAGGTGATGTGGTGGACGATGA	GGAAAGGACGAAACACCGGCAGAGAGTGCAAGGTGATGGTTTTAGAGCTAGAAATAGCAAGTTAAAATAAGGC	CRISPRko_sgRNA_1808
GUIDES	ALDH3A2	GAAAATACATAAAGAGCCAG	ATGGTTATGCGAAAATACATAAAGAGCCAGAGGAGGCTTTTCA	GGAAAGGACGAAACACCGGAAAATACATAAAGAGCCAGGTTTTAGAGCTAGAAATAGCAAGTTAAAATAAGGC	CRISPRko_sgRNA_1809
GUIDES	ALDH3A2	CGATGTTGATCCTAAAACCA	CAGTACTTACCGATGTTGATCCTAAAACCAAGGAGGTGATGCA	GGAAAGGACGAAACACCGCGATGTTGATCCTAAAACCAGTTTTAGAGCTAGAAATAGCAAGTTAAAATAAGGC	CRISPRko_sgRNA_1810
GUIDES	ALDH3A2	TGGGGAAAATACATGAATTG	ACGCATAACCTGGGGAAAATACATGAATTGTGGTGGCCAAACC	GGAAAGGACGAAACACCGTGGGGAAAATACATGAATTGGTTTTAGAGCTAGAAATAGCAAGTTAAAATAAGGC	CRISPRko_sgRNA_1811
GUIDES	ALDH3A2	TCCATACAATTTGATTTTGG	TCCTTAATCTTCCATACAATTTGATTTTGGAGGAGGGATGCTT	GGAAAGGACGAAACACCGTCCATACAATTTGATTTTGGGTTTTAGAGCTAGAAATAGCAAGTTAAAATAAGGC	CRISPRko_sgRNA_1812
GUIDES	ALDH3A2	CTTGGTTTTAGGATCAACAT	CTTGCATCACCTTGGTTTTAGGATCAACATCGGCGGTAAGTAC	GGAAAGGACGAAACACCGCTTGGTTTTAGGATCAACATGTTTTAGAGCTAGAAATAGCAAGTTAAAATAAGGC	CRISPRko_sgRNA_1813
GUIDES	ALDH3A2	ACAATTCATGTATTTTCCCC	AGGTTTGGCCACAATTCATGTATTTTCCCCAGGAGGTTATGCG	GGAAAGGACGAAACACCGACAATTCATGTATTTTCCCCGTTTTAGAGCTAGAAATAGCAAGTTAAAATAAGGC	CRISPRko_sgRNA_1814
GUIDES	ALDH3A2	GTGATAAGCTCCCATCCCAC	TATGTTTTCCGTGATAAGCTCCCATCCCACTGGTGGAACCTGA	GGAAAGGACGAAACACCGGTGATAAGCTCCCATCCCACGTTTTAGAGCTAGAAATAGCAAGTTAAAATAAGGC	CRISPRko_sgRNA_1815
GUIDES	ALDH3A2	AAATGAACGTGAAAAGCCTC	TAAATTTCATAAATGAACGTGAAAAGCCTCTGGTGGCTCTTTA	GGAAAGGACGAAACACCGAAATGAACGTGAAAAGCCTCGTTTTAGAGCTAGAAATAGCAAGTTAAAATAAGGC	CRISPRko_sgRNA_1816
GUIDES	ALDH3B2	CGGCAGCTTTGGAGGCAATG	GGACCAGCAGCGGCAGCTTTGGAGGCAATGAGGAGGGCTTCAC	GGAAAGGACGAAACACCGCGGCAGCTTTGGAGGCAATGGTTTTAGAGCTAGAAATAGCAAGTTAAAATAAGGC	CRISPRko_sgRNA_1817
GUIDES	ALDH3B2	ATGCTGGAGCGGACCAGCAG	TGTGAACCAGATGCTGGAGCGGACCAGCAGCGGCGGCAGCTTT	GGAAAGGACGAAACACCGATGCTGGAGCGGACCAGCAGGTTTTAGAGCTAGAAATAGCAAGTTAAAATAAGGC	CRISPRko_sgRNA_1818
GUIDES	ALDH3B2	CTGCTGTCCGTGCCATTCGG	CTACATATCTCTGCTGTCCGTGCCATTCGGGGGGGGAGTCGGT	GGAAAGGACGAAACACCGCTGCTGTCCGTGCCATTCGGGTTTTAGAGCTAGAAATAGCAAGTTAAAATAAGGC	CRISPRko_sgRNA_1819
GUIDES	ALDH3B2	CACGCTCTGCACGTTCACGA	TGGCCTCGTCCACGCTCTGCACGTTCACGATGGTGGGCAGGAT	GGAAAGGACGAAACACCGCACGCTCTGCACGTTCACGAGTTTTAGAGCTAGAAATAGCAAGTTAAAATAAGGC	CRISPRko_sgRNA_1820
GUIDES	ALDH3B2	AGGCCATCAAGTTCATCAAC	AGCGTGGACGAGGCCATCAAGTTCATCAACCGGCGGCAGGAGA	GGAAAGGACGAAACACCGAGGCCATCAAGTTCATCAACGTTTTAGAGCTAGAAATAGCAAGTTAAAATAAGGC	CRISPRko_sgRNA_1821
GUIDES	ALDH3B2	TCTGCACGTTCACGATGGGC	TCGTCCACGCTCTGCACGTTCACGATGGGCAGGAGGATGGGCC	GGAAAGGACGAAACACCGTCTGCACGTTCACGATGGGCGTTTTAGAGCTAGAAATAGCAAGTTAAAATAAGGC	CRISPRko_sgRNA_1822
GUIDES	ALDH3B2	TGCTGTTGGAGAAGGCGTAC	CCCACCTGGCTGCTGTTGGAGAAGGCGTACAGGAGGGCCAGGG	GGAAAGGACGAAACACCGTGCTGTTGGAGAAGGCGTACGTTTTAGAGCTAGAAATAGCAAGTTAAAATAAGGC	CRISPRko_sgRNA_1823
GUIDES	ALDH3B2	TGCTGGTCCGCTCCAGCATC	AAGCTGCCGCTGCTGGTCCGCTCCAGCATCTGGTGGTTCACAA	GGAAAGGACGAAACACCGTGCTGGTCCGCTCCAGCATCGTTTTAGAGCTAGAAATAGCAAGTTAAAATAAGGC	CRISPRko_sgRNA_1824
GUIDES	ALDH4A1	GGAACCAATGACAAGCCAGG	GGAACCAATGACAAGCCAGGGGGGGGCCCACAC	GGAAAGGACGAAACACCGGGAACCAATGACAAGCCAGGGTTTTAGAGCTAGAAATAGCAAGTTAAAATAAGGC	CRISPRko_sgRNA_1825
GUIDES	ALDH4A1	GTCCAGCGCAGGATGTAGTG	CTGCGGCGACGTCCAGCGCAGGATGTAGTGTGGTGGGCCCCCT	GGAAAGGACGAAACACCGGTCCAGCGCAGGATGTAGTGGTTTTAGAGCTAGAAATAGCAAGTTAAAATAAGGC	CRISPRko_sgRNA_1826
GUIDES	ALDH4A1	AGGATGTAGTGTGGGCCCCC	CGTCCAGCGCAGGATGTAGTGTGGGCCCCCTGGTGGCTTGTCA	GGAAAGGACGAAACACCGAGGATGTAGTGTGGGCCCCCGTTTTAGAGCTAGAAATAGCAAGTTAAAATAAGGC	CRISPRko_sgRNA_1827
GUIDES	ALDH4A1	GCCCACACTACATCCTGCGC	AAGCCAGGGGGCCCACACTACATCCTGCGCTGGTGGACGTCGC	GGAAAGGACGAAACACCGGCCCACACTACATCCTGCGCGTTTTAGAGCTAGAAATAGCAAGTTAAAATAAGGC	CRISPRko_sgRNA_1828
GUIDES	ALDH4A1	GCGCCCTGCTGTCCCGCCCC	GCGCTCCGCCGCGCCCTGCTGTCCCGCCCCTGGTGGACCGGGG	GGAAAGGACGAAACACCGGCGCCCTGCTGTCCCGCCCCGTTTTAGAGCTAGAAATAGCAAGTTAAAATAAGGC	CRISPRko_sgRNA_1829
GUIDES	ALDH4A1	CTGCTGTCCCGCCCCTGGAC	CCGCCGCGCCCTGCTGTCCCGCCCCTGGACCGGCGGGGCCGGG	GGAAAGGACGAAACACCGCTGCTGTCCCGCCCCTGGACGTTTTAGAGCTAGAAATAGCAAGTTAAAATAAGGC	CRISPRko_sgRNA_1830
GUIDES	ALDH4A1	CGGTCCAGGGGCGGGACAGC	CACCCGGCCCCGGTCCAGGGGCGGGACAGCAGGAGGGCGCGGC	GGAAAGGACGAAACACCGCGGTCCAGGGGCGGGACAGCGTTTTAGAGCTAGAAATAGCAAGTTAAAATAAGGC	CRISPRko_sgRNA_1831
GUIDES	ALDH4A1	AGGGGCGGGACAGCAGGGCG	GCCCCGGTCCAGGGGCGGGACAGCAGGGCGCGGCGGCGGAGCG	GGAAAGGACGAAACACCGAGGGGCGGGACAGCAGGGCGGTTTTAGAGCTAGAAATAGCAAGTTAAAATAAGGC	CRISPRko_sgRNA_1832
GUIDES	ALDH5A1	AGGGTCTCTATGGAGCTGGG	CTCTGTGAAAAGGGTCTCTATGGAGCTGGGCGGCGGCCTTGCT	GGAAAGGACGAAACACCGAGGGTCTCTATGGAGCTGGGGTTTTAGAGCTAGAAATAGCAAGTTAAAATAAGGC	CRISPRko_sgRNA_1833
GUIDES	ALDH5A1	CTTTGTAAAAGCATTCGCCG	TCCATGATGCCTTTGTAAAAGCATTCGCCGAGGAGGCCATGAA	GGAAAGGACGAAACACCGCTTTGTAAAAGCATTCGCCGGTTTTAGAGCTAGAAATAGCAAGTTAAAATAAGGC	CRISPRko_sgRNA_1834
GUIDES	ALDH5A1	TTTTCCACCTGTCACAACGG	GTTGGTGTCGTTTTCCACCTGTCACAACGGTGGTGGCACCTTT	GGAAAGGACGAAACACCGTTTTCCACCTGTCACAACGGGTTTTAGAGCTAGAAATAGCAAGTTAAAATAAGGC	CRISPRko_sgRNA_1835
GUIDES	ALDH5A1	TTTTCACAGAGTTTGCTGCG	ATAGAGACCCTTTTCACAGAGTTTGCTGCGTGGTGGTGCAACA	GGAAAGGACGAAACACCGTTTTCACAGAGTTTGCTGCGGTTTTAGAGCTAGAAATAGCAAGTTAAAATAAGGC	CRISPRko_sgRNA_1836
GUIDES	ALDH5A1	TCGTTTTCCACCTGTCACAA	CAAGTTGGTGTCGTTTTCCACCTGTCACAACGGCGGTGGCACC	GGAAAGGACGAAACACCGTCGTTTTCCACCTGTCACAAGTTTTAGAGCTAGAAATAGCAAGTTAAAATAAGGC	CRISPRko_sgRNA_1837
GUIDES	ALDH5A1	ATGAAGAAGAACCTGCGCGT	CGCCGAGGCCATGAAGAAGAACCTGCGCGTAGGAGGTAATGGA	GGAAAGGACGAAACACCGATGAAGAAGAACCTGCGCGTGTTTTAGAGCTAGAAATAGCAAGTTAAAATAAGGC	CRISPRko_sgRNA_1838
GUIDES	ALDH5A1	TGCTACAGCCTGGTCCACGT	CCATGGCCCCTGCTACAGCCTGGTCCACGTTGGTGGCACTGTC	GGAAAGGACGAAACACCGTGCTACAGCCTGGTCCACGTGTTTTAGAGCTAGAAATAGCAAGTTAAAATAAGGC	CRISPRko_sgRNA_1839
GUIDES	ALDH5A1	GTAGGTAATGGATTTGAGGA	GAACCTGCGCGTAGGTAATGGATTTGAGGAAGGAGGAACTACT	GGAAAGGACGAAACACCGGTAGGTAATGGATTTGAGGAGTTTTAGAGCTAGAAATAGCAAGTTAAAATAAGGC	CRISPRko_sgRNA_1840
GUIDES	ALDH6A1	ATGCCTGCACACACTCCCAG	GAATGGAGCAATGCCTGCACACACTCCCAGAGGAGGCAGACGG	GGAAAGGACGAAACACCGATGCCTGCACACACTCCCAGGTTTTAGAGCTAGAAATAGCAAGTTAAAATAAGGC	CRISPRko_sgRNA_1841
GUIDES	ALDH6A1	GAAGGTATTTCCACACACCA	GTTTCATTAGGAAGGTATTTCCACACACCATGGTGGCCATGGG	GGAAAGGACGAAACACCGGAAGGTATTTCCACACACCAGTTTTAGAGCTAGAAATAGCAAGTTAAAATAAGGC	CRISPRko_sgRNA_1842
GUIDES	ALDH6A1	CACTCCCAGAGGCAGACGGT	TGCCTGCACACACTCCCAGAGGCAGACGGTAGGAGGAATAAAG	GGAAAGGACGAAACACCGCACTCCCAGAGGCAGACGGTGTTTTAGAGCTAGAAATAGCAAGTTAAAATAAGGC	CRISPRko_sgRNA_1843
GUIDES	ALDH6A1	CATCTGGCATGACTACCCCA	TCCTTATTGGCATCTGGCATGACTACCCCATGGTGGTTCTTGG	GGAAAGGACGAAACACCGCATCTGGCATGACTACCCCAGTTTTAGAGCTAGAAATAGCAAGTTAAAATAAGGC	CRISPRko_sgRNA_1844
GUIDES	ALDH6A1	GCCATCCATCACCAAAGACA	GAGAGACCATGCCATCCATCACCAAAGACATGGTGGACCTTTA	GGAAAGGACGAAACACCGGCCATCCATCACCAAAGACAGTTTTAGAGCTAGAAATAGCAAGTTAAAATAAGGC	CRISPRko_sgRNA_1845
GUIDES	ALDH6A1	GGAAAATACCCTGAACCAGC	ATGCCAATAAGGAAAATACCCTGAACCAGCTGGTGGTTGGGGC	GGAAAGGACGAAACACCGGGAAAATACCCTGAACCAGCGTTTTAGAGCTAGAAATAGCAAGTTAAAATAAGGC	CRISPRko_sgRNA_1846
GUIDES	ALDH6A1	AATACCCTGAACCAGCTGGT	CAATAAGGAAAATACCCTGAACCAGCTGGTTGGTGGGGCAGCA	GGAAAGGACGAAACACCGAATACCCTGAACCAGCTGGTGTTTTAGAGCTAGAAATAGCAAGTTAAAATAAGGC	CRISPRko_sgRNA_1847
GUIDES	ALDH6A1	AGCTGCTGGTCAGCGCTGCA	CAGCATTTGGAGCTGCTGGTCAGCGCTGCATGGTGGCTCTTTC	GGAAAGGACGAAACACCGAGCTGCTGGTCAGCGCTGCAGTTTTAGAGCTAGAAATAGCAAGTTAAAATAAGGC	CRISPRko_sgRNA_1848
GUIDES	ALDH7A1	TGTGTGCAATGGACGCATCG	AAAGTCTCTGTGTGTGCAATGGACGCATCGTGGTGGCCAAGAC	GGAAAGGACGAAACACCGTGTGTGCAATGGACGCATCGGTTTTAGAGCTAGAAATAGCAAGTTAAAATAAGGC	CRISPRko_sgRNA_1849
GUIDES	ALDH7A1	ACAAGTGGGGCTGAGATTGG	CAACATTCCAACAAGTGGGGCTGAGATTGGAGGAGGTGCCTTT	GGAAAGGACGAAACACCGACAAGTGGGGCTGAGATTGGGTTTTAGAGCTAGAAATAGCAAGTTAAAATAAGGC	CRISPRko_sgRNA_1850
GUIDES	ALDH7A1	AAAAGTCTCTGTGTGTGCAA	GAATCGGAGCAAAAGTCTCTGTGTGTGCAATGGTGGACGCATC	GGAAAGGACGAAACACCGAAAAGTCTCTGTGTGTGCAAGTTTTAGAGCTAGAAATAGCAAGTTAAAATAAGGC	CRISPRko_sgRNA_1851
GUIDES	ALDH7A1	CCTGGAAACAGTACATGAGA	GGCAGTGATGCCTGGAAACAGTACATGAGAAGGAGGTCTACTT	GGAAAGGACGAAACACCGCCTGGAAACAGTACATGAGAGTTTTAGAGCTAGAAATAGCAAGTTAAAATAAGGC	CRISPRko_sgRNA_1852
GUIDES	ALDH7A1	ATGAAGAAGAGGTCTTTGCA	ATGAAGAAGAGGTCTTTGCATGGTGGAATAATG	GGAAAGGACGAAACACCGATGAAGAAGAGGTCTTTGCAGTTTTAGAGCTAGAAATAGCAAGTTAAAATAAGGC	CRISPRko_sgRNA_1853
GUIDES	ALDH7A1	AATGTCAACATTCCAACAAG	TGGCATTGTAAATGTCAACATTCCAACAAGTGGTGGGGCTGAG	GGAAAGGACGAAACACCGAATGTCAACATTCCAACAAGGTTTTAGAGCTAGAAATAGCAAGTTAAAATAAGGC	CRISPRko_sgRNA_1854
GUIDES	ALDH7A1	GTAGAACCGACAATTGTGAC	TGGAAATTATGTAGAACCGACAATTGTGACAGGAGGTCTTGGC	GGAAAGGACGAAACACCGGTAGAACCGACAATTGTGACGTTTTAGAGCTAGAAATAGCAAGTTAAAATAAGGC	CRISPRko_sgRNA_1855
GUIDES	ALDH7A1	ATCTGGGCAGAATCTTTCGC	TTTACCAAAGATCTGGGCAGAATCTTTCGCTGGTGGCTTGGGT	GGAAAGGACGAAACACCGATCTGGGCAGAATCTTTCGCGTTTTAGAGCTAGAAATAGCAAGTTAAAATAAGGC	CRISPRko_sgRNA_1856
GUIDES	ALDH8A1	AGAGCACCTATGCTCACCAG	TTTACTTATCAGAGCACCTATGCTCACCAGTGGTGGATCAGAG	GGAAAGGACGAAACACCGAGAGCACCTATGCTCACCAGGTTTTAGAGCTAGAAATAGCAAGTTAAAATAAGGC	CRISPRko_sgRNA_1857
GUIDES	ALDH8A1	AGCTGACTTCAGTGACTGCG	AAGCCCAGTGAGCTGACTTCAGTGACTGCGTGGTGGATGTTGT	GGAAAGGACGAAACACCGAGCTGACTTCAGTGACTGCGGTTTTAGAGCTAGAAATAGCAAGTTAAAATAAGGC	CRISPRko_sgRNA_1858
GUIDES	ALDH8A1	TCTGCGTGCACTCTGACGTG	AGGTGGTCCATCTGCGTGCACTCTGACGTGTGGTGGTGCAGGC	GGAAAGGACGAAACACCGTCTGCGTGCACTCTGACGTGGTTTTAGAGCTAGAAATAGCAAGTTAAAATAAGGC	CRISPRko_sgRNA_1859
GUIDES	ALDH8A1	CTTAGCACTGGCAAGAACCA	CAGGGAAAACCTTAGCACTGGCAAGAACCATGGTGGACATTCC	GGAAAGGACGAAACACCGCTTAGCACTGGCAAGAACCAGTTTTAGAGCTAGAAATAGCAAGTTAAAATAAGGC	CRISPRko_sgRNA_1860
GUIDES	ALDH8A1	TTCCAGGTCAGCAAGTAGAG	TGGAGCTATCTTCCAGGTCAGCAAGTAGAGTGGTGGCAAATTC	GGAAAGGACGAAACACCGTTCCAGGTCAGCAAGTAGAGGTTTTAGAGCTAGAAATAGCAAGTTAAAATAAGGC	CRISPRko_sgRNA_1861
GUIDES	ALDH8A1	TGACGTGTGGTGCAGGCTGG	GCGTGCACTCTGACGTGTGGTGCAGGCTGGAGGAGGAAGCGAA	GGAAAGGACGAAACACCGTGACGTGTGGTGCAGGCTGGGTTTTAGAGCTAGAAATAGCAAGTTAAAATAAGGC	CRISPRko_sgRNA_1862
GUIDES	ALDH8A1	GCTACCAGAAAGTGGAAAGT	ATTTGTAGAAGCTACCAGAAAGTGGAAAGTCGGCGGCATTCCC	GGAAAGGACGAAACACCGGCTACCAGAAAGTGGAAAGTGTTTTAGAGCTAGAAATAGCAAGTTAAAATAAGGC	CRISPRko_sgRNA_1863
GUIDES	ALDH8A1	CTACACGGTGCGGGCCCCGG	GCTGCATGCACTACACGGTGCGGGCCCCGGTGGTGGGAGTCGG	GGAAAGGACGAAACACCGCTACACGGTGCGGGCCCCGGGTTTTAGAGCTAGAAATAGCAAGTTAAAATAAGGC	CRISPRko_sgRNA_1864
GUIDES	ALDH9A1	CAACTATAACGTCAGCCCAG	GCTTCATTAACAACTATAACGTCAGCCCAGTGGTGGAGTTGCC	GGAAAGGACGAAACACCGCAACTATAACGTCAGCCCAGGTTTTAGAGCTAGAAATAGCAAGTTAAAATAAGGC	CRISPRko_sgRNA_1865
GUIDES	ALDH9A1	TATGAACAATGCTGTAAAGG	CAGACTGTGATATGAACAATGCTGTAAAGGGGGGGGCGCTGAT	GGAAAGGACGAAACACCGTATGAACAATGCTGTAAAGGGTTTTAGAGCTAGAAATAGCAAGTTAAAATAAGGC	CRISPRko_sgRNA_1866
GUIDES	ALDH9A1	AAAGATCTCTTCCTTCACAC	TAACAGGCCCAAAGATCTCTTCCTTCACACAGGAGGTCATGTC	GGAAAGGACGAAACACCGAAAGATCTCTTCCTTCACACGTTTTAGAGCTAGAAATAGCAAGTTAAAATAAGGC	CRISPRko_sgRNA_1867
GUIDES	ALDH9A1	TGACTTCTTATATCCACCAA	TGACTTCTTATATCCACCAAAGGAGGGCAACTC	GGAAAGGACGAAACACCGTGACTTCTTATATCCACCAAGTTTTAGAGCTAGAAATAGCAAGTTAAAATAAGGC	CRISPRko_sgRNA_1868
GUIDES	ALDH9A1	AGGTGTGGTCGGTTGATGAG	GACTCGCTCCAGGTGTGGTCGGTTGATGAGTGGTGGACCCATC	GGAAAGGACGAAACACCGAGGTGTGGTCGGTTGATGAGGTTTTAGAGCTAGAAATAGCAAGTTAAAATAAGGC	CRISPRko_sgRNA_1869
GUIDES	ALDH9A1	AGATTTGCCTCCAAGTTCCA	TGATGAGTGGAGATTTGCCTCCAAGTTCCAAGGAGGTAACAGG	GGAAAGGACGAAACACCGAGATTTGCCTCCAAGTTCCAGTTTTAGAGCTAGAAATAGCAAGTTAAAATAAGGC	CRISPRko_sgRNA_1870
GUIDES	ALDH9A1	TTGCCACTTTGACAAACCCA	ACCTGCTCCTTTGCCACTTTGACAAACCCAAGGAGGACTCGCT	GGAAAGGACGAAACACCGTTGCCACTTTGACAAACCCAGTTTTAGAGCTAGAAATAGCAAGTTAAAATAAGGC	CRISPRko_sgRNA_1871
GUIDES	ALDH9A1	AAGTGGTGAAACAGACCCAA	TTTACAGAGGAAGTGGTGAAACAGACCCAAAGGAGGATTAAAA	GGAAAGGACGAAACACCGAAGTGGTGAAACAGACCCAAGTTTTAGAGCTAGAAATAGCAAGTTAAAATAAGGC	CRISPRko_sgRNA_1872
GUIDES	ALDOA	CATTGGCACCGAGAACACCG	GGCTGCAGTCCATTGGCACCGAGAACACCGAGGAGGAGAACCG	GGAAAGGACGAAACACCGCATTGGCACCGAGAACACCGGTTTTAGAGCTAGAAATAGCAAGTTAAAATAAGGC	CRISPRko_sgRNA_1873
GUIDES	ALDOA	CAAGTTATCAAATCCAAGGG	TCCCTTCCCCCAAGTTATCAAATCCAAGGGCGGCGGTGTTGTG	GGAAAGGACGAAACACCGCAAGTTATCAAATCCAAGGGGTTTTAGAGCTAGAAATAGCAAGTTAAAATAAGGC	CRISPRko_sgRNA_1874
GUIDES	ALDOA	CCCCAATGCAGGGGTTCACG	AGGATGACACCCCCAATGCAGGGGTTCACGCGGCGGTCGTCAG	GGAAAGGACGAAACACCGCCCCAATGCAGGGGTTCACGGTTTTAGAGCTAGAAATAGCAAGTTAAAATAAGGC	CRISPRko_sgRNA_1875
GUIDES	ALDOA	AGGTGCCTTCCAGGTAGATG	GGCTTCAGCAAGGTGCCTTCCAGGTAGATGTGGTGGTGGTCAC	GGAAAGGACGAAACACCGAGGTGCCTTCCAGGTAGATGGTTTTAGAGCTAGAAATAGCAAGTTAAAATAAGGC	CRISPRko_sgRNA_1876
GUIDES	ALDOA	CGCCATTTGTCCCTGCCAGG	GTGGTAGTCTCGCCATTTGTCCCTGCCAGGGGGGGGACCACGC	GGAAAGGACGAAACACCGCGCCATTTGTCCCTGCCAGGGTTTTAGAGCTAGAAATAGCAAGTTAAAATAAGGC	CRISPRko_sgRNA_1877
GUIDES	ALDOA	TGACAGCGGGGGGCACTGTG	TGACAGCGGGGGGCACTGTGCGGCGGCGCAGCG	GGAAAGGACGAAACACCGTGACAGCGGGGGGCACTGTGGTTTTAGAGCTAGAAATAGCAAGTTAAAATAAGGC	CRISPRko_sgRNA_1878
GUIDES	ALDOA	CGCGTGAACCCCTGCATTGG	AGCTGACGACCGCGTGAACCCCTGCATTGGGGGGGGTGTCATC	GGAAAGGACGAAACACCGCGCGTGAACCCCTGCATTGGGTTTTAGAGCTAGAAATAGCAAGTTAAAATAAGGC	CRISPRko_sgRNA_1879
GUIDES	ALDOA	AAAACTTCTGAGTGCAAGCA	TCCTCATGAGAAAACTTCTGAGTGCAAGCATGGTGGCCTGGGG	GGAAAGGACGAAACACCGAAAACTTCTGAGTGCAAGCAGTTTTAGAGCTAGAAATAGCAAGTTAAAATAAGGC	CRISPRko_sgRNA_1880
GUIDES	ALDOB	ACGGTGGAGAGCTGTTACGG	CAGGAACAGTACGGTGGAGAGCTGTTACGGTGGTGGCCATAGC	GGAAAGGACGAAACACCGACGGTGGAGAGCTGTTACGGGTTTTAGAGCTAGAAATAGCAAGTTAAAATAAGGC	CRISPRko_sgRNA_1881
GUIDES	ALDOB	ACTGAGCACAGCGCTCTGAG	TCTTTCTTGTACTGAGCACAGCGCTCTGAGAGGAGGCCATCAA	GGAAAGGACGAAACACCGACTGAGCACAGCGCTCTGAGGTTTTAGAGCTAGAAATAGCAAGTTAAAATAAGGC	CRISPRko_sgRNA_1882
GUIDES	ALDOB	GGATTTCTCGGAACTGCCGG	ACAGAGAAGAGGATTTCTCGGAACTGCCGGCGGCGGTTCTCTT	GGAAAGGACGAAACACCGGGATTTCTCGGAACTGCCGGGTTTTAGAGCTAGAAATAGCAAGTTAAAATAAGGC	CRISPRko_sgRNA_1883
GUIDES	ALDOB	GAGGCTGGATGGACACTGGT	CCTGGATAGCGAGGCTGGATGGACACTGGTCGGCGGCAATCCT	GGAAAGGACGAAACACCGGAGGCTGGATGGACACTGGTGTTTTAGAGCTAGAAATAGCAAGTTAAAATAAGGC	CRISPRko_sgRNA_1884
GUIDES	ALDOB	GATAGCATTGAGGTTGAGAG	GGCAAAGGTTGATAGCATTGAGGTTGAGAGTGGTGGCATCCTC	GGAAAGGACGAAACACCGGATAGCATTGAGGTTGAGAGGTTTTAGAGCTAGAAATAGCAAGTTAAAATAAGGC	CRISPRko_sgRNA_1885
GUIDES	ALDOB	TGGCAAGGCTGCAAACAAGG	CTGCCTGGGGTGGCAAGGCTGCAAACAAGGAGGAGGCAACCCA	GGAAAGGACGAAACACCGTGGCAAGGCTGCAAACAAGGGTTTTAGAGCTAGAAATAGCAAGTTAAAATAAGGC	CRISPRko_sgRNA_1886
GUIDES	ALDOB	TGGCGTTTTCCTGGATAGCG	GCCAGGGCGTTGGCGTTTTCCTGGATAGCGAGGAGGCTGGATG	GGAAAGGACGAAACACCGTGGCGTTTTCCTGGATAGCGGTTTTAGAGCTAGAAATAGCAAGTTAAAATAAGGC	CRISPRko_sgRNA_1887
GUIDES	ALDOB	TCCATCAACCAGAGCATCGG	TGTGGACAGTTCCATCAACCAGAGCATCGGGGGGGGTGTGATC	GGAAAGGACGAAACACCGTCCATCAACCAGAGCATCGGGTTTTAGAGCTAGAAATAGCAAGTTAAAATAAGGC	CRISPRko_sgRNA_1888
GUIDES	ALDOC	CCGCTTGATGAACTCCTCAG	CAACCTCAGCCCGCTTGATGAACTCCTCAGTGGTGGCAGCCCC	GGAAAGGACGAAACACCGCCGCTTGATGAACTCCTCAGGTTTTAGAGCTAGAAATAGCAAGTTAAAATAAGGC	CRISPRko_sgRNA_1889
GUIDES	ALDOC	CCACTGAGGAGTTCATCAAG	GCTGGGGCTGCCACTGAGGAGTTCATCAAGCGGCGGGCTGAGG	GGAAAGGACGAAACACCGCCACTGAGGAGTTCATCAAGGTTTTAGAGCTAGAAATAGCAAGTTAAAATAAGGC	CRISPRko_sgRNA_1890
GUIDES	ALDOC	TCTCCATCAGTCCCAGCTAG	AGTGGTGGTTTCTCCATCAGTCCCAGCTAGAGGAGGCACCACA	GGAAAGGACGAAACACCGTCTCCATCAGTCCCAGCTAGGTTTTAGAGCTAGAAATAGCAAGTTAAAATAAGGC	CRISPRko_sgRNA_1891
GUIDES	ALDOC	TACCCCAGAGGAGATTGCCA	CCATCAAGTATACCCCAGAGGAGATTGCCATGGTGGCAACTGT	GGAAAGGACGAAACACCGTACCCCAGAGGAGATTGCCAGTTTTAGAGCTAGAAATAGCAAGTTAAAATAAGGC	CRISPRko_sgRNA_1892
GUIDES	ALDOC	TCGCCAGGCATTGAGTGCAG	CCCGTTGCCCTCGCCAGGCATTGAGTGCAGAGGAGGCTTGCAG	GGAAAGGACGAAACACCGTCGCCAGGCATTGAGTGCAGGTTTTAGAGCTAGAAATAGCAAGTTAAAATAAGGC	CRISPRko_sgRNA_1893
GUIDES	ALDOC	TCTGCACTCAATGCCTGGCG	CCTGCAAGCCTCTGCACTCAATGCCTGGCGAGGAGGGCAACGG	GGAAAGGACGAAACACCGTCTGCACTCAATGCCTGGCGGTTTTAGAGCTAGAAATAGCAAGTTAAAATAAGGC	CRISPRko_sgRNA_1894
GUIDES	ALDOC	TATACTTGATGGGACAGGCA	TCCTCTGGGGTATACTTGATGGGACAGGCATGGTGGCCCGGGG	GGAAAGGACGAAACACCGTATACTTGATGGGACAGGCAGTTTTAGAGCTAGAAATAGCAAGTTAAAATAAGGC	CRISPRko_sgRNA_1895
GUIDES	ALDOC	GAACCTGAAATATTGCCTGA	GCCTATTGTGGAACCTGAAATATTGCCTGATGGTGGAGACCAC	GGAAAGGACGAAACACCGGAACCTGAAATATTGCCTGAGTTTTAGAGCTAGAAATAGCAAGTTAAAATAAGGC	CRISPRko_sgRNA_1896
GUIDES	ALG1	CGGCTATAATACTCCCTCAG	GTGGATGAGGCGGCTATAATACTCCCTCAGAGGAGGCCCTTTG	GGAAAGGACGAAACACCGCGGCTATAATACTCCCTCAGGTTTTAGAGCTAGAAATAGCAAGTTAAAATAAGGC	CRISPRko_sgRNA_1897
GUIDES	ALG1	TGCTATGCGAGAAGACCTGG	GTGTTACCAATGCTATGCGAGAAGACCTGGCGGCGGATAACTG	GGAAAGGACGAAACACCGTGCTATGCGAGAAGACCTGGGTTTTAGAGCTAGAAATAGCAAGTTAAAATAAGGC	CRISPRko_sgRNA_1898
GUIDES	ALG1	AGTGCTTCTGGTGGATGAGG	ATGTGCTGGAAGTGCTTCTGGTGGATGAGGCGGCGGCTATAAT	GGAAAGGACGAAACACCGAGTGCTTCTGGTGGATGAGGGTTTTAGAGCTAGAAATAGCAAGTTAAAATAAGGC	CRISPRko_sgRNA_1899
GUIDES	ALG1	TGATGTGCCAGTTATCCGCC	TGATGTGCCAGTTATCCGCCAGGAGGTCTTCTC	GGAAAGGACGAAACACCGTGATGTGCCAGTTATCCGCCGTTTTAGAGCTAGAAATAGCAAGTTAAAATAAGGC	CRISPRko_sgRNA_1900
GUIDES	ALG1	TAGAAGCAGGGGGTAGTCCT	TAGAAGCAGGGGGTAGTCCTCGGCGGCCTCCAG	GGAAAGGACGAAACACCGTAGAAGCAGGGGGTAGTCCTGTTTTAGAGCTAGAAATAGCAAGTTAAAATAAGGC	CRISPRko_sgRNA_1901
GUIDES	ALG1	CACACAGGTTCAGGTGGGAC	GCATTGGTAACACACAGGTTCAGGTGGGACAGGAGGCGCCCAA	GGAAAGGACGAAACACCGCACACAGGTTCAGGTGGGACGTTTTAGAGCTAGAAATAGCAAGTTAAAATAAGGC	CRISPRko_sgRNA_1902
GUIDES	ALG1	CAGGTCTTCTCGCATAGCAT	AGTTATCCGCCAGGTCTTCTCGCATAGCATTGGTGGTAACACA	GGAAAGGACGAAACACCGCAGGTCTTCTCGCATAGCATGTTTTAGAGCTAGAAATAGCAAGTTAAAATAAGGC	CRISPRko_sgRNA_1903
GUIDES	ALG1	ACATCCAGGTCTGCACCCCC	CACTTCCAGCACATCCAGGTCTGCACCCCCTGGTGGCTGGAGG	GGAAAGGACGAAACACCGACATCCAGGTCTGCACCCCCGTTTTAGAGCTAGAAATAGCAAGTTAAAATAAGGC	CRISPRko_sgRNA_1904
GUIDES	ALG10	AGGAGACAGGAGATGAGGAA	TAATTTTGCTAGGAGACAGGAGATGAGGAAAGGAGGAAAAAAA	GGAAAGGACGAAACACCGAGGAGACAGGAGATGAGGAAGTTTTAGAGCTAGAAATAGCAAGTTAAAATAAGGC	CRISPRko_sgRNA_1905
GUIDES	ALG10	AGTCTGGATGTGGGAGGCAG	TTCACAAATGAGTCTGGATGTGGGAGGCAGAGGAGGTATGTTA	GGAAAGGACGAAACACCGAGTCTGGATGTGGGAGGCAGGTTTTAGAGCTAGAAATAGCAAGTTAAAATAAGGC	CRISPRko_sgRNA_1906
GUIDES	ALG10	ACTATATTTGCTTTTCTGCA	ACTTCTATTTACTATATTTGCTTTTCTGCAAGGAGGTACAACC	GGAAAGGACGAAACACCGACTATATTTGCTTTTCTGCAGTTTTAGAGCTAGAAATAGCAAGTTAAAATAAGGC	CRISPRko_sgRNA_1907
GUIDES	ALG10	CTGCCATTTGGATCTTTGGA	GTGATCAAACCTGCCATTTGGATCTTTGGATGGTGGTCTGAAC	GGAAAGGACGAAACACCGCTGCCATTTGGATCTTTGGAGTTTTAGAGCTAGAAATAGCAAGTTAAAATAAGGC	CRISPRko_sgRNA_1908
GUIDES	ALG10	GTATGCTTTTGCTTCTGACT	AAAAACTTGAGTATGCTTTTGCTTCTGACTTGGTGGCCCTACA	GGAAAGGACGAAACACCGGTATGCTTTTGCTTCTGACTGTTTTAGAGCTAGAAATAGCAAGTTAAAATAAGGC	CRISPRko_sgRNA_1909
GUIDES	ALG10	TGTCATTGCACAAAAGTTAA	GTGCAGGAAATGTCATTGCACAAAAGTTAACGGCGGAGGCTTG	GGAAAGGACGAAACACCGTGTCATTGCACAAAAGTTAAGTTTTAGAGCTAGAAATAGCAAGTTAAAATAAGGC	CRISPRko_sgRNA_1910
GUIDES	ALG10	GGCTTGTACCTGGTGTCAAT	TACATTACCTGGCTTGTACCTGGTGTCAATTGGTGGAGTGATC	GGAAAGGACGAAACACCGGGCTTGTACCTGGTGTCAATGTTTTAGAGCTAGAAATAGCAAGTTAAAATAAGGC	CRISPRko_sgRNA_1911
GUIDES	ALG10	AAACCTGCCATTTGGATCTT	TGGAGTGATCAAACCTGCCATTTGGATCTTTGGTGGATGGTCT	GGAAAGGACGAAACACCGAAACCTGCCATTTGGATCTTGTTTTAGAGCTAGAAATAGCAAGTTAAAATAAGGC	CRISPRko_sgRNA_1912
GUIDES	ALG10B	GTACCTGGTGTCAGTTGGAG	TACCTGGCTTGTACCTGGTGTCAGTTGGAGTGGTGGTCAAACC	GGAAAGGACGAAACACCGGTACCTGGTGTCAGTTGGAGGTTTTAGAGCTAGAAATAGCAAGTTAAAATAAGGC	CRISPRko_sgRNA_1913
GUIDES	ALG10B	ACTATATTTGCTTTTCCACA	ACTTCTATTTACTATATTTGCTTTTCCACAAGGAGGTACAACC	GGAAAGGACGAAACACCGACTATATTTGCTTTTCCACAGTTTTAGAGCTAGAAATAGCAAGTTAAAATAAGGC	CRISPRko_sgRNA_1914
GUIDES	ALG10B	GTATGCTTTTCTGTTTGACT	AAAAACTTGAGTATGCTTTTCTGTTTGACTTGGTGGCCCTACA	GGAAAGGACGAAACACCGGTATGCTTTTCTGTTTGACTGTTTTAGAGCTAGAAATAGCAAGTTAAAATAAGGC	CRISPRko_sgRNA_1915
GUIDES	ALG10B	TGTTTCTGGGTTGTACCTTG	TGTTTCTGGGTTGTACCTTGTGGTGGAAAAGCA	GGAAAGGACGAAACACCGTGTTTCTGGGTTGTACCTTGGTTTTAGAGCTAGAAATAGCAAGTTAAAATAAGGC	CRISPRko_sgRNA_1916
GUIDES	ALG10B	CTGCCATTTGGATCTTTGCA	GTGGTCAAACCTGCCATTTGGATCTTTGCATGGTGGTCTGAAC	GGAAAGGACGAAACACCGCTGCCATTTGGATCTTTGCAGTTTTAGAGCTAGAAATAGCAAGTTAAAATAAGGC	CRISPRko_sgRNA_1917
GUIDES	ALG10B	CACAAAAGTTAACTGAGGCT	AATGTCATTGCACAAAAGTTAACTGAGGCTTGGTGGAAAACTG	GGAAAGGACGAAACACCGCACAAAAGTTAACTGAGGCTGTTTTAGAGCTAGAAATAGCAAGTTAAAATAAGGC	CRISPRko_sgRNA_1918
GUIDES	ALG10B	CTTTCCTTAGTTTGGAAACA	TAAGACTTTTCTTTCCTTAGTTTGGAAACATGGTGGAATTCTG	GGAAAGGACGAAACACCGCTTTCCTTAGTTTGGAAACAGTTTTAGAGCTAGAAATAGCAAGTTAAAATAAGGC	CRISPRko_sgRNA_1919
GUIDES	ALG10B	AACATTAAATTCCAAAAAAT	GCATATGAAAAACATTAAATTCCAAAAAATTGGTGGCTTTGAT	GGAAAGGACGAAACACCGAACATTAAATTCCAAAAAATGTTTTAGAGCTAGAAATAGCAAGTTAAAATAAGGC	CRISPRko_sgRNA_1920
GUIDES	ALG11	CATCCATACTGCAATGCTGG	TGCATTTTTTCATCCATACTGCAATGCTGGTGGTGGAGGAGGA	GGAAAGGACGAAACACCGCATCCATACTGCAATGCTGGGTTTTAGAGCTAGAAATAGCAAGTTAAAATAAGGC	CRISPRko_sgRNA_1921
GUIDES	ALG11	CCATACTGCAATGCTGGTGG	ATTTTTTCATCCATACTGCAATGCTGGTGGAGGAGGAGGAGAA	GGAAAGGACGAAACACCGCCATACTGCAATGCTGGTGGGTTTTAGAGCTAGAAATAGCAAGTTAAAATAAGGC	CRISPRko_sgRNA_1922
GUIDES	ALG11	CAGGCACCAGCTCCTTTCGC	ACAACTTGCACAGGCACCAGCTCCTTTCGCCGGCGGCCGCCAT	GGAAAGGACGAAACACCGCAGGCACCAGCTCCTTTCGCGTTTTAGAGCTAGAAATAGCAAGTTAAAATAAGGC	CRISPRko_sgRNA_1923
GUIDES	ALG11	GTTCCACATACAATGAGCCC	CACACATAAAGTTCCACATACAATGAGCCCAGGAGGGAAGAAT	GGAAAGGACGAAACACCGGTTCCACATACAATGAGCCCGTTTTAGAGCTAGAAATAGCAAGTTAAAATAAGGC	CRISPRko_sgRNA_1924
GUIDES	ALG11	TTCCCTGGGCTCATTGTATG	TTCATTATTCTTCCCTGGGCTCATTGTATGTGGTGGAACTTTA	GGAAAGGACGAAACACCGTTCCCTGGGCTCATTGTATGGTTTTAGAGCTAGAAATAGCAAGTTAAAATAAGGC	CRISPRko_sgRNA_1925
GUIDES	ALG11	CCTCCACCAGCATTGCAGTA	TCTTTCTCCTCCTCCACCAGCATTGCAGTATGGTGGATGAAAA	GGAAAGGACGAAACACCGCCTCCACCAGCATTGCAGTAGTTTTAGAGCTAGAAATAGCAAGTTAAAATAAGGC	CRISPRko_sgRNA_1926
GUIDES	ALG11	TACTGCAATGCTGGTGGAGG	TTTTCATCCATACTGCAATGCTGGTGGAGGAGGAGGAGAAAGA	GGAAAGGACGAAACACCGTACTGCAATGCTGGTGGAGGGTTTTAGAGCTAGAAATAGCAAGTTAAAATAAGGC	CRISPRko_sgRNA_1927
GUIDES	ALG11	TGGCGGCCGGCGAAAGGAGC	TGGCGGCCGGCGAAAGGAGCTGGTGGTGCCTGT	GGAAAGGACGAAACACCGTGGCGGCCGGCGAAAGGAGCGTTTTAGAGCTAGAAATAGCAAGTTAAAATAAGGC	CRISPRko_sgRNA_1928
GUIDES	ALG12	GCGTGCAGTAGAACATCAGG	GGCAGTGTCCGCGTGCAGTAGAACATCAGGTGGTGGAACTGCA	GGAAAGGACGAAACACCGGCGTGCAGTAGAACATCAGGGTTTTAGAGCTAGAAATAGCAAGTTAAAATAAGGC	CRISPRko_sgRNA_1929
GUIDES	ALG12	CAGCGAAAGCACGTAAACCG	ACATTTCTAACAGCGAAAGCACGTAAACCGCGGCGGGGCTGGA	GGAAAGGACGAAACACCGCAGCGAAAGCACGTAAACCGGTTTTAGAGCTAGAAATAGCAAGTTAAAATAAGGC	CRISPRko_sgRNA_1930
GUIDES	ALG12	CGTTACAAAAGGAAGTGAGA	GGACTCTGGACGTTACAAAAGGAAGTGAGACGGCGGCACTTCG	GGAAAGGACGAAACACCGCGTTACAAAAGGAAGTGAGAGTTTTAGAGCTAGAAATAGCAAGTTAAAATAAGGC	CRISPRko_sgRNA_1931
GUIDES	ALG12	GAACATCAGGTGGAACTGCA	GCGTGCAGTAGAACATCAGGTGGAACTGCATGGTGGCCGTCAC	GGAAAGGACGAAACACCGGAACATCAGGTGGAACTGCAGTTTTAGAGCTAGAAATAGCAAGTTAAAATAAGGC	CRISPRko_sgRNA_1932
GUIDES	ALG12	CTGCGATCACCACTGGCCCG	CTGGAGAACACTGCGATCACCACTGGCCCGAGGAGGAACGTCC	GGAAAGGACGAAACACCGCTGCGATCACCACTGGCCCGGTTTTAGAGCTAGAAATAGCAAGTTAAAATAAGGC	CRISPRko_sgRNA_1933
GUIDES	ALG12	CGACTCCGGGGAACTCAAGA	GTCCTGGGGACGACTCCGGGGAACTCAAGATGGTGGTCGTACT	GGAAAGGACGAAACACCGCGACTCCGGGGAACTCAAGAGTTTTAGAGCTAGAAATAGCAAGTTAAAATAAGGC	CRISPRko_sgRNA_1934
GUIDES	ALG12	TACAGGCAGGGCCAGCACAT	TACAGGCAGGGCCAGCACATTGGTGGGCAGTGT	GGAAAGGACGAAACACCGTACAGGCAGGGCCAGCACATGTTTTAGAGCTAGAAATAGCAAGTTAAAATAAGGC	CRISPRko_sgRNA_1935
GUIDES	ALG12	AGAAACCTTTCGGTTGCCCA	CTCTGACTACAGAAACCTTTCGGTTGCCCAAGGAGGCCAGCAG	GGAAAGGACGAAACACCGAGAAACCTTTCGGTTGCCCAGTTTTAGAGCTAGAAATAGCAAGTTAAAATAAGGC	CRISPRko_sgRNA_1936
GUIDES	ALG13	TATGAGGTAACTGTGTCCTG	GGGGTAGTTGTATGAGGTAACTGTGTCCTGAGGAGGAGACATA	GGAAAGGACGAAACACCGTATGAGGTAACTGTGTCCTGGTTTTAGAGCTAGAAATAGCAAGTTAAAATAAGGC	CRISPRko_sgRNA_1937
GUIDES	ALG13	TCGTTTATAACCACTACGAG	CATCAACTTTTCGTTTATAACCACTACGAGTGGTGGCTTTCCT	GGAAAGGACGAAACACCGTCGTTTATAACCACTACGAGGTTTTAGAGCTAGAAATAGCAAGTTAAAATAAGGC	CRISPRko_sgRNA_1938
GUIDES	ALG13	ACAGACTTTGAATTTAGAGG	GCTCAGGCAAACAGACTTTGAATTTAGAGGAGGAGGGCAATGG	GGAAAGGACGAAACACCGACAGACTTTGAATTTAGAGGGTTTTAGAGCTAGAAATAGCAAGTTAAAATAAGGC	CRISPRko_sgRNA_1939
GUIDES	ALG13	CAGGATACTGTGTTGGAAGG	CCTGCTACTTCAGGATACTGTGTTGGAAGGCGGCGGGGACATA	GGAAAGGACGAAACACCGCAGGATACTGTGTTGGAAGGGTTTTAGAGCTAGAAATAGCAAGTTAAAATAAGGC	CRISPRko_sgRNA_1940
GUIDES	ALG13	CTTCTGGGGGTAGTTGTATG	CTTCTGGGGGTAGTTGTATGAGGAGGTAACTGT	GGAAAGGACGAAACACCGCTTCTGGGGGTAGTTGTATGGTTTTAGAGCTAGAAATAGCAAGTTAAAATAAGGC	CRISPRko_sgRNA_1941
GUIDES	ALG13	GGCAAAGCAGCTACACAAAG	AGCTGGAACTGGCAAAGCAGCTACACAAAGAGGAGGGTCATCT	GGAAAGGACGAAACACCGGGCAAAGCAGCTACACAAAGGTTTTAGAGCTAGAAATAGCAAGTTAAAATAAGGC	CRISPRko_sgRNA_1942
GUIDES	ALG13	AGGAAGCTGTTTGGAGACTC	AGGAAGCTGTTTGGAGACTCTGGTGGAAAAAGG	GGAAAGGACGAAACACCGAGGAAGCTGTTTGGAGACTCGTTTTAGAGCTAGAAATAGCAAGTTAAAATAAGGC	CRISPRko_sgRNA_1943
GUIDES	ALG13	GTTGATGAACAATCATCAGC	TAAACGAAAAGTTGATGAACAATCATCAGCTGGTGGAACTGGC	GGAAAGGACGAAACACCGGTTGATGAACAATCATCAGCGTTTTAGAGCTAGAAATAGCAAGTTAAAATAAGGC	CRISPRko_sgRNA_1944
GUIDES	ALG14	GTGCAAGGTGGTGAAAACGG	GCCACATGGAGTGCAAGGTGGTGAAAACGGTGGTGGAGGGCCA	GGAAAGGACGAAACACCGGTGCAAGGTGGTGAAAACGGGTTTTAGAGCTAGAAATAGCAAGTTAAAATAAGGC	CRISPRko_sgRNA_1945
GUIDES	ALG14	AAGCAGCCTCAGGATCTCAG	ACAAGCTCCCAAGCAGCCTCAGGATCTCAGTGGTGGTATGCCC	GGAAAGGACGAAACACCGAAGCAGCCTCAGGATCTCAGGTTTTAGAGCTAGAAATAGCAAGTTAAAATAAGGC	CRISPRko_sgRNA_1946
GUIDES	ALG14	GGCATACCACTGAGATCCTG	GGCATACCACTGAGATCCTGAGGAGGCTGCTTG	GGAAAGGACGAAACACCGGGCATACCACTGAGATCCTGGTTTTAGAGCTAGAAATAGCAAGTTAAAATAAGGC	CRISPRko_sgRNA_1947
GUIDES	ALG14	TAGGGGAAAGGAGAGCCACA	CCCTGTGAATTAGGGGAAAGGAGAGCCACATGGTGGAGTGCAA	GGAAAGGACGAAACACCGTAGGGGAAAGGAGAGCCACAGTTTTAGAGCTAGAAATAGCAAGTTAAAATAAGGC	CRISPRko_sgRNA_1948
GUIDES	ALG14	TCACCACCTTGCACTCCATG	TCCACCGTTTTCACCACCTTGCACTCCATGTGGTGGCTCTCCT	GGAAAGGACGAAACACCGTCACCACCTTGCACTCCATGGTTTTAGAGCTAGAAATAGCAAGTTAAAATAAGGC	CRISPRko_sgRNA_1949
GUIDES	ALG14	GACATAATGTCTAGGTGAGT	TGTCAGCAATGACATAATGTCTAGGTGAGTAGGAGGCATTGGA	GGAAAGGACGAAACACCGGACATAATGTCTAGGTGAGTGTTTTAGAGCTAGAAATAGCAAGTTAAAATAAGGC	CRISPRko_sgRNA_1950
GUIDES	ALG14	TCAGCAATGACATAATGTCT	TTCATCAGTGTCAGCAATGACATAATGTCTAGGAGGTGAGTAG	GGAAAGGACGAAACACCGTCAGCAATGACATAATGTCTGTTTTAGAGCTAGAAATAGCAAGTTAAAATAAGGC	CRISPRko_sgRNA_1951
GUIDES	ALG14	TTCACCGAATTCCAAGAAGC	AAATACTACATTCACCGAATTCCAAGAAGCCGGCGGGAGGTTC	GGAAAGGACGAAACACCGTTCACCGAATTCCAAGAAGCGTTTTAGAGCTAGAAATAGCAAGTTAAAATAAGGC	CRISPRko_sgRNA_1952
GUIDES	ALG2	GAAGCCCTAGTACAGCTGCG	TTTGGCACTGGAAGCCCTAGTACAGCTGCGTGGTGGAAGATTG	GGAAAGGACGAAACACCGGAAGCCCTAGTACAGCTGCGGTTTTAGAGCTAGAAATAGCAAGTTAAAATAAGGC	CRISPRko_sgRNA_1953
GUIDES	ALG2	TACCACGTCGAACTCCTCGT	GGTCGCACACTACCACGTCGAACTCCTCGTCGGCGGCGAGGAA	GGAAAGGACGAAACACCGTACCACGTCGAACTCCTCGTGTTTTAGAGCTAGAAATAGCAAGTTAAAATAAGGC	CRISPRko_sgRNA_1954
GUIDES	ALG2	ACAGAAACCCTGTGACACTG	TCAGGCTCACACAGAAACCCTGTGACACTGTGGTGGTCAATGG	GGAAAGGACGAAACACCGACAGAAACCCTGTGACACTGGTTTTAGAGCTAGAAATAGCAAGTTAAAATAAGGC	CRISPRko_sgRNA_1955
GUIDES	ALG2	CAGGAAAACCATGCGCACGT	CGTAGAGCGCCAGGAAAACCATGCGCACGTAGGAGGCGCAGAC	GGAAAGGACGAAACACCGCAGGAAAACCATGCGCACGTGTTTTAGAGCTAGAAATAGCAAGTTAAAATAAGGC	CRISPRko_sgRNA_1956
GUIDES	ALG2	TGCATGTACATGGCTTCCAG	GACTGGGCACTGCATGTACATGGCTTCCAGAGGAGGGACAATG	GGAAAGGACGAAACACCGTGCATGTACATGGCTTCCAGGTTTTAGAGCTAGAAATAGCAAGTTAAAATAAGGC	CRISPRko_sgRNA_1957
GUIDES	ALG2	GTCTGAGAAAGACCTCAAGA	TTTTCTGTTTGTCTGAGAAAGACCTCAAGAAGGAGGTCACATA	GGAAAGGACGAAACACCGGTCTGAGAAAGACCTCAAGAGTTTTAGAGCTAGAAATAGCAAGTTAAAATAAGGC	CRISPRko_sgRNA_1958
GUIDES	ALG2	CGTGCTGTTCCTCGCCGACG	TGGCGCTCTACGTGCTGTTCCTCGCCGACGAGGAGGAGTTCGA	GGAAAGGACGAAACACCGCGTGCTGTTCCTCGCCGACGGTTTTAGAGCTAGAAATAGCAAGTTAAAATAAGGC	CRISPRko_sgRNA_1959
GUIDES	ALG2	GGACTCGGTTCCCAAGCCGT	GCCGGGAACGGGACTCGGTTCCCAAGCCGTCGGCGGTGCTGTT	GGAAAGGACGAAACACCGGGACTCGGTTCCCAAGCCGTGTTTTAGAGCTAGAAATAGCAAGTTAAAATAAGGC	CRISPRko_sgRNA_1960
GUIDES	ALG3	GCGGCTCTTCAATGACCCAG	TCTTTGTGCTGCGGCTCTTCAATGACCCAGTGGTGGCCATGGT	GGAAAGGACGAAACACCGGCGGCTCTTCAATGACCCAGGTTTTAGAGCTAGAAATAGCAAGTTAAAATAAGGC	CRISPRko_sgRNA_1961
GUIDES	ALG3	GCACAAAGATGGAGTGGACA	AAGAGCCGCAGCACAAAGATGGAGTGGACACGGCGGTAAGAGG	GGAAAGGACGAAACACCGGCACAAAGATGGAGTGGACAGTTTTAGAGCTAGAAATAGCAAGTTAAAATAAGGC	CRISPRko_sgRNA_1962
GUIDES	ALG3	GATGGAGTGGACACGGTAAG	GCAGCACAAAGATGGAGTGGACACGGTAAGAGGAGGCGCAGCA	GGAAAGGACGAAACACCGGATGGAGTGGACACGGTAAGGTTTTAGAGCTAGAAATAGCAAGTTAAAATAAGGC	CRISPRko_sgRNA_1963
GUIDES	ALG3	GCCGCAGCACAAAGATGGAG	TCATTGAAGAGCCGCAGCACAAAGATGGAGTGGTGGACACGGT	GGAAAGGACGAAACACCGGCCGCAGCACAAAGATGGAGGTTTTAGAGCTAGAAATAGCAAGTTAAAATAAGGC	CRISPRko_sgRNA_1964
GUIDES	ALG3	CACGGAAGCCAAACTGTGTG	GGGAGGGCCCCACGGAAGCCAAACTGTGTGAGGAGGAGAAGAA	GGAAAGGACGAAACACCGCACGGAAGCCAAACTGTGTGGTTTTAGAGCTAGAAATAGCAAGTTAAAATAAGGC	CRISPRko_sgRNA_1965
GUIDES	ALG3	GGCGGCCAAGGTCAAAGGAG	AACAGAAACTGGCGGCCAAGGTCAAAGGAGCGGCGGGACAGGT	GGAAAGGACGAAACACCGGGCGGCCAAGGTCAAAGGAGGTTTTAGAGCTAGAAATAGCAAGTTAAAATAAGGC	CRISPRko_sgRNA_1966
GUIDES	ALG3	ACCCAACTGCAGGGTGACAC	CTATGACTATACCCAACTGCAGGGTGACACCGGCGGACCACTT	GGAAAGGACGAAACACCGACCCAACTGCAGGGTGACACGTTTTAGAGCTAGAAATAGCAAGTTAAAATAAGGC	CRISPRko_sgRNA_1967
GUIDES	ALG3	CTGCAGTTGGGTATAGTCAT	CGGTGTCACCCTGCAGTTGGGTATAGTCATAGGAGGTACCATT	GGAAAGGACGAAACACCGCTGCAGTTGGGTATAGTCATGTTTTAGAGCTAGAAATAGCAAGTTAAAATAAGGC	CRISPRko_sgRNA_1968
GUIDES	ALG5	ATAACCCTGGTGAAGAATCG	AGTACGTGTGATAACCCTGGTGAAGAATCGTGGTGGAAAAGGT	GGAAAGGACGAAACACCGATAACCCTGGTGAAGAATCGGTTTTAGAGCTAGAAATAGCAAGTTAAAATAAGGC	CRISPRko_sgRNA_1969
GUIDES	ALG5	CAAAGTACGTGTGATAACCC	ATGGAAGTGACAAAGTACGTGTGATAACCCTGGTGGTGAAGAA	GGAAAGGACGAAACACCGCAAAGTACGTGTGATAACCCGTTTTAGAGCTAGAAATAGCAAGTTAAAATAAGGC	CRISPRko_sgRNA_1970
GUIDES	ALG5	GTGAAGAATCGTGGAAAAGG	GATAACCCTGGTGAAGAATCGTGGAAAAGGTGGTGGAGCGATT	GGAAAGGACGAAACACCGGTGAAGAATCGTGGAAAAGGGTTTTAGAGCTAGAAATAGCAAGTTAAAATAAGGC	CRISPRko_sgRNA_1971
GUIDES	ALG5	ATCACTTCATAAGTGAACGC	ATCAACTACTATCACTTCATAAGTGAACGCAGGAGGATCTCGT	GGAAAGGACGAAACACCGATCACTTCATAAGTGAACGCGTTTTAGAGCTAGAAATAGCAAGTTAAAATAAGGC	CRISPRko_sgRNA_1972
GUIDES	ALG5	AGAGCTTCATCCATCATCAC	TAGATAGCTCAGAGCTTCATCCATCATCACAGGAGGCACTTGA	GGAAAGGACGAAACACCGAGAGCTTCATCCATCATCACGTTTTAGAGCTAGAAATAGCAAGTTAAAATAAGGC	CRISPRko_sgRNA_1973
GUIDES	ALG5	GAAGTGATAGTAGTTGATGA	GTTCACTTATGAAGTGATAGTAGTTGATGATGGTGGCAGTAAA	GGAAAGGACGAAACACCGGAAGTGATAGTAGTTGATGAGTTTTAGAGCTAGAAATAGCAAGTTAAAATAAGGC	CRISPRko_sgRNA_1974
GUIDES	ALG5	ATGGGTTCCACTTTCTGGTG	CTTCTCATGTATGGGTTCCACTTTCTGGTGTGGTGGTTCCTTT	GGAAAGGACGAAACACCGATGGGTTCCACTTTCTGGTGGTTTTAGAGCTAGAAATAGCAAGTTAAAATAAGGC	CRISPRko_sgRNA_1975
GUIDES	ALG5	CCCTGATTCCTTTGACACAA	CACTGTGTGTCCCTGATTCCTTTGACACAAAGGAGGAACCACA	GGAAAGGACGAAACACCGCCCTGATTCCTTTGACACAAGTTTTAGAGCTAGAAATAGCAAGTTAAAATAAGGC	CRISPRko_sgRNA_1976
GUIDES	ALG6	AGACTCTTCCCGGTTGATCG	GGTTCTAAGAAGACTCTTCCCGGTTGATCGTGGTGGATTATTT	GGAAAGGACGAAACACCGAGACTCTTCCCGGTTGATCGGTTTTAGAGCTAGAAATAGCAAGTTAAAATAAGGC	CRISPRko_sgRNA_1977
GUIDES	ALG6	ATACTTCAGCCCTCTTCCAA	CATAAAATTAATACTTCAGCCCTCTTCCAAAGGAGGATTCAAA	GGAAAGGACGAAACACCGATACTTCAGCCCTCTTCCAAGTTTTAGAGCTAGAAATAGCAAGTTAAAATAAGGC	CRISPRko_sgRNA_1978
GUIDES	ALG6	TAAGCTAGCTTGTATTGTTG	TGTTGCTAGTTAAGCTAGCTTGTATTGTTGTGGTGGCTTCCTT	GGAAAGGACGAAACACCGTAAGCTAGCTTGTATTGTTGGTTTTAGAGCTAGAAATAGCAAGTTAAAATAAGGC	CRISPRko_sgRNA_1979
GUIDES	ALG6	GTATGGAGAGCAATCCAGTC	TCCACGTGATGTATGGAGAGCAATCCAGTCTGGTGGATTTATA	GGAAAGGACGAAACACCGGTATGGAGAGCAATCCAGTCGTTTTAGAGCTAGAAATAGCAAGTTAAAATAAGGC	CRISPRko_sgRNA_1980
GUIDES	ALG6	TGTTCCCTTTCTGTAAAGAA	CTGCAGGGTTTGTTCCCTTTCTGTAAAGAATGGTGGCAGCCAG	GGAAAGGACGAAACACCGTGTTCCCTTTCTGTAAAGAAGTTTTAGAGCTAGAAATAGCAAGTTAAAATAAGGC	CRISPRko_sgRNA_1981
GUIDES	ALG6	GGCTGCCATTCTTTACAGAA	GTTCTCTGCTGGCTGCCATTCTTTACAGAAAGGAGGGAACAAA	GGAAAGGACGAAACACCGGGCTGCCATTCTTTACAGAAGTTTTAGAGCTAGAAATAGCAAGTTAAAATAAGGC	CRISPRko_sgRNA_1982
GUIDES	ALG6	ATTTTATGCATGCAGGAAGC	TGAAGTATTAATTTTATGCATGCAGGAAGCAGGAGGCTCAAAA	GGAAAGGACGAAACACCGATTTTATGCATGCAGGAAGCGTTTTAGAGCTAGAAATAGCAAGTTAAAATAAGGC	CRISPRko_sgRNA_1983
GUIDES	ALG6	AGTATTAATTTTATGCATGC	AGAGGGCTGAAGTATTAATTTTATGCATGCAGGAGGAAGCAGG	GGAAAGGACGAAACACCGAGTATTAATTTTATGCATGCGTTTTAGAGCTAGAAATAGCAAGTTAAAATAAGGC	CRISPRko_sgRNA_1984
GUIDES	ALG8	TTTAAACCCCAAGGGCCCAG	CTGTCTTTGGTTTAAACCCCAAGGGCCCAGAGGAGGCTTTCTC	GGAAAGGACGAAACACCGTTTAAACCCCAAGGGCCCAGGTTTTAGAGCTAGAAATAGCAAGTTAAAATAAGGC	CRISPRko_sgRNA_1985
GUIDES	ALG8	GGTTGCCAAGGGAGTCACTG	TGCAGATGAGGGTTGCCAAGGGAGTCACTGAGGAGGGAAGGAC	GGAAAGGACGAAACACCGGGTTGCCAAGGGAGTCACTGGTTTTAGAGCTAGAAATAGCAAGTTAAAATAAGGC	CRISPRko_sgRNA_1986
GUIDES	ALG8	CCTGGTGCAGTGAAGAGCAG	CCTGGTGCAGTGAAGAGCAGAGGAGGAAAGAGG	GGAAAGGACGAAACACCGCCTGGTGCAGTGAAGAGCAGGTTTTAGAGCTAGAAATAGCAAGTTAAAATAAGGC	CRISPRko_sgRNA_1987
GUIDES	ALG8	AACCAAACCACTTGTCATTG	GGAACTGCTGAACCAAACCACTTGTCATTGAGGAGGCCTTGGG	GGAAAGGACGAAACACCGAACCAAACCACTTGTCATTGGTTTTAGAGCTAGAAATAGCAAGTTAAAATAAGGC	CRISPRko_sgRNA_1988
GUIDES	ALG8	CCAAGGGAGTCACTGAGGGA	ATGAGGGTTGCCAAGGGAGTCACTGAGGGAAGGAGGACTGTGT	GGAAAGGACGAAACACCGCCAAGGGAGTCACTGAGGGAGTTTTAGAGCTAGAAATAGCAAGTTAAAATAAGGC	CRISPRko_sgRNA_1989
GUIDES	ALG8	AAACCAAAGACAGAAAATAG	CTTGGGGTTTAAACCAAAGACAGAAAATAGAGGAGGGCTAGA	GGAAAGGACGAAACACCGAAACCAAAGACAGAAAATAGGTTTTAGAGCTAGAAATAGCAAGTTAAAATAAGGC	CRISPRko_sgRNA_1990
GUIDES	ALG8	CTGAGGGAAGGACTGTGTGT	AAGGGAGTCACTGAGGGAAGGACTGTGTGTTGGTGGAACTGCT	GGAAAGGACGAAACACCGCTGAGGGAAGGACTGTGTGTGTTTTAGAGCTAGAAATAGCAAGTTAAAATAAGGC	CRISPRko_sgRNA_1991
GUIDES	ALG8	TGAGCTCCTTTATGTTTGGG	CTTTGTGCCTTGAGCTCCTTTATGTTTGGGTGGTGGCATGTTC	GGAAAGGACGAAACACCGTGAGCTCCTTTATGTTTGGGGTTTTAGAGCTAGAAATAGCAAGTTAAAATAAGGC	CRISPRko_sgRNA_1992
GUIDES	ALKBH1	AGTGCCACTGGTAACCTGGG	TGTTTCACCCAGTGCCACTGGTAACCTGGGAGGAGGAAGGGGT	GGAAAGGACGAAACACCGAGTGCCACTGGTAACCTGGGGTTTTAGAGCTAGAAATAGCAAGTTAAAATAAGGC	CRISPRko_sgRNA_1993
GUIDES	ALKBH1	CAGCGGCTACTTGCTCTGAG	AATCCACAGGCAGCGGCTACTTGCTCTGAGAGGAGGAAACCCA	GGAAAGGACGAAACACCGCAGCGGCTACTTGCTCTGAGGTTTTAGAGCTAGAAATAGCAAGTTAAAATAAGGC	CRISPRko_sgRNA_1994
GUIDES	ALKBH1	CCAGTTATAATGGTAGCCTA	CCTTACTGTCCCAGTTATAATGGTAGCCTACGGCGGTCACCCA	GGAAAGGACGAAACACCGCCAGTTATAATGGTAGCCTAGTTTTAGAGCTAGAAATAGCAAGTTAAAATAAGGC	CRISPRko_sgRNA_1995
GUIDES	ALKBH1	GTCTACGTGGATTCCCAGTG	GCTCAGATCTGTCTACGTGGATTCCCAGTGTGGTGGAGTCCAG	GGAAAGGACGAAACACCGGTCTACGTGGATTCCCAGTGGTTTTAGAGCTAGAAATAGCAAGTTAAAATAAGGC	CRISPRko_sgRNA_1996
GUIDES	ALKBH1	CTAGCTCAGATCTGTCTACG	TTGGAGTGATCTAGCTCAGATCTGTCTACGTGGTGGATTCCCA	GGAAAGGACGAAACACCGCTAGCTCAGATCTGTCTACGGTTTTAGAGCTAGAAATAGCAAGTTAAAATAAGGC	CRISPRko_sgRNA_1997
GUIDES	ALKBH1	GAGCAAGTAGCCGCTGCCTG	TTTCCTCTCAGAGCAAGTAGCCGCTGCCTGTGGTGGATTTGAG	GGAAAGGACGAAACACCGGAGCAAGTAGCCGCTGCCTGGTTTTAGAGCTAGAAATAGCAAGTTAAAATAAGGC	CRISPRko_sgRNA_1998
GUIDES	ALKBH1	AAACTGCGTTGGGTGACCGT	TTTACTGGAGAAACTGCGTTGGGTGACCGTAGGAGGCTACCAT	GGAAAGGACGAAACACCGAAACTGCGTTGGGTGACCGTGTTTTAGAGCTAGAAATAGCAAGTTAAAATAAGGC	CRISPRko_sgRNA_1999
[truncated: 22,849 more rows]

## Sheet: sgRNA summary
sgrna	Gene	control_count	treatment_count	control_mean	treat_mean	LFC	control_var	adj_var	score	p.low	p.high	p.twosided	FDR	high_in_treatment
CRISPRko_sgRNA_16885	PNPLA1	354.64/290.65/278.79/331.29/317.6	834.4/1343.2/1322.7/1899.4/518	313.41	1078.4	1.7796	938.52	689.05	29.144	1	5.0481e-187	1.0096e-186	2.5087e-182	TRUE
CRISPRko_sgRNA_13668	MTHFD1L	362.93/321.55/311.77/358/341.28	630.13/865.39/1547.4/1148.5/822.57	338.52	955.69	1.4946	496.52	744.5	22.619	1	1.4102e-113	2.8204e-113	3.504e-109	TRUE
CRISPRko_sgRNA_11734	KCNK3	627/577.12/513.95/645.78/601.67	1155.2/1247/981.05/1092.2/3053.8	591.26	1363.6	1.2041	2633.6	1303.4	21.393	1	7.8398e-102	1.568e-101	1.2987e-97	TRUE
CRISPRko_sgRNA_16597	PLCD4	437.56/503.62/422.44/494.47/440.9	1328.7/1067.6/1050.7/1129.7/910.25	458.65	1089.2	1.246	1344.3	1010	19.84	1	6.7047e-88	1.3409e-87	8.33e-84	TRUE
CRISPRko_sgRNA_22501	UGCG	504.53/523.67/551.19/487.55/488.24	787.19/2026.2/1238.4/1428.4/714.13	510.48	1150.4	1.1706	721.82	1124.6	19.082	1	1.7774e-81	3.5549e-81	1.7666e-77	TRUE
CRISPRko_sgRNA_10422	HPDL	487.95/429.29/504.37/429.2/461.61	270.75/1419.5/1767.7/1704.9/1181.4	461.49	1064.8	1.2044	1154.6	1016.3	18.924	1	3.6305e-80	7.2609e-80	3.007e-76	TRUE
CRISPRko_sgRNA_20578	SLC6A11	325.94/411.75/442.66/407.44/386.65	1861.5/408.41/1011.4/928.37/1064.8	392.87	946.64	1.2666	1891.6	864.56	18.834	1	2.0054e-79	4.0108e-79	1.4237e-75	TRUE
CRISPRko_sgRNA_8808	GCSH	484.76/507.8/462.87/494.47/450.76	1796/472.84/2357.7/665.56/1153.7	479.68	1089.8	1.1823	538.52	1056.5	18.772	1	6.4044e-79	1.2809e-78	3.9784e-75	TRUE
CRISPRko_sgRNA_19262	SLC25A37	677.39/683.19/700.16/693.25/663.81	1574.4/908.02/1477.8/1041/2459.6	683.44	1401.6	1.0351	199.45	1507.5	18.497	1	1.0905e-76	2.181e-76	6.0215e-73	TRUE
CRISPRko_sgRNA_12488	LGSN	514.74/482.74/562.9/547.87/435.97	931.71/933.79/1076.6/1361.8/1370.6	506.73	1118.2	1.1403	2623.6	1116.3	18.302	1	4.0162e-75	8.0324e-75	1.9959e-71	TRUE
CRISPRko_sgRNA_23101	BCKDHA	403.75/477.73/475.64/429.2/454.71	957.73/1597.9/758.55/660.44/1362.5	447.3	1008.8	1.1715	1002.1	984.87	17.891	1	6.8904e-72	1.3781e-71	3.113e-68	TRUE
CRISPRko_sgRNA_22398	TYMS	101.42/99.389/118.11/112.74/134.14	676.38/270.62/406.81/547.81/226.12	112.48	391.73	1.7911	198.72	246.26	17.795	1	3.8557e-71	7.7114e-71	1.5968e-67	TRUE
CRISPRko_sgRNA_853	ACOT13	557.47/617.21/553.32/631.93/575.04	1863.4/1086.4/985.55/942.03/1467.5	586.14	1225	1.0622	1271.1	1292	17.773	1	5.7468e-71	1.1494e-70	2.1969e-67	TRUE
CRISPRko_sgRNA_12378	LCT	357.19/356.63/373.49/314.48/292.95	783.33/1068.6/1014.8/718.47/601.07	337.56	818.26	1.2749	1140.8	742.4	17.642	1	5.8388e-70	1.1678e-69	2.0726e-66	TRUE
CRISPRko_sgRNA_10898	IDUA	575.97/536.2/592.69/603.25/492.19	1322.9/1312.5/2820.7/778.2/569.92	558.52	1167.8	1.0628	2092.9	1230.9	17.367	1	7.3238e-68	1.4648e-67	2.4264e-64	TRUE
CRISPRko_sgRNA_17068	PPAPDC1A	501.98/430.13/475.64/435.13/442.87	1680.4/994.26/1239.5/650.2/762.58	456.34	1005.3	1.1377	943.48	1004.9	17.318	1	1.7316e-67	3.4633e-67	5.3785e-64	TRUE
CRISPRko_sgRNA_18181	SHMT2	236/293.99/252.19/263.06/242.64	734.19/946.68/648.42/610.95/464.93	256.8	662.91	1.3647	519.15	564.14	17.098	1	7.6687e-66	1.5337e-65	2.2418e-62	TRUE
CRISPRko_sgRNA_4595	CHAT	227.07/270.6/250.06/212.62/259.41	1538.7/272.6/368.6/1380.6/491.47	243.01	637.06	1.3867	564.38	533.73	17.056	1	1.5665e-65	3.1331e-65	4.325e-62	TRUE
CRISPRko_sgRNA_290	ABCC10	267.89/329.9/299.01/325.36/276.18	1042.5/368.76/1250.8/872.06/506.46	298.62	733.54	1.2937	785.43	656.41	16.976	1	6.2304e-65	1.2461e-64	1.6296e-61	TRUE
CRISPRko_sgRNA_20015	SLC36A3	408.22/446/428.82/377.77/433.01	1918.3/1256/385.45/459.07/1639.4	418.07	930.89	1.153	709.84	920.26	16.905	1	2.0735e-64	4.147e-64	5.1523e-61	TRUE
CRISPRko_sgRNA_9194	GLT8D2	803.68/792.6/779.97/774.34/781.19	1105.1/1620.7/2049.8/991.52/1946.3	786.29	1479.3	0.91097	137.77	1735.3	16.637	1	1.8748e-62	3.7497e-62	4.4367e-59	TRUE
CRISPRko_sgRNA_19053	SLC25A12	366.76/364.98/267.08/284.81/353.11	843.07/541.24/1163.1/764.54/656.44	324.46	767.53	1.2396	2279	713.45	16.588	1	4.2542e-62	8.5083e-62	9.6098e-59	TRUE
CRISPRko_sgRNA_19008	SLC24A3	232.81/228.84/237.29/255.15/297.88	395.04/1826.9/524.8/523.92/509.92	249.19	632.46	1.3402	807.42	547.35	16.382	1	1.2821e-60	2.5642e-60	2.7702e-57	TRUE
CRISPRko_sgRNA_17126	PPCDC	436.28/425.12/435.21/427.22/409.33	890.28/605.67/1739.6/1068.3/681.82	426.52	926.66	1.1176	117.15	938.94	16.322	1	3.4502e-60	6.9004e-60	7.1442e-57	TRUE
CRISPRko_sgRNA_16864	PNLIPRP3	276.82/275.62/263.89/280.86/240.67	602.19/291.44/494.46/395.92/3512.9	267.16	655.18	1.291	266.25	586.99	16.015	1	4.9854e-58	9.9708e-58	9.9101e-55	TRUE
CRISPRko_sgRNA_17631	RHAG	366.12/324.89/440.53/365.91/304.78	786.22/1711/715.84/464.19/759.12	357.55	805.61	1.1697	2719.9	786.54	15.976	1	9.3671e-58	1.8734e-57	1.7904e-54	TRUE
CRISPRko_sgRNA_15752	PFKFB3	324.02/286.47/276.66/278.88/336.34	1068.5/732.56/233.74/1401.1/695.67	299.48	708.37	1.2393	768.91	658.31	15.937	1	1.7607e-57	3.5215e-57	3.2408e-54	TRUE
CRISPRko_sgRNA_10824	IDH1	547.91/502.79/563.96/549.85/519.8	1102.3/1393.7/729.33/1221.9/1056.8	536.4	1076.7	1.0039	619.5	1181.9	15.715	1	5.9684e-56	1.1937e-55	1.0593e-52	TRUE
CRISPRko_sgRNA_4871	CHST15	414.6/477.73/410.73/452.93/489.23	1041.6/1221.3/557.39/998.34/1015.2	447.9	936.05	1.0617	1278.5	986.21	15.544	1	8.7075e-55	1.7415e-54	1.4922e-51	TRUE
CRISPRko_sgRNA_24033	NonTargeting_Human_0185	509/560.42/520.33/494.47/580.96	1369.1/1203.4/1111.4/564.87/1318.7	532.06	1064.1	0.99857	1319.4	1172.3	15.538	1	9.6358e-55	1.9272e-54	1.5962e-51	TRUE
CRISPRko_sgRNA_2337	APOBR	221.33/238.03/240.48/206.69/216.01	249.55/1152.9/529.3/918.13/414.17	224.14	565.66	1.3317	209.65	492.1	15.396	1	8.7718e-54	1.7544e-53	1.4062e-50	TRUE
CRISPRko_sgRNA_15770	PFKM	232.81/258.91/271.34/245.26/289.99	1953/476.81/193.29/459.07/1153.7	258.9	624.98	1.2682	496.95	568.77	15.35	1	1.7709e-53	3.5418e-53	2.7502e-50	TRUE
CRISPRko_sgRNA_7017	DUOX1	405.03/392.54/350.08/319.43/382.7	973.14/1170.7/464.12/511.97/1222.9	368.6	801.65	1.1188	1215	810.95	15.207	1	1.5949e-52	3.1898e-52	2.4018e-49	TRUE
CRISPRko_sgRNA_7211	EHHADH	436.28/449.34/438.4/433.16/439.91	1578.2/1391.8/564.13/721.88/701.44	439.38	911	1.0503	37.179	967.38	15.163	1	3.1024e-52	6.2049e-52	4.5347e-49	TRUE
CRISPRko_sgRNA_157	ABCA3	743.72/600.51/719.32/664.57/658.88	1040.6/1650.5/1484.5/1085.4/1149.1	675.52	1260.3	0.89872	3148.3	1489.9	15.15	1	3.7692e-52	7.5385e-52	5.3519e-49	TRUE
CRISPRko_sgRNA_13895	NAGS	389.72/341.6/359.66/358.99/328.45	852.7/687.95/400.06/1023.9/1164.1	355.09	775.09	1.124	531.72	781.11	15.028	1	2.4223e-51	4.8447e-51	3.3439e-48	TRUE
CRISPRko_sgRNA_2978	ATP2A2	139.05/139.48/125.56/141.42/142.03	904.73/477.8/1236.1/148.47/125.75	137.37	397.97	1.5278	46.214	300.99	15.021	1	2.6732e-51	5.3464e-51	3.5905e-48	TRUE
CRISPRko_sgRNA_21390	ST6GALNAC3	461.16/501.95/456.49/549.85/526.71	1278.6/533.31/2062.1/672.39/1025.6	497.91	993.87	0.99572	1652.5	1096.8	14.976	1	5.3077e-51	1.0615e-50	6.9413e-48	TRUE
CRISPRko_sgRNA_20312	SLC44A4	455.42/406.74/449.04/457.88/559.26	1184.2/1470.1/630.44/1003.5/666.82	463.1	940.12	1.0199	3176.7	1019.8	14.937	1	9.4234e-51	1.8847e-50	1.2008e-47	TRUE
CRISPRko_sgRNA_10698	HSDL1	723.95/710.75/755.5/828.73/678.61	1453.9/1648.5/950.71/1657.1/1142.1	737.8	1339.5	0.85954	3252.2	1627.9	14.914	1	1.3422e-50	2.6844e-50	1.6676e-47	TRUE
CRISPRko_sgRNA_2485	AQP6	380.79/404.24/375.62/386.68/367.91	1329.6/302.34/2299.2/1017.1/383.02	382.85	815.26	1.0885	187.95	842.44	14.898	1	1.6964e-50	3.3929e-50	2.0563e-47	TRUE
CRISPRko_sgRNA_22841	VDAC2	206.66/265.59/192.6/291.74/304.78	513.55/582.87/386.58/1104.2/586.07	248.1	595.49	1.2598	2555.2	544.95	14.882	1	2.1711e-50	4.3422e-50	2.5689e-47	TRUE
CRISPRko_sgRNA_8874	GFOD1	335.5/447.67/389.45/371.84/376.78	518.37/1572.2/511.32/1264.6/672.59	382.57	812.66	1.0849	1662.2	841.81	14.824	1	5.1588e-50	1.0318e-49	5.9621e-47	TRUE
CRISPRko_sgRNA_24111	NonTargeting_Human_0263	463.07/442.66/451.17/445.02/459.64	915.33/964.52/407.93/1087.1/1657.8	452.24	917.19	1.0185	79.292	995.81	14.734	1	1.9489e-49	3.8978e-49	2.2012e-46	TRUE
CRISPRko_sgRNA_6736	DHRS3	201.56/231.35/207.5/235.37/204.17	187.88/1764.5/265.21/308.89/1610.5	215.52	534.82	1.3073	258.15	473.11	14.68	1	4.3347e-49	8.6695e-49	4.7871e-46	TRUE
CRISPRko_sgRNA_4228	CACNG3	1006.5/880.3/861.9/905.87/917.3	1062.7/1501.8/1517.1/2148.6/1834.3	913.06	1570.1	0.78145	3123.4	2016.3	14.633	1	8.6322e-49	1.7264e-48	9.3258e-46	TRUE
CRISPRko_sgRNA_8495	GALNT10	801.77/587.14/726.77/739.73/711.16	1513.7/772.21/2134/982.98/1437.5	709.65	1286.5	0.85741	6173.2	1565.5	14.58	1	1.8724e-48	3.7448e-48	1.9798e-45	TRUE
CRISPRko_sgRNA_3523	B3GALT6	604.67/572.11/541.62/582.49/497.12	1022.3/569/1258.6/1252.6/1521.7	558.33	1068.9	0.93575	1736.8	1230.5	14.556	1	2.6697e-48	5.3395e-48	2.7641e-45	TRUE
CRISPRko_sgRNA_16522	PLA2G5	676.11/641.43/676.75/684.35/695.37	1171.6/1398.7/1495.7/844.75/1364.8	674.56	1230.9	0.86677	408.42	1487.8	14.424	1	1.8175e-47	3.6349e-47	1.8433e-44	TRUE
CRISPRko_sgRNA_18043	SDS	611.69/693.21/704.42/686.32/690.44	2000.2/1381.8/1567.7/1256/521.46	676.36	1232	0.86417	1387.8	1491.8	14.386	1	3.173e-47	6.346e-47	3.1537e-44	TRUE
CRISPRko_sgRNA_18800	SLC20A2	641.67/689.87/633.13/565.67/562.22	2171.7/724.63/1669.9/796.97/943.71	616.61	1146	0.8931	2955.4	1359.5	14.358	1	4.7538e-47	9.5076e-47	4.5833e-44	TRUE
CRISPRko_sgRNA_8489	GALNT10	320.83/354.12/318.16/345.14/362.98	327.59/1348.1/943.97/798.67/632.21	339.77	732.25	1.1055	399.74	747.28	14.357	1	4.7958e-47	9.5917e-47	4.5833e-44	TRUE
CRISPRko_sgRNA_4885	CHST3	491.14/548.73/449.04/464.8/464.57	950.02/1582.1/575.37/1223.6/732.58	482.43	950.35	0.97668	1553.9	1062.6	14.355	1	4.9633e-47	9.9265e-47	4.6538e-44	TRUE
CRISPRko_sgRNA_4956	CIDEC	526.22/568.77/510.76/584.46/528.68	495.24/724.63/2119.4/931.79/1709.7	543.07	1039.2	0.93496	977.25	1196.7	14.341	1	6.0694e-47	1.2139e-46	5.5857e-44	TRUE
CRISPRko_sgRNA_6064	CYP2C18	572.78/588.82/643.77/622.04/547.42	455.74/1468.1/1353/1030.8/1814.7	593.97	1111.1	0.90239	1477.5	1309.4	14.291	1	1.2414e-46	2.4828e-46	1.1217e-43	TRUE
CRISPRko_sgRNA_2991	ATP2A3	397.37/347.44/304.33/381.73/382.7	1654.3/587.83/349.49/517.09/1479	361.08	763.8	1.0788	1404.5	794.35	14.289	1	1.2841e-46	2.5681e-46	1.1395e-43	TRUE
CRISPRko_sgRNA_12355	LBR	1726/1511.7/1750.4/1522/1520	2419.4/1911.2/1373.2/4722.1/2962.6	1602.4	2453.1	0.61404	14668	3547	14.284	1	1.3862e-46	2.7725e-46	1.2086e-43	TRUE
CRISPRko_sgRNA_6041	CYP2A7	226.43/228.84/261.76/241.3/207.13	455.74/968.48/474.23/406.16/616.06	232.4	554.41	1.2507	407.02	510.33	14.254	1	2.1172e-46	4.2345e-46	1.8141e-43	TRUE
CRISPRko_sgRNA_104	AASS	473.28/455.18/451.17/500.4/424.13	857.52/1650.5/598.97/889.12/843.34	460.14	913.37	0.98757	798.89	1013.3	14.238	1	2.6551e-46	5.3101e-46	2.2364e-43	TRUE
CRISPRko_sgRNA_9262	GLYCTK	507.08/562.09/552.26/530.07/527.7	738.05/1467.1/912.5/1969.4/574.53	535.49	1022.6	0.93198	471.41	1179.9	14.18	1	6.1233e-46	1.2247e-45	5.0718e-43	TRUE
CRISPRko_sgRNA_24048	NonTargeting_Human_0200	366.76/350.78/436.27/352.06/406.37	447.07/431.21/1727.2/892.54/1024.5	381.02	788.34	1.047	1413	838.38	14.068	1	3.0047e-45	6.0095e-45	2.4479e-42	TRUE
CRISPRko_sgRNA_16548	PLB1	454.14/521.16/595.88/551.83/489.23	424.91/878.28/1142.9/895.95/2534.6	520.15	993.65	0.93248	3013.3	1146	13.987	1	9.3617e-45	1.8723e-44	7.5039e-42	TRUE
CRISPRko_sgRNA_4785	CHRNB4	412.05/450.17/455.43/560.73/443.86	949.06/1015.1/833.84/877.18/874.49	461.9	907.7	0.9731	3189.4	1017.2	13.978	1	1.0616e-44	2.1232e-44	8.3744e-42	TRUE
CRISPRko_sgRNA_7704	FABP6	545.35/639.76/615.04/552.82/596.74	801.64/1043.8/1637.3/750.89/1505.5	588.83	1091.5	0.88919	1632.6	1298	13.951	1	1.5533e-44	3.1066e-44	1.2061e-41	TRUE
CRISPRko_sgRNA_1227	ADCY8	372.5/461.86/426.7/414.37/478.38	797.78/745.44/1145.1/861.82/776.42	429.12	854.54	0.99209	1732	944.7	13.841	1	7.2001e-44	1.44e-43	5.5049e-41	TRUE
CRISPRko_sgRNA_17706	RYR1	591.92/583.8/560.77/572.6/588.85	686.02/1097.4/1084.4/1244.1/1406.3	579.47	1073.9	0.88891	164.66	1277.3	13.835	1	7.8789e-44	1.5758e-43	5.9326e-41	TRUE
CRISPRko_sgRNA_16239	PIK3R3	177.96/193.77/162.8/188.89/172.61	974.11/230.97/306.79/172.36/1596.7	178.86	452.66	1.3347	155.1	392.33	13.823	1	9.2444e-44	1.8489e-43	6.8569e-41	TRUE
CRISPRko_sgRNA_6921	DPM1	241.1/251.39/219.2/253.17/272.23	188.85/326.13/2564.4/255.99/1455.9	246.8	567.56	1.1981	375.66	542.09	13.777	1	1.7643e-43	3.5287e-43	1.2894e-40	TRUE
CRISPRko_sgRNA_14475	NMNAT3	611.05/566.26/529.91/543.92/554.33	1340.2/543.22/1832.9/1099/837.57	560.43	1042	0.89357	959.49	1235.1	13.703	1	4.8865e-43	9.7731e-43	3.5194e-40	TRUE
CRISPRko_sgRNA_21897	TET1	331.04/378.35/435.21/370.85/413.28	791.04/397.5/618.07/817.45/1815.9	384.05	779.89	1.0201	1622.1	845.07	13.617	1	1.5902e-42	3.1803e-42	1.1289e-39	TRUE
CRISPRko_sgRNA_12878	MAN1A2	254.5/220.49/221.33/228.45/273.22	334.34/274.59/796.75/670.68/1021	238.72	549.49	1.1994	544.85	524.25	13.573	1	2.9043e-42	5.8087e-42	2.0139e-39	TRUE
CRISPRko_sgRNA_17740	SAT1	339.33/359.97/378.81/359.97/363.96	307.36/572.96/1112.5/824.27/1394.8	360.19	742.24	1.0411	199.05	792.36	13.572	1	2.9177e-42	5.8355e-42	2.0139e-39	TRUE
CRISPRko_sgRNA_4763	CHRNB1	519.84/499.45/451.17/555.78/500.08	1348.9/687.95/454/1851.6/1022.2	504.11	955.74	0.92152	1439.6	1110.5	13.552	1	3.8353e-42	7.6706e-42	2.6109e-39	TRUE
CRISPRko_sgRNA_24560	NonTargeting_Human_0712	537.7/580.46/586.31/618.09/612.52	716.85/848.54/2112.7/1291.9/857.18	586.3	1073.1	0.87098	1023.5	1292.4	13.542	1	4.442e-42	8.884e-42	2.9831e-39	TRUE
CRISPRko_sgRNA_4691	CHRNA1	537.7/528.68/592.69/537.98/533.61	2440.6/1429.4/664.15/757.72/610.29	545.65	1013.9	0.89267	691.93	1202.4	13.504	1	7.4069e-42	1.4814e-41	4.9079e-39	TRUE
CRISPRko_sgRNA_3701	B4GALT7	453.5/454.35/424.57/447.99/393.55	774.66/830.7/979.93/2063.2/342.64	434.15	850.82	0.96904	678.53	955.8	13.477	1	1.0615e-41	2.123e-41	6.941e-39	TRUE
CRISPRko_sgRNA_11968	KCTD10	407.58/398.39/404.35/427.22/475.42	4311.7/477.8/759.67/599.01/422.25	421.7	830.84	0.97668	990.01	928.28	13.429	1	2.0538e-41	4.1076e-41	1.3255e-38	TRUE
CRISPRko_sgRNA_13715	MTR	158.82/149.5/145.78/108.78/147.95	183.07/411.38/292.18/440.29/784.5	140.99	376.86	1.4121	374.77	308.96	13.419	1	2.3381e-41	4.6761e-41	1.4897e-38	TRUE
CRISPRko_sgRNA_4305	CATSPER2	385.26/452.68/400.09/517.22/380.73	732.27/616.58/1233.9/962.5/748.74	424.23	833.17	0.97211	3362.4	933.87	13.382	1	3.8505e-41	7.701e-41	2.4222e-38	TRUE
CRISPRko_sgRNA_2358	APOC3	268.53/275.62/216.01/284.81/245.6	443.21/1383.8/500.08/421.52/483.39	256.87	574.35	1.1578	766.25	564.29	13.365	1	4.8486e-41	9.6972e-41	3.012e-38	TRUE
CRISPRko_sgRNA_16960	POFUT1	163.93/198.78/202.17/200.75/215.02	1085.9/592.79/1237.3/204.79/143.06	195.33	471.66	1.2675	365.56	428.63	13.347	1	6.1625e-41	1.2325e-40	3.7809e-38	TRUE
CRISPRko_sgRNA_2155	AMPD1	452.23/394.21/420.31/494.47/482.32	1363.4/1317.4/739.44/500.02/732.58	447.12	865.81	0.95181	1756.3	984.49	13.344	1	6.4367e-41	1.2873e-40	3.901e-38	TRUE
CRISPRko_sgRNA_16453	PLA2G2D	501.98/496.11/520.33/448.98/542.49	784.3/701.83/2266.6/650.2/922.94	500.99	943.77	0.9123	1206.6	1103.6	13.328	1	7.9192e-41	1.5838e-40	4.7416e-38	TRUE
CRISPRko_sgRNA_23155	COX6B2	693.33/605.52/653.34/523.15/570.11	1405.8/1819/468.61/561.46/2321.2	606.12	1093.3	0.84991	4504.4	1336.3	13.327	1	8.1159e-41	1.6232e-40	4.8015e-38	TRUE
CRISPRko_sgRNA_9833	GSTM5	203.47/229.68/188.34/232.4/238.7	283.27/1915.2/655.16/506.85/189.2	217.64	508.79	1.2214	466.34	477.78	13.32	1	8.8384e-41	1.7677e-40	5.1675e-38	TRUE
CRISPRko_sgRNA_12555	LIPI	480.29/505.3/480.96/507.33/471.47	1292.1/325.14/1008/686.04/2302.7	488.86	922.77	0.91518	262.28	1076.8	13.223	1	3.2133e-40	6.4267e-40	1.8569e-37	TRUE
CRISPRko_sgRNA_10184	HEPH	391.63/410.08/395.84/405.47/351.14	977.96/699.85/407.93/1740.7/582.61	390.25	776.98	0.99164	546.9	858.78	13.197	1	4.5809e-40	9.1617e-40	2.6167e-37	TRUE
CRISPRko_sgRNA_16811	PMM1	516.01/500.28/563.96/449.97/492.19	933.64/2928.2/554.02/752.6/651.83	503.14	942.34	0.90396	1705.1	1108.4	13.192	1	4.8543e-40	9.7087e-40	2.7414e-37	TRUE
CRISPRko_sgRNA_321	ABCC3	280.01/271.44/270.28/251.19/238.7	461.52/811.86/428.16/1522.3/261.88	261.88	577.02	1.1367	285.6	575.34	13.138	1	9.9448e-40	1.989e-39	5.553e-37	TRUE
CRISPRko_sgRNA_1079	ACSS3	542.8/602.18/537.36/542.93/625.34	765.99/3103.7/845.08/663.86/879.1	568.98	1032.4	0.85834	1660.7	1254.1	13.085	1	2.009e-39	4.0181e-39	1.1093e-36	TRUE
CRISPRko_sgRNA_18030	SDR42E1	443.3/420.1/366.04/400.52/417.22	571.36/1473/379.83/819.15/1252.9	408.62	800.22	0.96792	821.76	899.37	13.058	1	2.8659e-39	5.7317e-39	1.5651e-36	TRUE
CRISPRko_sgRNA_24488	NonTargeting_Human_0640	502.62/444.33/442.66/462.82/415.25	728.41/676.05/1995.8/464.19/1056.8	452.63	864.24	0.93158	1042.1	996.67	13.038	1	3.7215e-39	7.4429e-39	2.0102e-36	TRUE
CRISPRko_sgRNA_20862	SLC9A1	259.6/280.63/309.65/288.77/223.9	558.83/834.66/427.03/667.27/530.69	270.88	588.41	1.1163	1063	595.21	13.015	1	5.021e-39	1.0042e-38	2.683e-36	TRUE
CRISPRko_sgRNA_3934	C1QTNF3	362.29/383.36/380.94/358/398.48	1193.8/988.31/703.48/597.3/479.93	376.32	750.4	0.99377	273.65	828.01	13	1	6.1286e-39	1.2257e-38	3.2401e-36	TRUE
CRISPRko_sgRNA_23994	NonTargeting_Human_0146	733.52/663.98/661.86/679.4/729.9	1213.1/1519.6/2310.5/588.77/991.01	693.02	1199.7	0.79083	1249.9	1528.7	12.959	1	1.0419e-38	2.0838e-38	5.4503e-36	TRUE
CRISPRko_sgRNA_3026	ATP2C1	827.92/838.54/757.62/838.62/796.97	960.62/1987.5/1424.9/2585.5/659.9	811.32	1359.4	0.74388	1212.7	1790.8	12.951	1	1.1622e-38	2.3244e-38	6.0164e-36	TRUE
CRISPRko_sgRNA_20720	SLC6A9	458.61/489.43/446.91/415.35/482.32	211.97/832.68/1127.1/1208.3/2055.9	457.74	868.55	0.92259	880.72	1008	12.94	1	1.3465e-38	2.693e-38	6.8985e-36	TRUE
CRISPRko_sgRNA_15597	PDE9A	351.45/268.93/291.56/339.21/326.48	563.65/922.88/441.64/300.36/1720.1	313.99	652.98	1.0539	1182.1	690.34	12.902	1	2.1947e-38	4.3894e-38	1.1129e-35	TRUE
CRISPRko_sgRNA_12232	KDM5C	693.33/709.92/766.14/708.08/808.8	1389.4/1642.6/1094.6/2095.7/596.45	736	1255.7	0.76995	2372.2	1623.9	12.898	1	2.3233e-38	4.6465e-38	1.1662e-35	TRUE
CRISPRko_sgRNA_21363	ST6GAL2	304.89/319.88/380.94/323.38/286.04	1110/748.42/694.49/257.69/871.03	321.53	664.45	1.0449	1268	707	12.897	1	2.3528e-38	4.7055e-38	1.1692e-35	TRUE
CRISPRko_sgRNA_1650	AKR1C2	454.78/425.95/443.72/399.53/443.86	780.44/541.24/595.6/808.91/1945.1	433.12	830.83	0.93817	469.09	953.54	12.879	1	2.9488e-38	5.8975e-38	1.4509e-35	TRUE
CRISPRko_sgRNA_24209	NonTargeting_Human_0361	418.42/415.09/434.14/422.28/474.43	920.15/1331.3/647.29/1163.9/422.25	432.35	828.22	0.93623	591.85	951.83	12.831	1	5.463e-38	1.0926e-37	2.6616e-35	TRUE
CRISPRko_sgRNA_14416	NKX2-3	508.36/486.92/492.67/465.79/502.05	591.59/734.54/2003.7/868.64/836.42	490.94	912.49	0.89293	269.63	1081.4	12.819	1	6.3782e-38	1.2756e-37	3.0774e-35	TRUE
CRISPRko_sgRNA_19867	SLC35B2	346.35/339.93/268.15/379.75/343.25	309.29/741.48/1013.6/2198.1/284.96	333.33	680.22	1.0268	1678.8	733.05	12.812	1	6.9965e-38	1.3993e-37	3.3432e-35	TRUE
CRISPRko_sgRNA_14444	NME6	314.46/343.27/309.65/282.84/310.7	528/253.77/309.04/1377.2/1979.7	311.59	646.49	1.0506	460.73	685.05	12.795	1	8.7288e-38	1.7458e-37	4.1313e-35	TRUE
CRISPRko_sgRNA_455	ABCG4	489.86/557.91/558.64/612.15/553.34	664.82/682.99/1158.6/1005.2/1887.4	553	999.62	0.85294	1885.4	1218.7	12.794	1	8.8942e-38	1.7788e-37	4.1699e-35	TRUE
CRISPRko_sgRNA_19264	SLC25A37	380.79/325.73/353.27/400.52/408.35	1154.3/368.76/693.37/854.99/869.87	372.44	738.4	0.98546	1174.2	819.44	12.784	1	1.0065e-37	2.0131e-37	4.6749e-35	TRUE
CRISPRko_sgRNA_8566	GALNT3	369.95/403.4/329.86/384.7/375.8	687.94/1047.8/682.13/1017.1/433.78	371.93	736.67	0.98407	735.47	818.3	12.75	1	1.5496e-37	3.0991e-37	7.1303e-35	TRUE
CRISPRko_sgRNA_11419	KCNE2	214.31/176.23/207.5/185.92/191.35	643.62/364.79/360.73/1122.9/211.12	194.56	457.68	1.2299	244.65	426.93	12.734	1	1.9042e-37	3.8083e-37	8.6816e-35	TRUE
CRISPRko_sgRNA_8240	GABRA1	415.23/446/500.12/442.06/407.36	568.47/491.68/2004.8/506.85/1451.3	440.99	837.59	0.92394	1329.1	970.93	12.728	1	2.0735e-37	4.147e-37	9.3677e-35	TRUE
CRISPRko_sgRNA_18771	SLC1A6	608.5/598/666.11/581.5/597.73	869.08/1401.7/1238.4/1047.8/913.71	609.69	1076.3	0.8189	1064.9	1344.2	12.727	1	2.0927e-37	4.1853e-37	9.3691e-35	TRUE
CRISPRko_sgRNA_12731	LPPR3	524.31/451.84/471.39/558.75/453.72	1372/639.38/415.8/1083.7/1550.5	490.22	906.74	0.88591	2254.5	1079.8	12.676	1	4.04e-37	8.0799e-37	1.7926e-34	TRUE
CRISPRko_sgRNA_24500	NonTargeting_Human_0652	374.41/421.78/395.84/406.45/389.61	955.8/1175.7/1197.9/401.04/507.62	397.3	771.91	0.95646	317	874.36	12.669	1	4.3946e-37	8.7892e-37	1.9327e-34	TRUE
CRISPRko_sgRNA_16234	PIK3R3	593.19/586.31/639.51/648.74/554.33	1025.2/2629.9/1528.3/496.61/664.52	603.4	1063.4	0.81649	1541.1	1330.2	12.613	1	8.9749e-37	1.795e-36	3.9124e-34	TRUE
CRISPRko_sgRNA_16435	PLA2G1B	988.65/977.18/949.16/900.92/949.85	2298.9/1146.9/1502.5/926.67/2292.4	952.67	1531.1	0.684	1148.4	2104.2	12.611	1	9.1928e-37	1.8386e-36	3.9726e-34	TRUE
CRISPRko_sgRNA_1739	ALDH18A1	222.61/253.9/312.84/323.38/328.45	546.31/989.3/306.79/228.68/2058.2	284.93	600.46	1.0728	2249.7	626.21	12.609	1	9.4288e-37	1.8858e-36	4.0394e-34	TRUE
CRISPRko_sgRNA_16332	PIR	331.68/419.27/334.12/387.66/373.83	230.28/1712.9/1154.1/1257.7/351.87	367.83	725.88	0.97876	1379.7	809.25	12.586	1	1.2532e-36	2.5065e-36	5.3232e-34	TRUE
CRISPRko_sgRNA_13734	MTTP	618.07/523.67/584.18/600.29/482.32	980.85/1365/611.33/911.31/1346.3	559.33	1000.8	0.83832	3236.7	1232.7	12.575	1	1.4411e-36	2.8822e-36	6.0693e-34	TRUE
CRISPRko_sgRNA_21519	STARD5	482.21/533.69/458.62/558.75/459.64	1043.5/362.81/1436.2/1131.5/1009.5	496.96	909.13	0.87004	2062	1094.7	12.457	1	6.3673e-36	1.2735e-35	2.6591e-33	TRUE
CRISPRko_sgRNA_19208	SLC25A30	468.81/470.22/495.86/562.71/518.82	1461.6/1358.1/470.86/1180.9/582.61	502.1	915.5	0.86528	1529	1106.1	12.43	1	8.9706e-36	1.7941e-35	3.715e-33	TRUE
CRISPRko_sgRNA_5865	CYBRD1	292.13/288.98/346.89/305.58/316.62	601.23/654.25/797.88/476.13/681.82	309.36	633.32	1.0313	546.91	680.12	12.422	1	9.8748e-36	1.975e-35	4.0557e-33	TRUE
CRISPRko_sgRNA_15270	PANK4	631.46/614.71/616.1/679.4/648.03	1136.9/1021/804.62/1471.1/1180.2	637.5	1101.5	0.78805	720.14	1405.7	12.376	1	1.757e-35	3.514e-35	7.1571e-33	TRUE
CRISPRko_sgRNA_14578	NPC1	380.15/359.97/399.03/415.35/383.69	676.38/512.49/1129.4/621.19/961.01	387.19	747.72	0.94765	434.02	852.02	12.351	1	2.3971e-35	4.7942e-35	9.6851e-33	TRUE
CRISPRko_sgRNA_1096	ACY3	438.2/460.19/451.17/456.89/392.57	914.37/368.76/1610.4/1237.3/560.69	439.07	822.62	0.90425	768.39	966.69	12.336	1	2.8895e-35	5.7791e-35	1.1581e-32	TRUE
CRISPRko_sgRNA_16056	PIGK	101.42/83.52/108.54/87.027/76.935	512.59/934.78/56.189/186.02/258.42	90.751	264.54	1.5331	171.77	198.51	12.335	1	2.9349e-35	5.8699e-35	1.1668e-32	TRUE
CRISPRko_sgRNA_15661	PDK4	514.74/537.03/491.6/524.14/563.2	459.59/1630.7/772.03/858.4/1515.9	525.61	944.83	0.84485	705.15	1158.1	12.319	1	3.579e-35	7.158e-35	1.4116e-32	TRUE
CRISPRko_sgRNA_12827	LYZL1	568.95/492.77/492.67/502.38/560.25	357.46/1419.5/1242.9/851.58/1363.6	522.32	939.62	0.84592	1440.8	1150.8	12.301	1	4.457e-35	8.9139e-35	1.744e-32	TRUE
CRISPRko_sgRNA_19237	SLC25A34	325.3/401.73/312.84/379.75/362.98	753.46/609.64/705.73/738.94/693.36	354.96	698.34	0.97427	1380.1	780.83	12.288	1	5.2247e-35	1.0449e-34	2.0285e-32	TRUE
CRISPRko_sgRNA_6561	DGKB	325.94/293.99/268.15/243.28/328.45	479.83/809.88/1062/612.66/306.88	290.06	599.75	1.0454	1361.3	637.52	12.265	1	6.9585e-35	1.3917e-34	2.6807e-32	TRUE
CRISPRko_sgRNA_8449	GALK1	360.38/360.81/392.64/350.08/422.16	544.38/850.52/621.45/878.88/814.5	376.3	729.06	0.9523	887.68	827.96	12.259	1	7.4735e-35	1.4947e-34	2.8524e-32	TRUE
CRISPRko_sgRNA_16445	PLA2G2A	323.39/339.09/313.9/339.21/351.14	1135/489.69/413.55/663.86/851.41	333.09	664.87	0.99503	215.38	732.51	12.259	1	7.5246e-35	1.5049e-34	2.8524e-32	TRUE
CRISPRko_sgRNA_3428	ATP9A	536.42/503.62/562.9/495.46/576.03	1787.3/486.72/855.19/680.92/1563.2	533.95	954.42	0.83673	1253.9	1176.5	12.258	1	7.5764e-35	1.5153e-34	2.8524e-32	TRUE
CRISPRko_sgRNA_12190	KDM4C	355.92/326.56/318.16/292.73/268.29	1344.1/681.01/913.63/255.99/467.24	310.89	631.01	1.0189	1117.7	683.5	12.245	1	8.9864e-35	1.7973e-34	3.3578e-32	TRUE
CRISPRko_sgRNA_24312	NonTargeting_Human_0464	459.88/466.04/550.13/517.22/511.91	373.84/589.81/1217/1285/1769.7	499.9	905.97	0.85655	1428.7	1101.2	12.237	1	9.8557e-35	1.9711e-34	3.6552e-32	TRUE
CRISPRko_sgRNA_23952	NonTargeting_Human_0104	731.6/724.12/753.37/790.16/740.75	749.61/1051.8/2872.4/1141.7/1153.7	747.65	1244.3	0.73415	674.74	1649.7	12.228	1	1.1002e-34	2.2003e-34	4.0499e-32	TRUE
CRISPRko_sgRNA_11795	KCNMB2	591.28/499.45/507.57/504.36/536.57	889.32/598.73/1391.2/1675.9/601.07	526.78	943.13	0.83906	1468.7	1160.7	12.221	1	1.1991e-34	2.3983e-34	4.3818e-32	TRUE
CRISPRko_sgRNA_6733	DHRS3	507.72/501.95/503.31/512.27/487.26	638.81/620.54/822.6/1017.1/1865.5	502.43	908.45	0.85321	89.025	1106.8	12.204	1	1.473e-34	2.9461e-34	5.3434e-32	TRUE
CRISPRko_sgRNA_22289	TRPV3	427.99/408.41/350.08/385.69/395.53	1413.5/906.03/995.66/617.78/303.42	392.67	751.09	0.93394	841.53	864.12	12.193	1	1.6933e-34	3.3866e-34	6.0978e-32	TRUE
CRISPRko_sgRNA_19476	SLC26A9	613.6/604.68/600.14/590.4/625.34	1889.4/1283.7/1759.8/901.07/333.41	606.72	1051	0.7917	177.03	1337.6	12.149	1	2.9201e-34	5.8402e-34	1.044e-31	TRUE
CRISPRko_sgRNA_21456	ST8SIA5	435.65/426.79/469.26/484.58/495.15	1322.9/507.54/949.59/863.52/790.27	461.5	846.68	0.87406	899.61	1016.3	12.082	1	6.537e-34	1.3074e-33	2.3204e-31	TRUE
CRISPRko_sgRNA_4048	CA7	334.87/354.96/335.18/397.55/361	945.2/266.66/1312.6/1384/349.56	356	693.22	0.95947	658.19	783.11	12.05	1	9.6517e-34	1.9303e-33	3.4018e-31	TRUE
CRISPRko_sgRNA_19399	SLC26A1	619.98/637.26/552.26/608.2/644.08	390.22/966.5/1712.6/1030.8/1950.9	611.45	1053.7	0.78417	1329.6	1348.1	12.045	1	1.0268e-33	2.0537e-33	3.5936e-31	TRUE
CRISPRko_sgRNA_7827	FDFT1	771.15/785.09/771.46/875.21/805.85	915.33/1224.2/1396.8/1735.6/1400.6	800.84	1306.4	0.70529	1887.3	1767.6	12.024	1	1.3223e-33	2.6446e-33	4.5953e-31	TRUE
CRISPRko_sgRNA_2608	ARSI	516.01/522/508.63/484.58/548.41	460.56/1586.1/1262/853.28/834.11	515.51	919.18	0.8331	532.17	1135.7	11.978	1	2.3203e-33	4.6407e-33	8.0078e-31	TRUE
CRISPRko_sgRNA_23830	UQCR11	627.64/687.37/559.7/626/676.63	1151.4/1440.3/899.02/1278.2/776.42	633.81	1081.5	0.77	2573.3	1397.5	11.976	1	2.3729e-33	4.7458e-33	8.1327e-31	TRUE
CRISPRko_sgRNA_21403	ST6GALNAC5	315.09/309.02/279.85/305.58/291.96	682.16/460.95/794.51/348.14/950.63	300.03	607.41	1.0152	202.73	659.52	11.969	1	2.5723e-33	5.1446e-33	8.7557e-31	TRUE
CRISPRko_sgRNA_2389	APOL1	517.29/473.56/471.39/554.8/528.68	507.77/1193.5/1378.9/959.09/771.81	508.12	908.41	0.83693	1307.3	1119.4	11.964	1	2.7329e-33	5.4658e-33	9.239e-31	TRUE
CRISPRko_sgRNA_23050	ATP5J2	236/225.5/164.93/203.72/175.57	795.86/392.55/225.88/1740.7/148.82	199.24	449.2	1.1688	949.64	437.23	11.954	1	3.0924e-33	6.1848e-33	1.0384e-30	TRUE
CRISPRko_sgRNA_21563	STAT5B	409.49/424.28/374.56/426.23/426.1	493.32/738.51/1321.6/779.9/726.82	411.64	771.27	0.90423	490.44	906.05	11.948	1	3.3344e-33	6.6688e-33	1.1121e-30	TRUE
CRISPRko_sgRNA_14724	NT5C3B	184.34/184.58/204.3/214.6/191.35	728.41/597.74/469.74/491.49/168.44	195.48	442.34	1.174	175.87	428.95	11.919	1	4.7064e-33	9.4128e-33	1.5593e-30	TRUE
CRISPRko_sgRNA_16006	PIGA	273.63/218.82/263.89/268/253.49	523.18/248.81/740.57/930.08/494.93	254.78	536.34	1.071	477	559.67	11.902	1	5.7981e-33	1.1596e-32	1.9082e-30	TRUE
CRISPRko_sgRNA_6264	CYP4F3	519.2/445.16/530.97/524.14/519.8	1055/917.93/567.5/1005.2/1093.7	506.81	904.14	0.83386	1251.8	1116.5	11.891	1	6.5612e-33	1.3122e-32	2.1452e-30	TRUE
CRISPRko_sgRNA_17914	SCN8A	236.64/217.15/276.66/237.35/211.08	235.1/606.67/763.04/180.9/1650.9	234.71	503.97	1.0992	659.32	515.41	11.861	1	9.4759e-33	1.8952e-32	3.0779e-30	TRUE
CRISPRko_sgRNA_21687	SULT1A4	126.93/142.82/112.79/133.51/153.87	551.13/389.57/1366.5/104.1/139.59	133.25	335.75	1.3268	243.82	291.93	11.852	1	1.0506e-32	2.1013e-32	3.3904e-30	TRUE
CRISPRko_sgRNA_311	ABCC12	196.45/224.67/190.47/264.05/211.08	1558/514.48/220.26/612.66/220.35	215.85	473.66	1.1302	860.95	473.84	11.843	1	1.1635e-32	2.327e-32	3.7304e-30	TRUE
CRISPRko_sgRNA_12324	KYNU	294.04/344.1/295.81/308.55/256.45	754.43/429.23/930.48/286.7/912.56	298.46	601.66	1.009	994.06	656.07	11.837	1	1.2539e-32	2.5078e-32	3.9944e-30	TRUE
CRISPRko_sgRNA_23850	NonTargeting_Human_0002	485.4/501.12/385.2/466.78/455.69	1198.6/823.76/901.26/723.59/620.68	456.98	832.41	0.86373	2001.6	1006.3	11.835	1	1.2888e-32	2.5776e-32	4.0796e-30	TRUE
CRISPRko_sgRNA_12628	LOXL2	412.05/385.86/368.17/342.17/419.2	1100.3/220.06/1164.2/453.95/1597.8	384.43	728.03	0.91951	1005.9	845.92	11.814	1	1.6578e-32	3.3156e-32	5.2144e-30	TRUE
CRISPRko_sgRNA_8596	GALNT8	642.94/730.8/613.97/702.15/712.14	1279.5/1111.2/2258.8/933.49/631.06	678.93	1136	0.74181	2461.7	1497.5	11.812	1	1.6907e-32	3.3813e-32	5.2842e-30	TRUE
CRISPRko_sgRNA_5549	COX8C	330.4/363.31/288.37/309.54/314.64	1776.7/310.27/589.98/501.73/626.45	320.3	633.75	0.98226	779.91	704.28	11.811	1	1.7067e-32	3.4134e-32	5.301e-30	TRUE
CRISPRko_sgRNA_16389	PLA1A	405.03/475.23/405.41/409.42/421.17	826.69/519.43/940.6/841.34/861.8	422.46	782.22	0.88721	887.65	929.96	11.797	1	2.0112e-32	4.0225e-32	6.2081e-30	TRUE
CRISPRko_sgRNA_8774	GCNT1	412.05/353.29/389.45/342.17/374.81	409.49/726.61/461.87/1290.2/1026.8	373.52	711.28	0.9274	782.9	821.82	11.782	1	2.4164e-32	4.8328e-32	7.4127e-30	TRUE
CRISPRko_sgRNA_7958	FMO4	232.81/191.26/218.14/201.74/230.81	568.47/564.04/138.22/1268/406.09	214.33	469.57	1.1279	329.53	470.49	11.767	1	2.8829e-32	5.7657e-32	8.7894e-30	TRUE
CRISPRko_sgRNA_13850	NADSYN1	466.26/455.18/490.54/416.34/452.73	1280.5/529.35/628.19/790.14/1153.7	455.57	827.57	0.85977	721.03	1003.2	11.745	1	3.7515e-32	7.5029e-32	1.1368e-29	TRUE
CRISPRko_sgRNA_19705	SLC30A10	301.7/285.64/278.79/329.32/290.97	1732.4/438.15/642.8/255.99/602.22	296.77	596.04	1.0036	391.11	652.34	11.717	1	5.2099e-32	1.042e-31	1.5692e-29	TRUE
CRISPRko_sgRNA_23418	NDST2	271.08/309.02/253.25/266.02/296.89	1135/733.55/297.8/264.52/903.33	278.5	568.26	1.0262	529.51	612.02	11.712	1	5.5086e-32	1.1017e-31	1.6491e-29	TRUE
CRISPRko_sgRNA_18250	SIRT7	281.93/369.16/288.37/303.6/355.08	668.67/937.75/702.36/527.33/417.63	317.68	627.12	0.97894	1596.3	698.49	11.708	1	5.769e-32	1.1538e-31	1.7167e-29	TRUE
CRISPRko_sgRNA_15158	P2RX3	194.54/243.88/206.43/169.11/211.08	420.09/965.51/184.3/926.67/268.81	203.57	450.84	1.1432	739.6	446.78	11.698	1	6.5102e-32	1.302e-31	1.9258e-29	TRUE
CRISPRko_sgRNA_10025	HACL1	460.52/442.66/499.05/414.37/449.77	463.45/1290.7/362.98/1923.3/896.41	452.45	821.6	0.85925	947.62	996.26	11.695	1	6.7246e-32	1.3449e-31	1.9774e-29	TRUE
CRISPRko_sgRNA_5152	CLIC5	458.61/369.99/410.73/457.88/433.99	989.52/755.36/598.97/933.49/697.97	424.9	781.61	0.87777	1380.5	935.36	11.663	1	9.8134e-32	1.9627e-31	2.8688e-29	TRUE
CRISPRko_sgRNA_13799	NAA40	526.22/501.95/542.68/563.7/429.06	1778.6/1074.6/723.71/1003.5/429.17	510.49	901.59	0.81935	2704.5	1124.6	11.662	1	9.9529e-32	1.9906e-31	2.8925e-29	TRUE
CRISPRko_sgRNA_430	ABCF3	541.53/527.01/497.99/476.67/558.27	2037.8/400.48/930.48/2515.5/333.41	519.45	913.75	0.81362	1085.6	1144.5	11.655	1	1.076e-31	2.1519e-31	3.1066e-29	TRUE
CRISPRko_sgRNA_2323	APOA5	719.48/897/767.2/844.55/769.35	1073.3/693.9/793.38/1542.7/3856.7	797.07	1285.9	0.68933	4980.4	1759.2	11.655	1	1.0815e-31	2.1629e-31	3.1066e-29	TRUE
CRISPRko_sgRNA_12772	LSS	526.86/613.87/617.17/594.35/642.11	966.4/865.39/1314.8/1385.7/724.51	597.54	1020	0.77044	1911.2	1317.3	11.64	1	1.2976e-31	2.5953e-31	3.7062e-29	TRUE
CRISPRko_sgRNA_7554	ETFB	413.32/409.25/360.72/407.44/434.98	486.57/924.87/638.3/549.52/1519.4	404.39	751.6	0.89258	738.81	890.02	11.638	1	1.3148e-31	2.6296e-31	3.7337e-29	TRUE
CRISPRko_sgRNA_6662	DHDH	523.03/469.38/553.32/490.51/504.02	1072.4/1221.3/1047.4/657.03/641.44	507.26	896.19	0.81986	1024	1117.5	11.635	1	1.3703e-31	2.7407e-31	3.8694e-29	TRUE
CRISPRko_sgRNA_4948	CIDEA	645.49/684.86/699.1/646.77/685.51	1334.5/1248/757.42/1184.4/1175.6	671.98	1119.2	0.73516	605.42	1482.1	11.618	1	1.6773e-31	3.3547e-31	4.7093e-29	TRUE
CRISPRko_sgRNA_2837	ATP11A	648.68/565.43/571.41/525.13/538.55	1098.4/1539.5/1259.7/474.43/891.79	568.29	979.43	0.78425	2307.2	1252.5	11.617	1	1.6868e-31	3.3735e-31	4.7093e-29	TRUE
CRISPRko_sgRNA_4310	CATSPER2	314.46/312.36/300.07/319.43/321.55	332.41/4633.3/530.42/307.18/358.79	313.48	617.89	0.9767	70.627	689.22	11.595	1	2.1812e-31	4.3623e-31	6.0556e-29	TRUE
CRISPRko_sgRNA_3524	B3GALT6	374.41/406.74/384.13/396.56/406.37	572.32/429.23/1213.7/986.4/719.89	393.44	733.08	0.89614	200.67	865.83	11.543	1	4.0167e-31	8.0335e-31	1.109e-28	TRUE
CRISPRko_sgRNA_6035	CYP2A6	294.04/299.84/302.2/349.1/281.11	897.03/854.49/519.18/575.11/347.26	304.43	602.63	0.98284	668.22	669.23	11.527	1	4.8078e-31	9.6156e-31	1.32e-28	TRUE
CRISPRko_sgRNA_15954	PHYHD1	328.49/307.35/384.13/277.89/281.11	279.42/1634.6/291.06/477.84/1384.4	313.53	614.98	0.96968	1891.9	689.33	11.482	1	8.1695e-31	1.6339e-30	2.2307e-28	TRUE
CRISPRko_sgRNA_16544	PLA2G7	276.82/243.04/305.39/278.88/275.19	548.24/220.06/292.18/1715.1/889.48	275.14	557.37	1.0158	490.53	604.61	11.478	1	8.5314e-31	1.7063e-30	2.3168e-28	TRUE
CRISPRko_sgRNA_5001	CLC	365.48/337.42/328.8/368.87/364.95	582.92/836.64/436.02/1462.5/440.7	352.71	672.03	0.92811	344.92	775.84	11.464	1	9.9893e-31	1.9979e-30	2.698e-28	TRUE
CRISPRko_sgRNA_13309	MGAT4C	425.44/401.73/353.27/376.79/367.91	639.77/641.36/697.86/947.15/697.97	384.19	716.85	0.89813	821.25	845.39	11.441	1	1.2977e-30	2.5954e-30	3.4859e-28	TRUE
CRISPRko_sgRNA_14025	NDST1	396.74/422.61/361.79/326.35/370.87	464.41/559.08/450.63/1401.1/1042.9	374.25	702.41	0.90652	1326.4	823.43	11.436	1	1.3813e-30	2.7627e-30	3.6907e-28	TRUE
CRISPRko_sgRNA_13622	MSRB1	693.97/653.13/718.25/626/727.92	864.27/1208.4/1064.2/708.23/2302.7	682.74	1126.3	0.72138	1881.4	1505.9	11.431	1	1.4687e-30	2.9375e-30	3.9033e-28	TRUE
CRISPRko_sgRNA_16619	PLCG2	378.24/340.76/296.88/437.11/351.14	912.44/248.81/706.85/3790.3/236.5	357.91	678.6	0.92107	2687.7	787.33	11.429	1	1.4981e-30	2.9961e-30	3.96e-28	TRUE
CRISPRko_sgRNA_10564	HSD11B1L	380.15/305.68/369.23/314.48/299.85	635.92/1230.2/486.59/267.93/1061.4	332.21	641.06	0.94629	1433.7	730.56	11.427	1	1.5375e-30	3.075e-30	4.0428e-28	TRUE
CRISPRko_sgRNA_12785	LYG1	140.96/96.048/74.485/90.982/109.48	246.66/60.468/180.93/815.74/641.44	100.09	269.19	1.4183	628.41	219.03	11.426	1	1.5584e-30	3.1168e-30	4.0631e-28	TRUE
CRISPRko_sgRNA_11755	KCNK6	848.97/888.65/857.65/878.18/1009	1051.2/2013.3/1101.3/1360.1/1712.1	894.71	1402.6	0.64798	4211.5	1975.7	11.425	1	1.5616e-30	3.1232e-30	4.0631e-28	TRUE
CRISPRko_sgRNA_20999	SLCO2B1	423.53/496.11/458.62/495.46/468.51	598.34/1047.8/492.21/1819.2/717.59	467.66	833.74	0.83279	903.09	1029.9	11.407	1	1.9223e-30	3.8446e-30	4.9756e-28	TRUE
CRISPRko_sgRNA_9556	GPX8	306.16/379.18/313.9/339.21/371.85	814.16/496.63/394.44/556.34/1334.8	340.79	652.69	0.93549	1090.8	749.52	11.392	1	2.2794e-30	4.5587e-30	5.8692e-28	TRUE
CRISPRko_sgRNA_6239	CYP4F12	366.76/360.81/353.27/346.13/388.62	275.56/1912.2/552.9/505.14/1022.2	362.83	684.67	0.91424	263.73	798.21	11.391	1	2.3086e-30	4.6173e-30	5.9139e-28	TRUE
CRISPRko_sgRNA_22990	ALDH3B1	497.52/529.52/532.04/496.45/484.3	673.49/861.42/779.9/1184.4/1032.5	507.6	888.38	0.80626	461.67	1118.2	11.387	1	2.4339e-30	4.8678e-30	6.2028e-28	TRUE
CRISPRko_sgRNA_3634	B4GALNT3	293.41/314.03/371.36/340.2/381.72	850.78/849.53/824.85/556.34/347.26	338.49	649.05	0.93718	1395.7	744.44	11.382	1	2.5611e-30	5.1223e-30	6.4938e-28	TRUE
CRISPRko_sgRNA_6419	DCXR	468.81/433.47/422.44/443.04/457.67	439.36/629.46/455.13/1696.3/1541.3	444.78	800.71	0.84675	343.43	979.3	11.374	1	2.8236e-30	5.6471e-30	7.1228e-28	TRUE
CRISPRko_sgRNA_10643	HSD17B4	261.51/288.98/244.74/245.26/236.72	501.99/295.4/1373.2/322.54/599.91	254.79	523.74	1.0366	433.1	559.71	11.368	1	3.0117e-30	6.0235e-30	7.5592e-28	TRUE
CRISPRko_sgRNA_23634	SLC25A29	542.16/602.18/504.37/582.49/537.56	430.69/1297.6/2428.5/534.16/1063.7	552.67	949.36	0.77946	1502.8	1217.9	11.367	1	3.0551e-30	6.1101e-30	7.6293e-28	TRUE
CRISPRko_sgRNA_2467	AQP4	401.2/491.93/495.86/459.86/510.93	1013.6/1950.8/582.11/593.89/591.84	470.24	834.46	0.8261	1914.1	1035.6	11.318	1	5.3532e-30	1.0706e-29	1.3302e-27	TRUE
CRISPRko_sgRNA_12774	LSS	356.55/319.05/345.83/338.22/361.99	430.69/784.1/691.12/713.35/723.36	343.99	654.86	0.92684	285.18	756.59	11.302	1	6.4173e-30	1.2835e-29	1.5866e-27	TRUE
CRISPRko_sgRNA_20227	SLC40A1	209.85/211.31/224.52/204.71/257.44	401.78/1086.4/718.09/474.43/153.44	220.79	469.55	1.0852	456.27	484.73	11.299	1	6.6536e-30	1.3307e-29	1.6369e-27	TRUE
CRISPRko_sgRNA_12644	LOXL4	233.45/282.3/247.93/214.6/245.6	628.21/427.24/522.55/194.55/1204.4	243.79	505.08	1.0478	615.55	535.45	11.292	1	7.2001e-30	1.44e-29	1.7626e-27	TRUE
CRISPRko_sgRNA_3788	BDH2	510.27/436.81/472.45/468.76/458.65	1618.7/698.85/298.92/1058.1/1111	468.79	831.53	0.82549	714.95	1032.4	11.29	1	7.3916e-30	1.4783e-29	1.8007e-27	TRUE
CRISPRko_sgRNA_9267	GLYR1	239.19/246.38/244.74/226.47/204.17	759.24/495.64/413.55/841.34/206.51	231.64	485.75	1.0651	306.77	508.65	11.267	1	9.5528e-30	1.9106e-29	2.3158e-27	TRUE
CRISPRko_sgRNA_8468	GALM	871.93/936.26/783.16/739.73/785.13	1475.1/1082.5/1262/1554.7/1181.4	820.25	1299.2	0.6628	6305.3	1810.6	11.255	1	1.0922e-29	2.1843e-29	2.6348e-27	TRUE
CRISPRko_sgRNA_5538	COX8A	360.38/430.96/339.44/343.16/327.47	839.22/1052.7/940.6/327.66/511.08	358.53	674.08	0.90893	1703.8	788.71	11.236	1	1.3599e-29	2.7197e-29	3.2647e-27	TRUE
CRISPRko_sgRNA_1521	AHCYL2	309.35/310.69/384.13/352.06/419.2	592.56/875.3/205.65/1165.6/1041.8	352.58	664.48	0.91235	2264.2	775.57	11.2	1	2.0464e-29	4.0928e-29	4.8894e-27	TRUE
CRISPRko_sgRNA_11977	KCTD12	627.64/639.76/654.41/685.34/632.25	608.94/1621.7/2020.5/807.21/868.72	647.55	1069.5	0.723	541.53	1428	11.166	1	2.9876e-29	5.9753e-29	7.104e-27	TRUE
CRISPRko_sgRNA_12646	LOXL4	703.54/660.64/767.2/632.92/722.99	1555.1/1649.5/845.08/493.2/1747.8	695.87	1133.2	0.70272	2771.5	1535	11.163	1	3.1095e-29	6.219e-29	7.3586e-27	TRUE
CRISPRko_sgRNA_16576	PLCB3	578.52/541.21/542.68/516.23/533.61	799.71/523.4/1018.1/1124.6/1434	542.07	927.75	0.77414	517.3	1194.5	11.159	1	3.2356e-29	6.4712e-29	7.6207e-27	TRUE
CRISPRko_sgRNA_20775	SLC7A3	403.12/399.22/361.79/390.63/443.86	871.01/539.26/701.23/571.7/1096	398.86	729.35	0.86908	871.26	877.81	11.155	1	3.4025e-29	6.805e-29	7.94e-27	TRUE
CRISPRko_sgRNA_15995	PI4KB	544.08/477.73/525.65/472.71/537.56	428.76/1890.4/796.75/1360.1/617.22	510.64	884.77	0.7918	1147.4	1125	11.155	1	3.4031e-29	6.8062e-29	7.94e-27	TRUE
CRISPRko_sgRNA_24706	NonTargeting_Human_0858	592.55/532.86/591.63/587.43/554.33	889.32/782.12/1775.6/747.48/916.02	571.24	967.02	0.75841	722.84	1259.1	11.154	1	3.4262e-29	6.8524e-29	7.9565e-27	TRUE
CRISPRko_sgRNA_10491	HS3ST3A1	636.57/547.06/526.72/622.04/651.98	1732.4/1289.7/567.5/1254.3/624.14	594.7	998.53	0.74665	3168.1	1311	11.153	1	3.4587e-29	6.9175e-29	7.9947e-27	TRUE
CRISPRko_sgRNA_2178	AMT	421.61/416.76/450.1/422.28/370.87	1251.6/573.95/1254.1/597.3/444.17	415.52	751.09	0.85253	818.6	914.62	11.096	1	6.5648e-29	1.313e-28	1.5062e-26	TRUE
CRISPRko_sgRNA_23127	CHST5	466.9/506.13/454.36/491.5/474.43	949.06/616.58/823.72/796.97/1078.7	478.32	838.46	0.80847	416.69	1053.5	11.096	1	6.5771e-29	1.3154e-28	1.5062e-26	TRUE
CRISPRko_sgRNA_4734	CHRNA5	302.97/301.51/319.22/281.85/325.49	898.95/865.39/906.88/387.39/267.65	305.82	592.73	0.95239	292.02	672.32	11.065	1	9.279e-29	1.8558e-28	2.1153e-26	TRUE
CRISPRko_sgRNA_12885	MAN1B1	736.07/758.36/696.97/795.11/786.12	1792.1/1434.4/821.48/1119.5/1072.9	753.68	1204.6	0.67583	1579.1	1663.1	11.058	1	1.0075e-28	2.0149e-28	2.2861e-26	TRUE
CRISPRko_sgRNA_13616	MSRA	645.49/668.16/674.63/721.93/651.98	1359.5/1061.7/1428.3/815.74/946.01	671.91	1097.3	0.7068	904.54	1481.9	11.051	1	1.0896e-28	2.1793e-28	2.4614e-26	TRUE
CRISPRko_sgRNA_10151	HCN3	436.92/509.47/382/415.35/472.46	1289.2/1360/1566.5/337.9/321.88	441.04	785.37	0.83103	2458	971.03	11.05	1	1.098e-28	2.196e-28	2.4652e-26	TRUE
CRISPRko_sgRNA_2233	ANGPTL4	315.73/272.27/274.53/284.81/280.12	1063.7/239.89/1196.8/151.88/1204.4	285.08	561.66	0.97584	309.84	626.53	11.05	1	1.1012e-28	2.2025e-28	2.4652e-26	TRUE
CRISPRko_sgRNA_11620	KCNJ4	376.33/364.15/430.95/346.13/336.34	693.73/393.54/520.31/1165.6/903.33	369.37	683.86	0.88686	1374.7	812.64	11.032	1	1.3347e-28	2.6694e-28	2.9744e-26	TRUE
CRISPRko_sgRNA_2075	ALOX12B	450.95/405.07/325.61/394.59/344.24	329.52/1273.8/1212.5/616.07/539.92	381.48	701.03	0.87615	2515.9	839.4	11.029	1	1.3777e-28	2.7553e-28	3.0564e-26	TRUE
CRISPRko_sgRNA_14806	NUDT13	620.62/684.03/577.79/654.68/717.07	1154.3/968.48/1039.5/546.1/2167.8	649.01	1065.9	0.71485	2942.2	1431.2	11.019	1	1.5489e-28	3.0978e-28	3.421e-26	TRUE
CRISPRko_sgRNA_856	ACOT13	537.06/516.99/441.59/469.75/621.4	557.87/1142/448.38/1269.7/1490.5	513.75	884.26	0.78223	4821.3	1131.8	11.013	1	1.6519e-28	3.3037e-28	3.6324e-26	TRUE
CRISPRko_sgRNA_8131	FUT11	477.1/414.26/407.54/409.42/386.65	1432.7/990.29/282.07/416.4/1436.3	417.94	751.32	0.84462	1168.5	919.97	10.992	1	2.0985e-28	4.197e-28	4.5942e-26	TRUE
CRISPRko_sgRNA_1032	ACSM2B	371.86/343.27/330.93/296.68/317.6	356.5/1190.5/1392.4/401.04/410.71	331.12	627.58	0.92038	794.03	728.17	10.986	1	2.228e-28	4.4561e-28	4.8564e-26	TRUE
CRISPRko_sgRNA_630	ACAD8	555.56/639.76/571.41/526.12/588.85	817.05/1205.4/1512.6/819.15/688.74	575.12	965.85	0.74692	1791.2	1267.6	10.974	1	2.5389e-28	5.0778e-28	5.5097e-26	TRUE
CRISPRko_sgRNA_2868	ATP13A1	728.41/657.3/599.08/689.29/658.88	879.68/2279/563.01/1515.4/879.1	665.22	1085	0.70497	2262.7	1467.1	10.96	1	2.9817e-28	5.9635e-28	6.4426e-26	TRUE
CRISPRko_sgRNA_19438	SLC26A4	516.65/545.38/588.44/558.75/542.49	1867.3/970.47/478.73/576.82/1398.3	549.85	931.08	0.7588	686.08	1211.7	10.952	1	3.2508e-28	6.5016e-28	6.9936e-26	TRUE
CRISPRko_sgRNA_24092	NonTargeting_Human_0244	485.4/470.22/435.21/430.19/453.72	1417.3/576.93/901.26/1233.8/362.25	454.47	800.85	0.81597	541.4	1000.7	10.949	1	3.3462e-28	6.6925e-28	7.1679e-26	TRUE
CRISPRko_sgRNA_8013	FOXO1	355.92/308.19/269.21/330.31/226.86	182.1/282.52/1282.2/781.61/1192.9	294.43	572.55	0.95708	2614.6	647.18	10.932	1	4.0409e-28	8.0817e-28	8.6186e-26	TRUE
CRISPRko_sgRNA_19547	SLC28A3	460.52/442.66/525.65/499.41/505.01	1168.7/584.86/757.42/595.59/1378.6	485.69	842.76	0.79384	1161.1	1069.8	10.917	1	4.7648e-28	9.5296e-28	1.0119e-25	TRUE
CRISPRko_sgRNA_18644	SLC17A6	697.8/783.42/755.5/777.31/847.27	893.17/1875.5/958.58/1414.7/1191.7	770.75	1220.4	0.66235	2903.4	1700.9	10.903	1	5.5587e-28	1.1117e-27	1.1755e-25	TRUE
CRISPRko_sgRNA_19263	SLC25A37	303.61/311.53/331.99/281.85/300.84	479.83/536.28/479.85/779.9/724.51	305.53	587.13	0.9401	330.7	671.68	10.866	1	8.4134e-28	1.6827e-27	1.7717e-25	TRUE
CRISPRko_sgRNA_20865	SLC9A2	299.15/268.1/333.06/302.62/304.78	559.8/2209.6/306.79/245.75/703.74	300.83	580.01	0.94485	532.88	661.29	10.857	1	9.2669e-28	1.8534e-27	1.9432e-25	TRUE
CRISPRko_sgRNA_665	ACADSB	730.97/689.04/765.07/762.47/716.09	1714.1/1004.2/1135/1020.5/1090.2	732.16	1168	0.67305	1030.3	1615.4	10.844	1	1.0703e-27	2.1406e-27	2.2348e-25	TRUE
CRISPRko_sgRNA_16474	PLA2G3	505.81/466.04/570.35/589.41/554.33	1169.7/554.13/591.1/1131.5/1419	535.24	907.4	0.76046	2546.4	1179.4	10.837	1	1.1505e-27	2.3009e-27	2.3922e-25	TRUE
CRISPRko_sgRNA_15034	OGFOD3	419.06/437.64/402.22/342.17/422.16	351.68/1101.3/1166.5/416.4/1071.8	403.2	725.97	0.84684	1380.7	887.39	10.835	1	1.1712e-27	2.3425e-27	2.4252e-25	TRUE
CRISPRko_sgRNA_9492	GPT2	517.29/462.7/516.08/465.79/486.27	995.3/539.26/917/687.75/1270.2	489.06	844.67	0.78713	692.73	1077.2	10.835	1	1.1786e-27	2.3572e-27	2.4303e-25	TRUE
CRISPRko_sgRNA_16253	PIK3R5	500.71/531.19/485.22/497.44/526.71	914.37/1129.1/2088/518.8/446.47	507.94	870.32	0.7757	392.89	1119	10.833	1	1.2012e-27	2.4024e-27	2.4667e-25	TRUE
CRISPRko_sgRNA_2780	ASPHD2	468.81/493.6/546.94/507.33/501.06	1128.3/345.96/951.83/945.44/1361.3	502.92	862.83	0.77756	802.59	1107.9	10.813	1	1.4922e-27	2.9844e-27	3.0517e-25	TRUE
CRISPRko_sgRNA_19073	SLC25A15	449.68/451.01/506.5/496.45/460.62	1307.5/661.19/802.37/385.68/1389	472.26	820.39	0.79545	713.64	1040.1	10.795	1	1.8181e-27	3.6363e-27	3.703e-25	TRUE
CRISPRko_sgRNA_3875	BPNT1	160.74/125.28/144.71/115.71/128.23	160.91/255.75/93.273/750.89/1138.7	134.02	318.63	1.2432	318.37	293.63	10.774	1	2.2939e-27	4.5877e-27	4.6529e-25	TRUE
CRISPRko_sgRNA_7340	ENPP1	438.83/369.16/458.62/439.09/402.43	671.57/612.61/428.16/2341.4/567.61	420.38	747.98	0.8298	1274.7	925.37	10.769	1	2.4046e-27	4.8093e-27	4.8577e-25	TRUE
CRISPRko_sgRNA_24243	NonTargeting_Human_0395	547.91/527.01/445.85/415.35/433.99	1744.9/1218.3/451.76/467.6/814.5	471.11	817.8	0.79438	3536.7	1037.5	10.763	1	2.5716e-27	5.1432e-27	5.174e-25	TRUE
CRISPRko_sgRNA_19521	SLC27A6	267.89/324.89/252.19/292.73/348.18	286.16/649.29/452.88/634.84/1115.6	295.08	568.92	0.94477	1573.2	648.6	10.752	1	2.8857e-27	5.7715e-27	5.7827e-25	TRUE
CRISPRko_sgRNA_7788	FAR2	498.79/525.34/502.24/593.36/544.46	654.22/1662.4/1009.1/1027.4/522.62	531.76	899.64	0.75747	1488.9	1171.7	10.747	1	3.0504e-27	6.1009e-27	6.0881e-25	TRUE
CRISPRko_sgRNA_15721	PFAS	135.22/123.61/139.39/159.22/171.62	191.74/592.79/445.01/337.9/251.5	144.81	336.26	1.2098	374.35	317.36	10.747	1	3.0634e-27	6.1267e-27	6.0895e-25	TRUE
CRISPRko_sgRNA_21520	STARD5	287.67/319.88/255.38/301.63/293.93	596.41/1063.6/696.74/199.67/634.52	290.91	561.89	0.94733	559.08	639.4	10.716	1	4.2611e-27	8.5222e-27	8.4366e-25	TRUE
CRISPRko_sgRNA_14645	NQO2	376.96/465.21/362.85/363.93/444.84	1537.8/1363/625.94/226.97/637.98	400.48	717.4	0.83945	2365.6	881.39	10.675	1	6.6747e-27	1.3349e-26	1.3163e-24	TRUE
CRISPRko_sgRNA_2627	ASAH1	406.3/455.18/391.58/427.22/423.14	762.13/607.66/719.21/972.74/707.2	420.15	744.76	0.8244	573.56	924.85	10.674	1	6.7175e-27	1.3435e-26	1.3195e-24	TRUE
CRISPRko_sgRNA_20306	SLC44A4	347.62/362.48/383.07/399.53/337.33	1358.5/600.72/318.03/682.63/747.58	365.3	667.45	0.86777	647.55	803.67	10.658	1	7.9979e-27	1.5996e-26	1.5648e-24	TRUE
CRISPRko_sgRNA_8424	GAL3ST3	792.84/675.68/708.68/641.82/718.06	1025.2/1035.9/1378.9/933.49/1324.4	705.65	1126	0.67347	3184.3	1556.7	10.655	1	8.251e-27	1.6502e-26	1.608e-24	TRUE
CRISPRko_sgRNA_21779	SV2A	232.17/229.68/211.75/234.38/250.53	607.97/455.99/288.81/312.3/929.86	231.37	471.3	1.0233	191.16	508.06	10.645	1	9.2466e-27	1.8493e-26	1.795e-24	TRUE
CRISPRko_sgRNA_3427	ATP9A	297.23/290.65/336.25/303.6/313.66	160.91/1938.9/623.69/588.77/596.45	307.88	584.73	0.92319	316.67	676.85	10.641	1	9.571e-27	1.9142e-26	1.8507e-24	TRUE
CRISPRko_sgRNA_6698	DHRS11	193.27/182.91/187.28/213.61/176.56	348.79/808.89/418.04/305.48/311.49	190.32	407.4	1.094	201.2	417.57	10.624	1	1.1579e-26	2.3159e-26	2.2304e-24	TRUE
CRISPRko_sgRNA_5284	COLGALT1	561.3/557.08/613.97/518.2/525.72	1735.3/727.6/682.13/730.41/1077.5	554.25	925.18	0.73817	1434.4	1221.4	10.614	1	1.2879e-26	2.5757e-26	2.4711e-24	TRUE
CRISPRko_sgRNA_3176	ATP5S	644.86/543.71/611.84/544.91/567.15	1686.1/889.18/1720.5/704.81/449.93	581.16	960.63	0.72406	1977.9	1281	10.602	1	1.4534e-26	2.9068e-26	2.7781e-24	TRUE
CRISPRko_sgRNA_10649	HSD17B6	274.91/323.22/276.66/296.68/290.97	786.22/1024/905.76/353.26/214.58	291.98	560.44	0.93831	381.32	641.77	10.597	1	1.5389e-26	3.0778e-26	2.9302e-24	TRUE
CRISPRko_sgRNA_3594	B3GNT7	354.64/342.43/334.12/372.83/343.25	397.93/1496.8/633.81/631.43/460.32	349.2	642.79	0.87841	224.15	768.1	10.593	1	1.6003e-26	3.2005e-26	3.0354e-24	TRUE
CRISPRko_sgRNA_5659	CRYZ	333.59/417.6/380.94/378.76/293.93	538.6/467.89/700.11/657.03/1045.2	358.34	655.66	0.86981	2300.2	788.27	10.59	1	1.6619e-26	3.3238e-26	3.1333e-24	TRUE
CRISPRko_sgRNA_19355	SLC25A5	454.78/437.64/417.12/491.5/445.83	420.09/512.49/585.48/1681/1376.3	448.72	781.58	0.79921	749.2	988.02	10.59	1	1.6645e-26	3.329e-26	3.1333e-24	TRUE
CRISPRko_sgRNA_17607	RENBP	516.01/506.97/509.69/501.39/539.53	1067.6/840.61/752.93/807.21/918.33	514.55	870.85	0.75797	220.12	1133.6	10.582	1	1.7972e-26	3.5944e-26	3.3704e-24	TRUE
CRISPRko_sgRNA_14583	NPC1	526.22/633.92/582.05/546.88/617.45	1088.8/1258.9/556.27/1242.4/852.57	579.87	958.17	0.72357	2076.2	1278.2	10.581	1	1.817e-26	3.6339e-26	3.3823e-24	TRUE
CRISPRko_sgRNA_15359	PCTP	498.15/544.55/534.17/543.92/584.9	1028.1/1073.6/1187.8/488.08/951.78	540.43	905.58	0.74367	958.39	1190.9	10.581	1	1.8172e-26	3.6344e-26	3.3823e-24	TRUE
CRISPRko_sgRNA_4616	CHI3L1	530.05/557.91/577.79/536.01/545.45	784.3/1004.2/730.45/517.09/2180.4	549.18	917.07	0.7387	362.16	1210.2	10.575	1	1.9438e-26	3.8876e-26	3.6045e-24	TRUE
CRISPRko_sgRNA_5942	CYP1A2	294.04/234.69/267.08/310.53/290.97	956.76/581.88/730.45/264.52/423.4	278.16	539.13	0.9522	869.07	611.27	10.555	1	2.4008e-26	4.8017e-26	4.4354e-24	TRUE
CRISPRko_sgRNA_17171	PRDX2	224.52/214.65/207.5/222.51/246.59	692.76/407.42/1268.7/271.34/203.05	222.77	456.08	1.0304	217.42	489.1	10.55	1	2.5526e-26	5.1052e-26	4.6983e-24	TRUE
CRISPRko_sgRNA_1455	AGPAT4	294.68/284.8/271.34/322.39/276.18	1684.2/372.72/468.61/423.23/423.4	289.33	555.13	0.93771	409.75	635.92	10.54	1	2.8193e-26	5.6385e-26	5.1699e-24	TRUE
CRISPRko_sgRNA_22855	VDAC3	303.61/291.48/262.83/266.02/279.14	304.47/1142/362.98/759.42/484.54	280.2	541.24	0.94732	294.84	615.77	10.519	1	3.5141e-26	7.0282e-26	6.4204e-24	TRUE
CRISPRko_sgRNA_15439	PDE1B	267.26/256.41/304.33/271.96/307.74	354.57/887.2/1781.2/339.61/245.73	280.79	541.99	0.94633	534.02	617.06	10.515	1	3.6726e-26	7.3451e-26	6.6854e-24	TRUE
CRISPRko_sgRNA_16662	PLCXD1	534.51/563.76/553.32/569.63/547.42	688.91/1126.1/601.22/1324.3/1069.5	553.59	920.42	0.73244	190.7	1220	10.502	1	4.2126e-26	8.4252e-26	7.6405e-24	TRUE
CRISPRko_sgRNA_22282	TRPV2	359.74/438.48/385.2/345.14/420.18	309.29/1132/213.52/537.57/4028.6	388.16	694.84	0.83838	1556.2	854.17	10.493	1	4.6434e-26	9.2868e-26	8.3912e-24	TRUE
CRISPRko_sgRNA_6406	DCT	197.73/188.75/174.51/176.03/157.82	212.94/903.06/340.5/363.5/359.95	178.45	385.99	1.1087	231.28	391.42	10.49	1	4.7852e-26	9.5704e-26	8.6161e-24	TRUE
CRISPRko_sgRNA_19259	SLC25A37	329.76/296.5/275.6/305.58/317.6	848.85/558.09/640.55/354.97/587.22	304.44	575.73	0.91701	427.74	669.26	10.487	1	4.9764e-26	9.9528e-26	8.9281e-24	TRUE
CRISPRko_sgRNA_7798	FASN	220.69/240.54/242.61/211.63/263.35	423.94/441.12/1118.2/349.85/324.18	235.07	473.17	1.0062	410.68	516.22	10.479	1	5.3748e-26	1.075e-25	9.608e-24	TRUE
CRISPRko_sgRNA_17950	SCNN1D	1035.9/1079.1/985.34/956.3/971.55	1698.7/1486.9/1128.3/2626.4/1008.3	1004.6	1498.1	0.57607	2579.8	2219.4	10.476	1	5.5639e-26	1.1128e-25	9.9106e-24	TRUE
CRISPRko_sgRNA_7511	EPN3	565.76/585.47/622.49/544.91/577.01	795.86/2151.1/428.16/1452.3/733.74	578.57	951.8	0.71719	818.98	1275.3	10.451	1	7.2189e-26	1.4438e-25	1.2812e-23	TRUE
CRISPRko_sgRNA_14700	NT5C1A	203.47/331.57/274.53/271.96/306.75	183.07/538.27/1047.4/554.63/733.74	274.03	530.48	0.95043	2341.3	602.15	10.451	1	7.2643e-26	1.4529e-25	1.2847e-23	TRUE
CRISPRko_sgRNA_17568	RDH13	525.58/545.38/562.9/586.44/514.87	1295.9/1140/494.46/677.51/1252.9	546.44	908.85	0.73293	825.91	1204.2	10.444	1	7.8214e-26	1.5643e-25	1.3783e-23	TRUE
CRISPRko_sgRNA_10092	HAO2	488.59/520.33/465/521.17/530.65	1260.3/896.12/618.07/819.15/787.96	504.54	852.61	0.75576	756.41	1111.5	10.44	1	8.1005e-26	1.6201e-25	1.4225e-23	TRUE
CRISPRko_sgRNA_4915	CHST8	403.75/369.99/384.13/358.99/400.46	621.46/1081.5/749.56/569.99/529.54	383.08	686.13	0.83918	370.58	842.93	10.438	1	8.3115e-26	1.6623e-25	1.4544e-23	TRUE
CRISPRko_sgRNA_20690	SLC6A6	202.83/203.79/212.82/186.91/229.82	559.8/483.75/279.82/657.03/290.73	206.76	428.67	1.0483	246.67	453.81	10.417	1	1.0366e-25	2.0732e-25	1.8076e-23	TRUE
CRISPRko_sgRNA_7262	ELOVL6	410.77/413.42/480.96/456.89/470.49	522.22/476.81/477.6/1085.4/2114.7	445.55	771.31	0.79036	1061.6	981	10.401	1	1.2306e-25	2.4612e-25	2.1383e-23	TRUE
CRISPRko_sgRNA_22542	UGT1A10	415.23/429.29/396.9/414.37/448.79	809.35/644.33/1280/697.99/466.09	420.56	736.81	0.8075	374.88	925.77	10.394	1	1.3233e-25	2.6466e-25	2.2914e-23	TRUE
CRISPRko_sgRNA_7887	FIG4	156.91/177.06/173.44/167.13/187.41	923.04/134.81/400.06/320.83/458.01	172.09	374	1.1154	129.05	377.42	10.393	1	1.332e-25	2.6639e-25	2.2984e-23	TRUE
CRISPRko_sgRNA_21176	SPHK1	307.44/335.75/386.26/382.72/301.82	486.57/1256.9/838.33/537.57/347.26	340.92	625.46	0.87355	1619.8	749.82	10.391	1	1.3617e-25	2.7234e-25	2.3416e-23	TRUE
CRISPRko_sgRNA_8324	GABRG1	526.22/451.84/480.96/507.33/472.46	969.29/707.78/424.79/1331.1/999.08	487.06	827.32	0.76312	858.68	1072.8	10.388	1	1.4011e-25	2.8023e-25	2.401e-23	TRUE
CRISPRko_sgRNA_2159	AMPD1	414.6/366.65/360.72/398.54/361.99	526.08/1354.1/393.32/735.53/706.05	379.88	680.11	0.83856	603.9	835.87	10.385	1	1.4562e-25	2.9123e-25	2.4868e-23	TRUE
CRISPRko_sgRNA_24753	NonTargeting_Human_0905	415.87/427.62/369.23/413.38/478.38	1023.2/317.21/1499.1/421.52/1039.5	419.46	734.12	0.80603	1527.6	923.33	10.356	1	1.9753e-25	3.9507e-25	3.3619e-23	TRUE
CRISPRko_sgRNA_23115	GDF1	472.64/453.51/408.61/422.28/422.16	577.14/1326.3/569.75/513.68/1098.3	435.21	755.46	0.79424	695.36	958.15	10.346	1	2.1833e-25	4.3666e-25	3.7031e-23	TRUE
CRISPRko_sgRNA_23915	NonTargeting_Human_0067	746.27/760.87/850.2/776.32/738.77	1155.2/1526.6/776.53/1088.8/1674	773.49	1200.7	0.63381	1999.4	1707	10.341	1	2.2928e-25	4.5856e-25	3.8756e-23	TRUE
CRISPRko_sgRNA_21925	TF	543.44/551.23/521.4/559.74/632.25	640.73/407.42/1463.1/1003.5/1754.7	560.41	923.74	0.72	1763.8	1235.1	10.339	1	2.3593e-25	4.7185e-25	3.9745e-23	TRUE
CRISPRko_sgRNA_13836	NAALADL2	871.29/852.74/820.4/823.79/765.41	1864.4/2420.7/822.6/832.81/1055.6	825.93	1266.9	0.61662	1618.7	1823.2	10.328	1	2.6373e-25	5.2746e-25	4.4278e-23	TRUE
CRISPRko_sgRNA_1204	ADCY5	566.4/542.04/500.12/507.33/546.44	839.22/716.7/1133.9/2365.3/336.87	531.88	885.19	0.73381	779.71	1171.9	10.321	1	2.842e-25	5.6841e-25	4.7555e-23	TRUE
CRISPRko_sgRNA_15028	OGFOD2	608.5/545.38/602.27/575.56/570.11	763.1/903.06/580.99/2780/691.05	579.91	948.88	0.70943	656.06	1278.2	10.32	1	2.8597e-25	5.7194e-25	4.769e-23	TRUE
CRISPRko_sgRNA_2465	AQP4	436.92/469.38/486.28/435.13/449.77	1382.6/264.67/1273.2/593.89/1054.5	455.08	781.67	0.77912	483.49	1002.1	10.317	1	2.9507e-25	5.9014e-25	4.9042e-23	TRUE
CRISPRko_sgRNA_13841	NADK	137.14/116.09/110.66/121.64/139.07	450.92/263.68/179.8/715.05/145.36	124.41	294.7	1.2375	160.7	272.49	10.316	1	2.985e-25	5.97e-25	4.9448e-23	TRUE
CRISPRko_sgRNA_15497	PDE4D	284.48/380.85/276.66/321.41/337.33	816.09/473.83/650.66/1068.3/266.5	317.96	590.25	0.89038	1792.3	699.11	10.298	1	3.5984e-25	7.1968e-25	5.941e-23	TRUE
[truncated: 24,547 more rows]

## Sheet: gene summary
id	num	neg|score	neg|p-value	neg|fdr	neg|rank	neg|goodsgrna	neg|lfc	pos|score	pos|p-value	pos|fdr	pos|rank	pos|goodsgrna	pos|lfc
[truncated: 3,981 more rows]

## Sheet: PCR primers
Primers
[truncated: 13 more rows]
